# Supplementary material for: Reductions in hypothalamic Gfap expression, glial cells and α-tanycytes in lean and hypermetabolic Gnasxl-deficient mice
Source: Mol Brain. 2016 Apr 14;9:39. doi: 10.1186/s13041-016-0219-1 (PMC4832494; doi:10.1186/s13041-016-0219-1)
Supplement: Additional file 1: — RNAseq list of gene expression changes in hypothalamus samples from Gnasxl m+/p- mice versus WT littermates. Genes are listed by their log2(fold change) from most up-regulated to most down-regulated. (XLSX 5507 kb) [file 13041_2016_219_MOESM1_ESM.xlsx]

## Sheet: gene_exp
test_id	gene_id	gene	locus	sample_1	sample_2	status	value_1	value_2	log2(fold_change)	test_stat	p_value	q_value	significant
XLOC_009334	XLOC_009334	Gm10233	14:66027328-66077733	wildtype	knockout	OK	3.03865	0	-1.79769e+308	-1.79769e+308	0.000181888	0.0105552	yes	ENSMUSG00000068165	predicted pseudogene 10233 [Source:MGI Symbol;Acc:MGI:3704447]
XLOC_024064	XLOC_024064	SNORA22	5:129787438-129845820	wildtype	knockout	OK	6131.66	444026	6.17822	-23.197	0	0	yes	ENSMUSG00000065304	Small nucleolar RNA SNORA22 [Source:RFAM;Acc:RF00414]
XLOC_028219	XLOC_028219	Snora30	7:127512026-127536376	wildtype	knockout	OK	44.1854	1449.09	5.03544	-3.37591	0.000735731	0.029654	yes	ENSMUSG00000064581	Small nucleolar RNA SNORA30/SNORA37 family [Source:RFAM;Acc:RF00415]
XLOC_007054	XLOC_007054	SNORA79	12:91555915-91590487	wildtype	knockout	OK	111.094	3308.77	4.89644	-7.18753	6.59695e-13	3.17915e-10	yes	ENSMUSG00000088412	Small nucleolar RNA SNORA79 [Source:RFAM;Acc:RF00600]
XLOC_035637	XLOC_035637	SNORA35	X:147470374-147554081	wildtype	knockout	OK	266.42	5877.11	4.46333	-5.8994	3.64826e-09	8.60369e-07	yes	ENSMUSG00000084421	Small nucleolar RNA SNORA35 [Source:RFAM;Acc:RF00566]
XLOC_031904	XLOC_031904	Gm6166	9:57483912-57484585	wildtype	knockout	OK	7.82314	164.454	4.39379	-12.8897	0	0	yes	ENSMUSG00000074280	predicted gene 6166 [Source:MGI Symbol;Acc:MGI:3645893]
XLOC_018532	XLOC_018532	SNORA70	2:144250122-144281227	wildtype	knockout	OK	110.628	1942.09	4.13382	-3.54103	0.000398575	0.0186194	yes	ENSMUSG00000087916	Small nucleolar RNA SNORA70 [Source:RFAM;Acc:RF00156]
XLOC_033995	XLOC_033995	Gm14934	X:96306177-96574485	wildtype	knockout	OK	4.22012	62.963	3.89915	-6.61474	3.72216e-11	1.47344e-08	yes	ENSMUSG00000082035	predicted gene 14934 [Source:MGI Symbol;Acc:MGI:3802129]
XLOC_033689	XLOC_033689	Gm2174	X:56447887-56448366	wildtype	knockout	OK	5.46429	65.9188	3.59259	-6.16546	7.02798e-10	2.16384e-07	yes	ENSMUSG00000058932	predicted gene 2174 [Source:MGI Symbol;Acc:MGI:3780344]
XLOC_013448	XLOC_013448	SNORA38	17:35149075-35164897	wildtype	knockout	OK	493.916	5402.24	3.45122	-8.36674	0	0	yes	ENSMUSG00000065653	Small nucleolar RNA SNORA38 [Source:RFAM;Acc:RF00428]
XLOC_017226	XLOC_017226	Gm14305,Gm14306	2:176670521-176721813	wildtype	knockout	OK	0.501043	4.99975	3.31885	-3.59593	0.000323239	0.015848	yes	#N/A	#N/A
XLOC_005022	XLOC_005022	SNORA48	11:51692263-51763634	wildtype	knockout	OK	46.6063	429.819	3.20513	-3.32979	0.000869116	0.0337401	yes	ENSMUSG00000089011	Small nucleolar RNA SNORA48 [Source:RFAM;Acc:RF00554]
XLOC_008160	XLOC_008160	Hist1h4c	13:23698059-23698454	wildtype	knockout	OK	2.84226	25.3616	3.15753	-4.11488	3.87379e-05	0.00319965	yes	ENSMUSG00000060678	histone cluster 1, H4c [Source:MGI Symbol;Acc:MGI:2448421]
XLOC_014226	XLOC_014226	Gm17383	18:82338773-82339816	wildtype	knockout	OK	6.41447	56.1118	3.1289	-10.223	0	0	yes	ENSMUSG00000058625	predicted gene, 17383 [Source:MGI Symbol;Acc:MGI:4937017]
XLOC_012143	XLOC_012143	SNORA70	16:56032608-56037819	wildtype	knockout	OK	18496.3	139409	2.91402	-16.2134	0	0	yes	ENSMUSG00000087916	Small nucleolar RNA SNORA70 [Source:RFAM;Acc:RF00156]
XLOC_000419	XLOC_000419	Scarna6	1:87755869-87792428	wildtype	knockout	OK	70.2752	526.873	2.90637	-7.77846	7.32747e-15	4.77751e-12	yes	ENSMUSG00000087968	Small Cajal body specific RNA 6 [Source:RFAM;Acc:RF00478]
XLOC_018900	XLOC_018900	Gm4724	2:175422299-175435807	wildtype	knockout	OK	1.49152	9.36433	2.65039	-3.67627	0.000236668	0.012859	yes	ENSMUSG00000078897	predicted gene 4724 [Source:MGI Symbol;Acc:MGI:3782904]
XLOC_022477	XLOC_022477	Gm10154	4:83505184-83505538	wildtype	knockout	OK	36.3201	172.951	2.25153	-8.06993	6.66134e-16	4.92228e-13	yes	ENSMUSG00000066116	predicted gene 10154 [Source:MGI Symbol;Acc:MGI:3642271]
XLOC_004344	XLOC_004344	Eif1	11:100319884-100322096	wildtype	knockout	OK	36.4411	166.612	2.19286	-6.07493	1.2404e-09	3.43715e-07	yes	ENSMUSG00000035530	eukaryotic translation initiation factor 1 [Source:MGI Symbol;Acc:MGI:105125]
XLOC_024330	XLOC_024330	Orc5	5:22486484-22550429	wildtype	knockout	OK	4.87409	21.7581	2.15834	-3.29406	0.000987524	0.0363645	yes	ENSMUSG00000029012	origin recognition complex, subunit 5 [Source:MGI Symbol;Acc:MGI:1347044]
XLOC_001435	XLOC_001435	Rpl31-ps9	1:129273301-130219278	wildtype	knockout	OK	33.8222	141.697	2.06677	-5.90555	3.51467e-09	8.46882e-07	yes	ENSMUSG00000094122	ribosomal protein L31, pseudogene 9 [Source:MGI Symbol;Acc:MGI:3704195]
XLOC_023234	XLOC_023234	H6pd	4:149979474-150009023	wildtype	knockout	OK	1.61313	6.49417	2.00928	-3.32364	0.000888513	0.0338429	yes	ENSMUSG00000028980	hexose-6-phosphate dehydrogenase (glucose 1-dehydrogenase) [Source:MGI Symbol;Acc:MGI:2140356]
XLOC_001830	XLOC_001830	Hsd11b1	1:193203038-193264054	wildtype	knockout	OK	6.44958	25.4623	1.98108	-4.00469	6.20995e-05	0.00449877	yes	ENSMUSG00000016194	hydroxysteroid 11-beta dehydrogenase 1 [Source:MGI Symbol;Acc:MGI:103562]
XLOC_027366	XLOC_027366	Gm9844	7:24862212-24862697	wildtype	knockout	OK	5.46518	21.3509	1.96596	-3.97289	7.1007e-05	0.00504514	yes	ENSMUSG00000050347	predicted pseudogene 9844 [Source:MGI Symbol;Acc:MGI:3704288]
XLOC_029017	XLOC_029017	Rps11	7:45122387-45124389	wildtype	knockout	OK	69.737	270.368	1.95493	-10.4929	0	0	yes	ENSMUSG00000003429	ribosomal protein S11 [Source:MGI Symbol;Acc:MGI:1351329]
XLOC_031958	XLOC_031958	Snapc5	9:64179296-64182684	wildtype	knockout	OK	5.21811	20.1511	1.94926	-6.00556	1.90678e-09	5.15481e-07	yes	ENSMUSG00000032398	small nuclear RNA activating complex, polypeptide 5 [Source:MGI Symbol;Acc:MGI:1914282]
XLOC_019046	XLOC_019046	Rpl22l1	3:28805435-28807352	wildtype	knockout	OK	20.9724	79.7795	1.92753	-6.5052	7.75893e-11	2.86666e-08	yes	ENSMUSG00000039221	ribosomal protein L22 like 1 [Source:MGI Symbol;Acc:MGI:1915278]
XLOC_031076	XLOC_031076	Gm9892	8:52195779-52197160	wildtype	knockout	OK	0.93136	3.43611	1.88337	-3.87318	0.000107426	0.00704659	yes	ENSMUSG00000052825	predicted gene 9892 [Source:MGI Symbol;Acc:MGI:3701610]
XLOC_025942	XLOC_025942	Phb2	6:124712335-124718831	wildtype	knockout	OK	57.9534	211.71	1.86913	-5.44312	5.23557e-08	9.67184e-06	yes	ENSMUSG00000004264	prohibitin 2 [Source:MGI Symbol;Acc:MGI:102520]
XLOC_016434	XLOC_016434	Ambra1	2:91730133-91918849	wildtype	knockout	OK	25.9227	93.18	1.8458	-3.23265	0.00122648	0.0432941	yes	ENSMUSG00000040506	autophagy/beclin 1 regulator 1 [Source:MGI Symbol;Acc:MGI:2443564]
XLOC_016208	XLOC_016208	Gm13706	2:73596525-73775346	wildtype	knockout	OK	30.8538	106.719	1.7903	-3.73849	0.00018513	0.0106874	yes	ENSMUSG00000085838	predicted gene 13706 [Source:MGI Symbol;Acc:MGI:3702041]
XLOC_034943	XLOC_034943	Gm14586	X:52772341-52772749	wildtype	knockout	OK	5.24509	17.6781	1.75292	-3.41342	0.00064153	0.026534	yes	ENSMUSG00000083621	predicted gene 14586 [Source:MGI Symbol;Acc:MGI:3705507]
XLOC_003439	XLOC_003439	Smek2	11:29170908-29220797	wildtype	knockout	OK	16.5215	54.0715	1.71052	-5.62871	1.81559e-08	3.79699e-06	yes	ENSMUSG00000020463	SMEK homolog 2, suppressor of mek1 (Dictyostelium) [Source:MGI Symbol;Acc:MGI:2144474]
XLOC_025117	XLOC_025117	Pdap1	5:145114214-145140238	wildtype	knockout	OK	28.1594	91.5695	1.70125	-7.74666	9.32587e-15	5.44042e-12	yes	ENSMUSG00000029623	PDGFA associated protein 1 [Source:MGI Symbol;Acc:MGI:2448536]
XLOC_025909	XLOC_025909	Gm8430	6:122447295-122486313	wildtype	knockout	OK	10.8643	34.8721	1.68248	-4.09709	4.18379e-05	0.0033362	yes	ENSMUSG00000055093	predicted pseudogene 8430 [Source:MGI Symbol;Acc:MGI:3645406]
XLOC_016845	XLOC_016845	Gm561	2:144594053-144595366	wildtype	knockout	OK	12.3768	39.2545	1.66522	-4.34044	1.42197e-05	0.00144597	yes	ENSMUSG00000074754	predicted gene 561 [Source:MGI Symbol;Acc:MGI:2685407]
XLOC_005819	XLOC_005819	Tmem101	11:102152545-102156404	wildtype	knockout	OK	2.30856	7.31026	1.66293	-3.65247	0.000259727	0.0138405	yes	ENSMUSG00000020921	transmembrane protein 101 [Source:MGI Symbol;Acc:MGI:1923797]
XLOC_021865	XLOC_021865	Gm13072	4:149457296-149457872	wildtype	knockout	OK	10.8166	34.029	1.65352	-4.89614	9.77382e-07	0.000127451	yes	ENSMUSG00000070572	predicted gene 13072 [Source:MGI Symbol;Acc:MGI:3651720]
XLOC_006910	XLOC_006910	Rps29	12:69157721-69159186	wildtype	knockout	OK	210.337	648.823	1.62512	-9.03667	0	0	yes	ENSMUSG00000034892	ribosomal protein S29 [Source:MGI Symbol;Acc:MGI:107681]
XLOC_017218	XLOC_017218	Gm2026	2:175965330-175980303	wildtype	knockout	OK	1.58502	4.84516	1.61204	-3.23016	0.00123719	0.0433957	yes	ENSMUSG00000078886	predicted gene 2026 [Source:MGI Symbol;Acc:MGI:3780195]
XLOC_034827	XLOC_034827	Rpl39	X:37082519-37085402	wildtype	knockout	OK	91.4318	279.247	1.61077	-9.04964	0	0	yes	ENSMUSG00000079641	ribosomal protein L39 [Source:MGI Symbol;Acc:MGI:1914498]
XLOC_000213	XLOC_000213	Ndufb3	1:58586383-58595964	wildtype	knockout	OK	6.15747	18.5638	1.59208	-4.27145	1.94203e-05	0.00190691	yes	ENSMUSG00000026032	NADH dehydrogenase (ubiquinone) 1 beta subcomplex 3 [Source:MGI Symbol;Acc:MGI:1913745]
XLOC_026179	XLOC_026179	2610001J05Rik	6:13867734-13871518	wildtype	knockout	OK	8.50419	25.5924	1.58947	-5.30563	1.12283e-07	1.91468e-05	yes	ENSMUSG00000052419	RIKEN cDNA 2610001J05 gene [Source:MGI Symbol;Acc:MGI:1913770]
XLOC_013578	XLOC_013578	AY036118	17:39848102-39848827	wildtype	knockout	OK	6.65412	19.7018	1.566	-3.94318	8.04088e-05	0.00560536	yes	ENSMUSG00000045999	cDNA sequence AY036118 [Source:MGI Symbol;Acc:MGI:2158419]
XLOC_020217	XLOC_020217	Hist2h4	3:96261703-96263311	wildtype	knockout	OK	1.70069	4.99366	1.55398	-3.32932	0.000870594	0.0337401	yes	ENSMUSG00000091405	histone cluster 2, H4 [Source:MGI Symbol;Acc:MGI:2140113]
XLOC_026812	XLOC_026812	Rimklb	6:122447295-122486313	wildtype	knockout	OK	9.37839	27.2163	1.53706	-3.59756	0.000321211	0.0158235	yes	ENSMUSG00000040649	ribosomal modification protein rimK-like family member B [Source:MGI Symbol;Acc:MGI:1918325]
XLOC_006143	XLOC_006143	Gm4294	12:12023042-12023657	wildtype	knockout	OK	7.15543	20.6122	1.52639	-3.48822	0.00048624	0.0213023	yes	ENSMUSG00000078377	predicted gene 4294 [Source:MGI Symbol;Acc:MGI:3782472]
XLOC_031568	XLOC_031568	SNORA8	9:15314844-15314981	wildtype	knockout	OK	295.273	822.076	1.47722	-3.61357	0.000302008	0.0151469	yes	ENSMUSG00000065226	Small nucleolar RNA SNORA8 [Source:RFAM;Acc:RF00393]
XLOC_015098	XLOC_015098	Drap1	19:5406739-5424979	wildtype	knockout	OK	19.1003	52.3954	1.45584	-4.42532	9.63015e-06	0.00102635	yes	ENSMUSG00000024914	Dr1 associated protein 1 (negative cofactor 2 alpha) [Source:MGI Symbol;Acc:MGI:1913806]
XLOC_002189	XLOC_002189	Cstb	10:78425669-78427619	wildtype	knockout	OK	6.74401	18.2706	1.43785	-3.65618	0.000255997	0.0137742	yes	ENSMUSG00000005054	cystatin B [Source:MGI Symbol;Acc:MGI:109514]
XLOC_011812	XLOC_011812	Gm6142	16:4287528-4420498	wildtype	knockout	OK	123.045	331.793	1.4311	-5.78734	7.15113e-09	1.58526e-06	yes	ENSMUSG00000084304	predicted pseudogene 6142 [Source:MGI Symbol;Acc:MGI:3644670]
XLOC_035677	XLOC_035677	Rpl21-ps15	X:151198139-151471842	wildtype	knockout	OK	36.0916	96.8072	1.42345	-4.03601	5.43682e-05	0.00407318	yes	ENSMUSG00000083596	ribosomal protein L21, pseudogene 15 [Source:MGI Symbol;Acc:MGI:3705426]
XLOC_011524	XLOC_011524	Rpl35a	16:32914099-33127695	wildtype	knockout	OK	118.761	316.151	1.41256	-5.82595	5.67873e-09	1.28455e-06	yes	ENSMUSG00000060636	ribosomal protein L35A [Source:MGI Symbol;Acc:MGI:1928894]
XLOC_003879	XLOC_003879	Gabarap	11:69991142-69994951	wildtype	knockout	OK	63.1082	167.447	1.4078	-5.94591	2.74922e-09	7.25532e-07	yes	ENSMUSG00000018567	gamma-aminobutyric acid receptor associated protein [Source:MGI Symbol;Acc:MGI:1861742]
XLOC_007129	XLOC_007129	Scarna13	12:105031074-105031349	wildtype	knockout	OK	199.094	513.302	1.36636	-6.63886	3.16116e-11	1.29771e-08	yes	ENSMUSG00000088789	small Cajal body-specific RNA 1 [Source:MGI Symbol;Acc:MGI:4360027]
XLOC_017258	XLOC_017258	Rps21	2:180257376-180258445	wildtype	knockout	OK	267.96	680.529	1.34464	-7.61622	2.62013e-14	1.45207e-11	yes	ENSMUSG00000039001	ribosomal protein S21 [Source:MGI Symbol;Acc:MGI:1913731]
XLOC_003871	XLOC_003871	1810027O10Rik	11:69838513-69839618	wildtype	knockout	OK	27.8734	70.6814	1.34244	-3.30028	0.000965894	0.0358059	yes	ENSMUSG00000070394	RIKEN cDNA 1810027O10 gene [Source:MGI Symbol;Acc:MGI:1916436]
XLOC_010716	XLOC_010716	Rpl39-ps	15:102634981-102635336	wildtype	knockout	OK	86.5495	219.384	1.34186	-6.08645	1.15442e-09	3.36726e-07	yes	ENSMUSG00000036305	ribosomal protein L39, pseudogene [Source:MGI Symbol;Acc:MGI:3705781]
XLOC_033264	XLOC_033264	mt-Nd3	MT:9458-9806	wildtype	knockout	OK	1932.19	4841.1	1.3251	-8.47974	0	0	yes	ENSMUSG00000064360	mitochondrially encoded NADH dehydrogenase 3 [Source:MGI Symbol;Acc:MGI:102499]
XLOC_007176	XLOC_007176	2010107E04Rik	12:111961375-111966977	wildtype	knockout	OK	35.4377	88.6033	1.32208	-4.23884	2.24682e-05	0.00211049	yes	ENSMUSG00000021290	RIKEN cDNA 2010107E04 gene [Source:MGI Symbol;Acc:MGI:1917507]
XLOC_030610	XLOC_030610	Mt2	8:94172617-94173567	wildtype	knockout	OK	13.6123	33.9086	1.31674	-3.617	0.000298034	0.0151302	yes	ENSMUSG00000031762	metallothionein 2 [Source:MGI Symbol;Acc:MGI:97172]
XLOC_029631	XLOC_029631	Hbb-b1	7:103826533-103828096	wildtype	knockout	OK	20.9713	52.2282	1.31641	-4.26615	1.98877e-05	0.00191683	yes	ENSMUSG00000052305	hemoglobin, beta adult major chain [Source:MGI Symbol;Acc:MGI:96021]
XLOC_011153	XLOC_011153	Rpl31-ps8	15:90764245-90764679	wildtype	knockout	OK	70.577	174.753	1.30804	-5.91242	3.37127e-09	8.30381e-07	yes	ENSMUSG00000067870	ribosomal protein L31, pseudogene 8 [Source:MGI Symbol;Acc:MGI:3647726]
XLOC_025175	XLOC_025175	Ccdc132	6:3498381-3603319	wildtype	knockout	OK	22.5027	55.641	1.30605	-3.39693	0.00068147	0.0279756	yes	ENSMUSG00000001376	coiled-coil domain containing 132 [Source:MGI Symbol;Acc:MGI:1920538]
XLOC_030978	XLOC_030978	Letm2	8:25578491-25597989	wildtype	knockout	OK	4.64771	11.4583	1.3018	-4.707	2.51387e-06	0.00029961	yes	ENSMUSG00000037363	leucine zipper-EF-hand containing transmembrane protein 2 [Source:MGI Symbol;Acc:MGI:2444979]
XLOC_013896	XLOC_013896	Gm6457	18:14570100-14570915	wildtype	knockout	OK	10.993	26.8361	1.2876	-4.54315	5.54195e-06	0.000633268	yes	ENSMUSG00000053740	predicted pseudogene 6457 [Source:MGI Symbol;Acc:MGI:3648519]
XLOC_015448	XLOC_015448	Usmg5	19:47067747-47090625	wildtype	knockout	OK	111.628	268.848	1.2681	-5.35666	8.47735e-08	1.49148e-05	yes	ENSMUSG00000071528	upregulated during skeletal muscle growth 5 [Source:MGI Symbol;Acc:MGI:1891435]
XLOC_024001	XLOC_024001	Vps29	5:122354368-122382902	wildtype	knockout	OK	44.4335	106.632	1.26292	-3.65085	0.000261377	0.0138617	yes	ENSMUSG00000029462	vacuolar protein sorting 29 (S. pombe) [Source:MGI Symbol;Acc:MGI:1928344]
XLOC_000133	XLOC_000133	Rpl31	1:39367850-39478747	wildtype	knockout	OK	125.854	300.813	1.25711	-7.39067	1.46105e-13	7.36105e-11	yes	ENSMUSG00000073702	ribosomal protein L31 [Source:MGI Symbol;Acc:MGI:2149632]
XLOC_009545	XLOC_009545	Gm6356	14:6965448-6973818	wildtype	knockout	OK	2.90718	6.94572	1.2565	-3.46244	0.000535303	0.0230868	yes	ENSMUSG00000091400	predicted gene 6356 [Source:MGI Symbol;Acc:MGI:3646390]
XLOC_035812	XLOC_035812	Tmsb4x	X:167207092-167209315	wildtype	knockout	OK	224.954	534.658	1.24899	-7.56572	3.86358e-14	2.03923e-11	yes	ENSMUSG00000049775	thymosin, beta 4, X chromosome [Source:MGI Symbol;Acc:MGI:99510]
XLOC_000979	XLOC_000979	Ube2w	1:16569781-16619489	wildtype	knockout	OK	53.5845	125.116	1.22338	-4.18088	2.90382e-05	0.00257488	yes	ENSMUSG00000025939	ubiquitin-conjugating enzyme E2W (putative) [Source:MGI Symbol;Acc:MGI:1914049]
XLOC_023796	XLOC_023796	Mrps18c	5:100798626-100804471	wildtype	knockout	OK	22.7765	52.6535	1.20898	-4.3163	1.58666e-05	0.00159877	yes	ENSMUSG00000016833	mitochondrial ribosomal protein S18C [Source:MGI Symbol;Acc:MGI:1915985]
XLOC_012601	XLOC_012601	Srsf3	17:29032672-29043366	wildtype	knockout	OK	53.5626	123.074	1.20023	-5.51954	3.39888e-08	6.72735e-06	yes	ENSMUSG00000071172	serine/arginine-rich splicing factor 3 [Source:MGI Symbol;Acc:MGI:98285]
XLOC_027170	XLOC_027170	Rps5	7:12922289-12926686	wildtype	knockout	OK	58.262	133.069	1.19154	-5.91778	3.26317e-09	8.22022e-07	yes	ENSMUSG00000012848	ribosomal protein S5 [Source:MGI Symbol;Acc:MGI:1097682]
XLOC_007879	XLOC_007879	Tbca	13:94788942-94842899	wildtype	knockout	OK	13.959	31.7489	1.18551	-3.68178	0.000231614	0.0126464	yes	ENSMUSG00000042043	tubulin cofactor A [Source:MGI Symbol;Acc:MGI:107549]
XLOC_032879	XLOC_032879	Cox7a2	9:79755240-79759853	wildtype	knockout	OK	37.9082	85.9804	1.1815	-5.35217	8.69053e-08	1.50509e-05	yes	ENSMUSG00000032330	cytochrome c oxidase, subunit VIIa 2 [Source:MGI Symbol;Acc:MGI:1316715]
XLOC_003040	XLOC_003040	Snrpf	10:93540631-93589706	wildtype	knockout	OK	14.9816	33.9021	1.17818	-5.10234	3.35472e-07	5.38894e-05	yes	ENSMUSG00000020018	small nuclear ribonucleoprotein polypeptide F [Source:MGI Symbol;Acc:MGI:1917128]
XLOC_008511	XLOC_008511	Cox7c	13:86044815-86046904	wildtype	knockout	OK	41.9201	94.4257	1.17154	-3.77131	0.000162393	0.00972951	yes	ENSMUSG00000017778	cytochrome c oxidase, subunit VIIc [Source:MGI Symbol;Acc:MGI:103226]
XLOC_027081	XLOC_027081	Ndufa3	7:3617372-3620163	wildtype	knockout	OK	163.327	361.38	1.14575	-4.84537	1.26378e-06	0.000159179	yes	ENSMUSG00000035674	NADH dehydrogenase (ubiquinone) 1 alpha subcomplex, 3 [Source:MGI Symbol;Acc:MGI:1913341]
XLOC_018864	XLOC_018864	Gm14303	2:172509431-172509697	wildtype	knockout	OK	56.5841	122.917	1.11922	-3.32646	0.000879561	0.0338429	yes	ENSMUSG00000081344	predicted gene 14303 [Source:MGI Symbol;Acc:MGI:3651379]
XLOC_029630	XLOC_029630	Hbb-b2	7:103812523-103813996	wildtype	knockout	OK	17.0414	36.6542	1.10494	-3.64408	0.000268354	0.0140303	yes	ENSMUSG00000073940	hemoglobin, beta adult minor chain [Source:MGI Symbol;Acc:MGI:96022]
XLOC_026370	XLOC_026370	Hnrnpa2b1	6:51460433-51469894	wildtype	knockout	OK	48.8077	104.939	1.10437	-5.49941	3.81073e-08	7.30999e-06	yes	ENSMUSG00000004980	heterogeneous nuclear ribonucleoprotein A2/B1 [Source:MGI Symbol;Acc:MGI:104819]
XLOC_020615	XLOC_020615	C430048L16Rik	4:12027504-12096243	wildtype	knockout	OK	5.0558	10.8668	1.10392	-3.77327	0.000161125	0.00970602	yes	ENSMUSG00000052137	RIKEN cDNA C430048L16 gene [Source:MGI Symbol;Acc:MGI:1924854]
XLOC_035528	XLOC_035528	Tceal6	X:135208686-135210687	wildtype	knockout	OK	22.4886	48.2993	1.10281	-6.1798	6.41834e-10	2.0326e-07	yes	ENSMUSG00000031409	transcription elongation factor A (SII)-like 6 [Source:MGI Symbol;Acc:MGI:1923939]
XLOC_008445	XLOC_008445	Uqcrb	13:66900616-66998401	wildtype	knockout	OK	250.207	535.237	1.09706	-6.25393	4.00251e-10	1.34436e-07	yes	ENSMUSG00000021520	ubiquinol-cytochrome c reductase binding protein [Source:MGI Symbol;Acc:MGI:1914780]
XLOC_032942	XLOC_032942	Rasa2	9:96539299-96631617	wildtype	knockout	OK	6.90981	14.7619	1.09516	-3.78589	0.000153157	0.00927645	yes	ENSMUSG00000032413	RAS p21 protein activator 2 [Source:MGI Symbol;Acc:MGI:2149960]
XLOC_005647	XLOC_005647	Kpnb1	11:97159713-97187881	wildtype	knockout	OK	31.6232	66.7009	1.07672	-3.43072	0.000601975	0.0254668	yes	ENSMUSG00000001440	karyopherin (importin) beta 1 [Source:MGI Symbol;Acc:MGI:107532]
XLOC_017165	XLOC_017165	Pfdn4	2:170482707-170519123	wildtype	knockout	OK	36.5132	76.399	1.06513	-3.22198	0.00127308	0.0442346	yes	ENSMUSG00000052033	prefoldin 4 [Source:MGI Symbol;Acc:MGI:1923512]
XLOC_025633	XLOC_025633	Rpl34-ps1	6:71124576-71124999	wildtype	knockout	OK	372.358	778.99	1.06491	-6.73191	1.6745e-11	7.13854e-09	yes	ENSMUSG00000068396	ribosomal protein L34, pseudogene 1 [Source:MGI Symbol;Acc:MGI:3704270]
XLOC_032161	XLOC_032161	Anapc13	9:102586577-102634241	wildtype	knockout	OK	36.4614	75.8889	1.05752	-3.58966	0.000331116	0.0158878	yes	ENSMUSG00000035048	anaphase promoting complex subunit 13 [Source:MGI Symbol;Acc:MGI:1916260]
XLOC_012341	XLOC_012341	Tmem181a	17:6270474-6305783	wildtype	knockout	OK	4.70879	9.751	1.05019	-3.31262	0.000924268	0.0344936	yes	ENSMUSG00000038141	transmembrane protein 181A [Source:MGI Symbol;Acc:MGI:1924356]
XLOC_026350	XLOC_026350	Gm7887	6:48524371-48525105	wildtype	knockout	OK	11.5446	23.7491	1.04065	-3.44389	0.000573403	0.0244644	yes	ENSMUSG00000044211	predicted gene 7887 [Source:MGI Symbol;Acc:MGI:3648251]
XLOC_025215	XLOC_025215	Capza2	6:17636233-17666972	wildtype	knockout	OK	118.33	243.243	1.03958	-4.08813	4.34868e-05	0.00341849	yes	ENSMUSG00000015733	capping protein (actin filament) muscle Z-line, alpha 2 [Source:MGI Symbol;Acc:MGI:106222]
XLOC_026149	XLOC_026149	Shfm1	6:6558282-6578652	wildtype	knockout	OK	103.341	212.416	1.03948	-5.46102	4.73409e-08	8.89367e-06	yes	ENSMUSG00000042541	split hand/foot malformation (ectrodactyly) type 1 [Source:MGI Symbol;Acc:MGI:109238]
XLOC_016949	XLOC_016949	Tm9sf4	2:153161302-153210466	wildtype	knockout	OK	21.1106	43.2414	1.03445	-3.22618	0.00125455	0.0437276	yes	ENSMUSG00000068040	transmembrane 9 superfamily protein member 4 [Source:MGI Symbol;Acc:MGI:2139220]
XLOC_021558	XLOC_021558	Ptp4a2	4:129811218-129850003	wildtype	knockout	OK	72.489	147.56	1.02546	-3.69377	0.000220956	0.0122454	yes	ENSMUSG00000028788	protein tyrosine phosphatase 4a2 [Source:MGI Symbol;Acc:MGI:1277117]
XLOC_029813	XLOC_029813	Arl6ip1	7:118118890-118129625	wildtype	knockout	OK	45.7296	92.9429	1.02321	-6.27625	3.46836e-10	1.20135e-07	yes	ENSMUSG00000030654	ADP-ribosylation factor-like 6 interacting protein 1 [Source:MGI Symbol;Acc:MGI:1858943]
XLOC_002857	XLOC_002857	Ddt,Gm20441,Gstt3	10:75771229-75781414	wildtype	knockout	OK	40.9111	82.7838	1.01686	-4.25104	2.12781e-05	0.00203316	yes	#N/A	#N/A
XLOC_014204	XLOC_014204	Dym	18:75018771-75286966	wildtype	knockout	OK	3.47473	7.03073	1.01678	-3.26439	0.001097	0.0394776	yes	ENSMUSG00000035765	dymeclin [Source:MGI Symbol;Acc:MGI:1918480]
XLOC_021371	XLOC_021371	Prdx1	4:116685543-116700822	wildtype	knockout	OK	94.178	189.872	1.01157	-4.31363	1.60598e-05	0.00160367	yes	ENSMUSG00000028691	peroxiredoxin 1 [Source:MGI Symbol;Acc:MGI:99523]
XLOC_008476	XLOC_008476	Ndufs6	13:73319837-73328542	wildtype	knockout	OK	40.9114	82.2007	1.00665	-3.70258	0.000213419	0.0119471	yes	ENSMUSG00000021606	NADH dehydrogenase (ubiquinone) Fe-S protein 6 [Source:MGI Symbol;Acc:MGI:107932]
XLOC_016688	XLOC_016688	Ctxn2	2:125136691-125147839	wildtype	knockout	OK	9.00905	18.0793	1.00489	-3.35572	0.000791584	0.0311132	yes	ENSMUSG00000074872	cortexin 2 [Source:MGI Symbol;Acc:MGI:2139444]
XLOC_001889	XLOC_001889	Gm10335	10:14402584-14545036	wildtype	knockout	OK	48.043	96.1099	1.00036	-4.37371	1.22154e-05	0.00127732	yes	ENSMUSG00000071532	predicted gene 10335 [Source:MGI Symbol;Acc:MGI:3641693]
XLOC_028548	XLOC_028548	Zik1	7:10487228-10495394	wildtype	knockout	OK	1.8657	3.71838	0.994957	-3.18273	0.00145891	0.0490018	yes	ENSMUSG00000030393	zinc finger protein interacting with K protein 1 [Source:MGI Symbol;Acc:MGI:108070]
XLOC_010124	XLOC_010124	Gm10132	14:77156762-77721760	wildtype	knockout	OK	46.153	91.0523	0.98027	-3.88071	0.000104153	0.00703924	yes	ENSMUSG00000063556	predicted gene 10132 [Source:MGI Symbol;Acc:MGI:3704449]
XLOC_017896	XLOC_017896	Tmx2	2:84671315-84715180	wildtype	knockout	OK	93.6766	184.634	0.978903	-3.71372	0.000204234	0.011491	yes	ENSMUSG00000050043	thioredoxin-related transmembrane protein 2 [Source:MGI Symbol;Acc:MGI:1914208]
XLOC_032460	XLOC_032460	Fdx1l	9:21067519-21073514	wildtype	knockout	OK	18.0773	34.9096	0.949449	-3.52276	0.000427084	0.0193216	yes	ENSMUSG00000079677	ferredoxin 1-like [Source:MGI Symbol;Acc:MGI:1915415]
XLOC_023844	XLOC_023844	Rpl5	5:107900501-107987085	wildtype	knockout	OK	210.84	403.644	0.936937	-4.26925	1.96128e-05	0.00190691	yes	ENSMUSG00000058558	ribosomal protein L5 [Source:MGI Symbol;Acc:MGI:102854]
XLOC_010148	XLOC_010148	Gm10119	14:88122970-88123833	wildtype	knockout	OK	45.577	87.2075	0.936147	-5.06313	4.12421e-07	6.43842e-05	yes	ENSMUSG00000062611	predicted gene 10119 [Source:MGI Symbol;Acc:MGI:3642853]
XLOC_031260	XLOC_031260	Calr	8:84841849-84846934	wildtype	knockout	OK	109.166	206.546	0.919936	-4.17643	2.96116e-05	0.00260488	yes	ENSMUSG00000003814	calreticulin [Source:MGI Symbol;Acc:MGI:88252]
XLOC_020111	XLOC_020111	Rps27	3:90212724-90213615	wildtype	knockout	OK	277.021	524.081	0.919795	-4.41033	1.03215e-05	0.00108956	yes	ENSMUSG00000090733	ribosomal protein S27 [Source:MGI Symbol;Acc:MGI:1888676]
XLOC_032488	XLOC_032488	Rpl15-ps3	9:22185556-22186256	wildtype	knockout	OK	57.7383	108.658	0.912195	-4.46697	7.93354e-06	0.000862112	yes	ENSMUSG00000061167	ribosomal protein L15, pseudogene 3 [Source:MGI Symbol;Acc:MGI:3782952]
XLOC_000780	XLOC_000780	Pfdn2	1:171345669-171360798	wildtype	knockout	OK	100.092	187.93	0.908865	-3.87314	0.000107441	0.00704659	yes	ENSMUSG00000006412	prefoldin 2 [Source:MGI Symbol;Acc:MGI:1276111]
XLOC_024859	XLOC_024859	Gm13841	5:115801558-115802194	wildtype	knockout	OK	60.335	112.576	0.899827	-4.56647	4.96001e-06	0.000572675	yes	ENSMUSG00000083833	predicted gene 13841 [Source:MGI Symbol;Acc:MGI:3650890]
XLOC_026564	XLOC_026564	Tmsb10	6:72957346-72958748	wildtype	knockout	OK	180.094	330.458	0.875711	-4.91981	8.66304e-07	0.000115761	yes	ENSMUSG00000079523	thymosin, beta 10 [Source:MGI Symbol;Acc:MGI:109146]
XLOC_018860	XLOC_018860	Cbln4	2:172036232-172043466	wildtype	knockout	OK	7.18924	13.1747	0.873858	-3.71397	0.000204037	0.011491	yes	ENSMUSG00000067578	cerebellin 4 precursor protein [Source:MGI Symbol;Acc:MGI:2154433]
XLOC_034297	XLOC_034297	Plp1	X:136822670-136839733	wildtype	knockout	OK	154.56	281.253	0.863705	-4.26996	1.95506e-05	0.00190691	yes	ENSMUSG00000031425	proteolipid protein (myelin) 1 [Source:MGI Symbol;Acc:MGI:97623]
XLOC_022219	XLOC_022219	RNase_MRP	4:43492787-43495921	wildtype	knockout	OK	472.047	857.457	0.861135	-4.53636	5.72345e-06	0.000647334	yes	ENSMUSG00000088375	RNase MRP [Source:RFAM;Acc:RF00030]
XLOC_035543	XLOC_035543	Bex1	X:136213971-136226100	wildtype	knockout	OK	61.5529	111.416	0.856064	-5.00424	5.60817e-07	8.07285e-05	yes	ENSMUSG00000050071	brain expressed gene 1 [Source:MGI Symbol;Acc:MGI:1328321]
XLOC_030180	XLOC_030180	AC241392.1	8:20122364-20126624	wildtype	knockout	OK	6.13797	11.0855	0.852837	-3.87744	0.000105561	0.00704659	yes	ENSMUSG00000094614	0
XLOC_035088	XLOC_035088	Cetn2	X:72913531-72918411	wildtype	knockout	OK	29.9507	53.568	0.83878	-3.42358	0.000618011	0.0260458	yes	ENSMUSG00000031347	centrin 2 [Source:MGI Symbol;Acc:MGI:1347085]
XLOC_025063	XLOC_025063	Prkar1b	5:139017305-139186510	wildtype	knockout	OK	86.8814	153.879	0.824674	-3.32439	0.000886133	0.0338429	yes	ENSMUSG00000025855	protein kinase, cAMP dependent regulatory, type I beta [Source:MGI Symbol;Acc:MGI:97759]
XLOC_020449	XLOC_020449	Rpl34	3:130726830-130730398	wildtype	knockout	OK	108.379	190.659	0.814917	-3.99666	6.42427e-05	0.0046238	yes	ENSMUSG00000062006	ribosomal protein L34 [Source:MGI Symbol;Acc:MGI:1915686]
XLOC_019055	XLOC_019055	Sec62	3:30792875-30821263	wildtype	knockout	OK	42.6543	74.3601	0.801839	-5.29063	1.21895e-07	2.04709e-05	yes	ENSMUSG00000027706	SEC62 homolog (S. cerevisiae) [Source:MGI Symbol;Acc:MGI:1916526]
XLOC_023045	XLOC_023045	Rpl11	4:136028264-136053428	wildtype	knockout	OK	160.453	278.892	0.797557	-3.63116	0.00028215	0.0144784	yes	ENSMUSG00000059291	ribosomal protein L11 [Source:MGI Symbol;Acc:MGI:1914275]
XLOC_032189	XLOC_032189	Rpl29	9:106429453-106431568	wildtype	knockout	OK	60.6666	105.376	0.796577	-4.13947	3.48111e-05	0.00292307	yes	ENSMUSG00000048758	ribosomal protein L29 [Source:MGI Symbol;Acc:MGI:99687]
XLOC_011217	XLOC_011217	Tuba1a	15:98949840-98953551	wildtype	knockout	OK	74.4617	128.929	0.792004	-4.08914	4.32981e-05	0.00341849	yes	ENSMUSG00000072235	tubulin, alpha 1A [Source:MGI Symbol;Acc:MGI:98869]
XLOC_032028	XLOC_032028	2410004A20Rik,Gm20509,Rsl24d1	9:73101835-73123333	wildtype	knockout	OK	31.4957	54.4404	0.789523	-3.31955	0.000901637	0.0342252	yes	#N/A	#N/A
XLOC_032874	XLOC_032874	Eef1a1	9:78478448-78489151	wildtype	knockout	OK	726.75	1253.78	0.786756	-3.83306	0.000126562	0.00806212	yes	ENSMUSG00000037742	eukaryotic translation elongation factor 1 alpha 1 [Source:MGI Symbol;Acc:MGI:1096881]
XLOC_013990	XLOC_013990	Ube2d2	18:35771558-35807172	wildtype	knockout	OK	7.28257	12.5072	0.78024	-3.19323	0.00140692	0.0481305	yes	ENSMUSG00000091896	ubiquitin-conjugating enzyme E2D 2 [Source:MGI Symbol;Acc:MGI:1930715]
XLOC_027086	XLOC_027086	Rps9	7:3703992-3706901	wildtype	knockout	OK	116.409	199.609	0.777976	-4.07643	4.57333e-05	0.00352019	yes	ENSMUSG00000006333	ribosomal protein S9 [Source:MGI Symbol;Acc:MGI:1924096]
XLOC_032091	XLOC_032091	Gm10163	9:88376746-88482574	wildtype	knockout	OK	218.514	373.094	0.771809	-4.16065	3.17337e-05	0.00272664	yes	ENSMUSG00000066443	predicted pseudogene 10163 [Source:MGI Symbol;Acc:MGI:3704341]
XLOC_007859	XLOC_007859	Rps23	13:90923130-90924942	wildtype	knockout	OK	400.956	683.473	0.769439	-5.02084	5.14455e-07	7.7057e-05	yes	ENSMUSG00000049517	ribosomal protein S23 [Source:MGI Symbol;Acc:MGI:1913725]
XLOC_022347	XLOC_022347	Txn1	4:57943372-57956411	wildtype	knockout	OK	38.2081	64.8734	0.76375	-3.79673	0.000146617	0.00907467	yes	ENSMUSG00000028367	thioredoxin 1 [Source:MGI Symbol;Acc:MGI:98874]
XLOC_033835	XLOC_033835	Rpl10	X:74270811-74273135	wildtype	knockout	OK	141.596	236.818	0.742002	-4.10732	4.00279e-05	0.00323846	yes	ENSMUSG00000008682	ribosomal protein L10 [Source:MGI Symbol;Acc:MGI:105943]
XLOC_033872	XLOC_033872	Vbp1	X:75514298-75534942	wildtype	knockout	OK	56.5878	94.4358	0.738844	-4.23082	2.32843e-05	0.00215069	yes	ENSMUSG00000031197	von Hippel-Lindau binding protein 1 [Source:MGI Symbol;Acc:MGI:1333804]
XLOC_010056	XLOC_010056	Ppp2r2a	14:67014056-67072471	wildtype	knockout	OK	7.08438	11.6517	0.717824	-3.53989	0.0004003	0.0186194	yes	ENSMUSG00000022052	protein phosphatase 2 (formerly 2A), regulatory subunit B (PR 52), alpha isoform [Source:MGI Symbol;Acc:MGI:1919228]
XLOC_004016	XLOC_004016	Gm12346	11:77216286-77460220	wildtype	knockout	OK	30.3403	49.7505	0.713473	-4.1721	3.0181e-05	0.00263407	yes	ENSMUSG00000083899	predicted gene 12346 [Source:MGI Symbol;Acc:MGI:3649810]
XLOC_029422	XLOC_029422	Rps17	7:81342731-81345254	wildtype	knockout	OK	262.317	429.926	0.712774	-4.14812	3.35219e-05	0.00283631	yes	ENSMUSG00000061787	ribosomal protein S17 [Source:MGI Symbol;Acc:MGI:1309526]
XLOC_011775	XLOC_011775	Morc3	16:93832120-93876072	wildtype	knockout	OK	12.0822	19.7821	0.711315	-4.01584	5.92354e-05	0.00440647	yes	ENSMUSG00000039456	microrchidia 3 [Source:MGI Symbol;Acc:MGI:2136841]
XLOC_000948	XLOC_000948	Vcpip1	1:9718621-9748382	wildtype	knockout	OK	3.83686	6.27119	0.708814	-3.59231	0.000327758	0.015848	yes	ENSMUSG00000045210	valosin containing protein (p97)/p47 complex interacting protein 1 [Source:MGI Symbol;Acc:MGI:1917925]
XLOC_029799	XLOC_029799	Gm15500	7:114705216-114706235	wildtype	knockout	OK	112.217	182.085	0.698324	-4.49098	7.0897e-06	0.000778042	yes	ENSMUSG00000086583	predicted pseudogene 15500 [Source:MGI Symbol;Acc:MGI:3782947]
XLOC_034283	XLOC_034283	Ngfrap1	X:136270252-136271978	wildtype	knockout	OK	85.7991	139.218	0.698311	-3.63674	0.000276111	0.014301	yes	ENSMUSG00000046432	nerve growth factor receptor (TNFRSF16) associated protein 1 [Source:MGI Symbol;Acc:MGI:1338016]
XLOC_011086	XLOC_011086	Ndufa6	15:82350138-82354291	wildtype	knockout	OK	78.6703	127.388	0.695335	-3.75924	0.000170432	0.0101563	yes	ENSMUSG00000022450	NADH dehydrogenase (ubiquinone) 1 alpha subcomplex, 6 (B14) [Source:MGI Symbol;Acc:MGI:1914380]
XLOC_010727	XLOC_010727	Hnrnpa1	15:103240431-103244955	wildtype	knockout	OK	74.3747	120.23	0.692907	-3.93649	8.26836e-05	0.0057279	yes	ENSMUSG00000046434	heterogeneous nuclear ribonucleoprotein A1 [Source:MGI Symbol;Acc:MGI:104820]
XLOC_019127	XLOC_019127	Naa15	3:51416015-51475985	wildtype	knockout	OK	7.95862	12.7386	0.678611	-3.73475	0.000187903	0.0107913	yes	ENSMUSG00000063273	N(alpha)-acetyltransferase 15, NatA auxiliary subunit [Source:MGI Symbol;Acc:MGI:1922088]
XLOC_000112	XLOC_000112	Cox5b	1:36691486-36693385	wildtype	knockout	OK	386.243	609.43	0.657952	-4.235	2.28556e-05	0.00212883	yes	ENSMUSG00000061518	cytochrome c oxidase, subunit Vb [Source:MGI Symbol;Acc:MGI:88475]
XLOC_010813	XLOC_010813	Cox6c	15:35371545-35938246	wildtype	knockout	OK	584.109	918.613	0.65322	-3.81552	0.000135899	0.00860744	yes	ENSMUSG00000014313	cytochrome c oxidase, subunit VIc [Source:MGI Symbol;Acc:MGI:104614]
XLOC_019335	XLOC_019335	Ilf2	3:90476200-90491033	wildtype	knockout	OK	24.8897	39.0065	0.648164	-3.53827	0.000402761	0.0186194	yes	ENSMUSG00000001016	interleukin enhancer binding factor 2 [Source:MGI Symbol;Acc:MGI:1915031]
XLOC_026158	XLOC_026158	Asns	6:7675168-7693254	wildtype	knockout	OK	31.781	49.6131	0.642558	-3.28299	0.00102711	0.0375891	yes	ENSMUSG00000029752	asparagine synthetase [Source:MGI Symbol;Acc:MGI:1350929]
XLOC_032455	XLOC_032455	Eif3g	9:20894351-20898600	wildtype	knockout	OK	33.4211	52.1072	0.640723	-3.55931	0.000371824	0.0175375	yes	ENSMUSG00000070319	eukaryotic translation initiation factor 3, subunit G [Source:MGI Symbol;Acc:MGI:1858258]
XLOC_005017	XLOC_005017	Hnrnpab	11:51584756-51606847	wildtype	knockout	OK	79.0291	122.839	0.636314	-3.64683	0.000265497	0.0139517	yes	ENSMUSG00000020358	heterogeneous nuclear ribonucleoprotein A/B [Source:MGI Symbol;Acc:MGI:1330294]
XLOC_001583	XLOC_001583	Fam20b	1:156678544-156719001	wildtype	knockout	OK	26.3311	40.535	0.622398	-3.59415	0.000325449	0.015848	yes	ENSMUSG00000033557	family with sequence similarity 20, member B [Source:MGI Symbol;Acc:MGI:2443990]
XLOC_009833	XLOC_009833	Gmfb	14:46808148-46822242	wildtype	knockout	OK	32.5982	50.0192	0.617689	-3.86073	0.000113051	0.00733126	yes	ENSMUSG00000062014	glia maturation factor, beta [Source:MGI Symbol;Acc:MGI:1927133]
XLOC_000223	XLOC_000223	Nop58	1:59685005-59711510	wildtype	knockout	OK	14.129	21.672	0.617174	-3.23337	0.00122339	0.0432941	yes	ENSMUSG00000026020	NOP58 ribonucleoprotein homolog (yeast) [Source:MGI Symbol;Acc:MGI:1933184]
XLOC_015150	XLOC_015150	Otub1	19:7198201-7206316	wildtype	knockout	OK	37.3088	56.8273	0.607065	-3.27679	0.00104993	0.0381556	yes	ENSMUSG00000024767	OTU domain, ubiquitin aldehyde binding 1 [Source:MGI Symbol;Acc:MGI:2147616]
XLOC_031557	XLOC_031557	Cwc15	9:14500616-14510577	wildtype	knockout	OK	45.4422	68.3745	0.589425	-3.59144	0.000328856	0.015848	yes	ENSMUSG00000004096	CWC15 homolog (S. cerevisiae) [Source:MGI Symbol;Acc:MGI:1913320]
XLOC_023376	XLOC_023376	Cacna2d1	5:15934690-16374511	wildtype	knockout	OK	21.877	32.7972	0.58416	-3.31314	0.000922551	0.0344936	yes	ENSMUSG00000040118	calcium channel, voltage-dependent, alpha2/delta subunit 1 [Source:MGI Symbol;Acc:MGI:88295]
XLOC_011216	XLOC_011216	Tuba1b	15:98931424-98934565	wildtype	knockout	OK	86.8187	129.973	0.582136	-3.52636	0.000421317	0.0191587	yes	ENSMUSG00000023004	tubulin, alpha 1B [Source:MGI Symbol;Acc:MGI:107804]
XLOC_004715	XLOC_004715	Purb	11:6467598-6493535	wildtype	knockout	OK	21.0907	31.5531	0.581173	-3.75347	0.000174405	0.0102334	yes	ENSMUSG00000094483	purine rich element binding protein B [Source:MGI Symbol;Acc:MGI:1338779]
XLOC_011112	XLOC_011112	Sult4a1	15:84076096-84105754	wildtype	knockout	OK	42.0334	62.1917	0.565185	-3.44085	0.000579882	0.0246261	yes	ENSMUSG00000018865	sulfotransferase family 4A, member 1 [Source:MGI Symbol;Acc:MGI:1888971]
XLOC_000402	XLOC_000402	Ptma	1:86526735-86530698	wildtype	knockout	OK	45.7414	67.674	0.565103	-3.39371	0.000689518	0.0282016	yes	ENSMUSG00000026238	prothymosin alpha [Source:MGI Symbol;Acc:MGI:97803]
XLOC_010241	XLOC_010241	Rpl37	15:5116612-5119140	wildtype	knockout	OK	313.757	462.925	0.561129	-3.5329	0.000411031	0.0188259	yes	ENSMUSG00000041841	ribosomal protein L37 [Source:MGI Symbol;Acc:MGI:1914531]
XLOC_033026	XLOC_033026	Rbm6	9:107773564-107872819	wildtype	knockout	OK	14.1884	20.9257	0.560563	-3.35735	0.00078693	0.0310785	yes	ENSMUSG00000032582	RNA binding motif protein 6 [Source:MGI Symbol;Acc:MGI:1338037]
XLOC_010582	XLOC_010582	Atxn10	15:85336380-85463836	wildtype	knockout	OK	54.6095	78.5801	0.525013	-3.3162	0.000912496	0.0344017	yes	ENSMUSG00000016541	ataxin 10 [Source:MGI Symbol;Acc:MGI:1859293]
XLOC_019916	XLOC_019916	Nbea	3:55625204-56183701	wildtype	knockout	OK	12.8397	18.1241	0.4973	-3.1757	0.00149476	0.0499033	yes	ENSMUSG00000027799	neurobeachin [Source:MGI Symbol;Acc:MGI:1347075]
XLOC_028868	XLOC_028868	Aplp1	7:30434980-30445582	wildtype	knockout	OK	116.634	80.105	-0.54202	3.51252	0.000443882	0.019919	yes	ENSMUSG00000006651	amyloid beta (A4) precursor-like protein 1 [Source:MGI Symbol;Acc:MGI:88046]
XLOC_011977	XLOC_011977	Sst	16:23889580-23890844	wildtype	knockout	OK	251.568	172.569	-0.54378	3.18518	0.00144666	0.0490018	yes	ENSMUSG00000004366	somatostatin [Source:MGI Symbol;Acc:MGI:98326]
XLOC_026283	XLOC_026283	Ptn	6:36715662-36811361	wildtype	knockout	OK	63.7929	43.4972	-0.552475	3.32559	0.000882309	0.0338429	yes	ENSMUSG00000029838	pleiotrophin [Source:MGI Symbol;Acc:MGI:97804]
XLOC_012984	XLOC_012984	Epb4.1l3	17:69156809-69289985	wildtype	knockout	OK	23.4734	15.9276	-0.559498	3.2428	0.00118362	0.0424572	yes	ENSMUSG00000024044	erythrocyte protein band 4.1-like 3 [Source:MGI Symbol;Acc:MGI:103008]
XLOC_025880	XLOC_025880	Rasgef1a	6:118066384-118091546	wildtype	knockout	OK	29.3328	19.7926	-0.567552	3.23561	0.00121383	0.0432607	yes	ENSMUSG00000030134	RasGEF domain family, member 1A [Source:MGI Symbol;Acc:MGI:1917977]
XLOC_030809	XLOC_030809	Kcnk1	8:125995101-126030683	wildtype	knockout	OK	41.902	28.0906	-0.576935	3.18344	0.00145535	0.0490018	yes	ENSMUSG00000033998	potassium channel, subfamily K, member 1 [Source:MGI Symbol;Acc:MGI:109322]
XLOC_007077	XLOC_007077	Ttc7b	12:100300770-100520822	wildtype	knockout	OK	25.4221	16.9756	-0.58262	3.18639	0.00144061	0.0490018	yes	ENSMUSG00000033530	tetratricopeptide repeat domain 7B [Source:MGI Symbol;Acc:MGI:2144724]
XLOC_006281	XLOC_006281	Srp54a	12:55239325-55263020	wildtype	knockout	OK	48.1227	32.0755	-0.585245	3.36891	0.000754674	0.0301978	yes	ENSMUSG00000021020	signal recognition particle 54A [Source:MGI Symbol;Acc:MGI:1346087]
XLOC_033257	XLOC_033257	mt-Nd2	MT:3913-5016	wildtype	knockout	OK	1021.37	678.702	-0.589658	3.61141	0.000304537	0.0152049	yes	ENSMUSG00000064345	mitochondrially encoded NADH dehydrogenase 2 [Source:MGI Symbol;Acc:MGI:102500]
XLOC_006132	XLOC_006132	Laptm4a	12:8921663-8938742	wildtype	knockout	OK	201.714	133.956	-0.590555	3.78886	0.000151339	0.00926764	yes	ENSMUSG00000020585	lysosomal-associated protein transmembrane 4A [Source:MGI Symbol;Acc:MGI:108017]
XLOC_013757	XLOC_013757	Myl12b	17:70973919-70990787	wildtype	knockout	OK	98.5096	64.8239	-0.603737	3.18606	0.00144226	0.0490018	yes	ENSMUSG00000034868	myosin, light chain 12B, regulatory [Source:MGI Symbol;Acc:MGI:107494]
XLOC_016654	XLOC_016654	Ckmt1	2:121357713-121387168	wildtype	knockout	OK	185.074	121.682	-0.604979	3.32419	0.000886756	0.0338429	yes	ENSMUSG00000000308	creatine kinase, mitochondrial 1, ubiquitous [Source:MGI Symbol;Acc:MGI:99441]
XLOC_030301	XLOC_030301	Tmem66	8:34154562-34170845	wildtype	knockout	OK	168.961	110.912	-0.607268	3.87916	0.000104818	0.00704126	yes	ENSMUSG00000031532	transmembrane protein 66 [Source:MGI Symbol;Acc:MGI:1915137]
XLOC_001630	XLOC_001630	Atp1b1	1:164437266-164458355	wildtype	knockout	OK	437.145	286.516	-0.609496	3.75505	0.000173309	0.0102334	yes	ENSMUSG00000026576	ATPase, Na+/K+ transporting, beta 1 polypeptide [Source:MGI Symbol;Acc:MGI:88108]
XLOC_010140	XLOC_010140	Wbp4	14:79459936-79582476	wildtype	knockout	OK	18.4138	11.9757	-0.620683	3.20027	0.00137298	0.0472612	yes	ENSMUSG00000022023	WW domain binding protein 4 [Source:MGI Symbol;Acc:MGI:109568]
XLOC_002483	XLOC_002483	Dctn2	10:127266261-127289681	wildtype	knockout	OK	44.5704	28.9034	-0.624849	3.47218	0.000516255	0.0223522	yes	ENSMUSG00000025410	dynactin 2 [Source:MGI Symbol;Acc:MGI:107733]
XLOC_014637	XLOC_014637	Cfl1	19:5490484-5494029	wildtype	knockout	OK	222.766	143.674	-0.632729	4.00691	6.1519e-05	0.00449877	yes	ENSMUSG00000056201	cofilin 1, non-muscle [Source:MGI Symbol;Acc:MGI:101757]
XLOC_023313	XLOC_023313	Gm15772	5:3236388-3236907	wildtype	knockout	OK	1181.45	760.353	-0.635818	4.1135	3.89709e-05	0.00319965	yes	ENSMUSG00000062353	predicted gene 15772 [Source:MGI Symbol;Acc:MGI:3805541]
XLOC_031163	XLOC_031163	Rpl18a	8:70894721-70897443	wildtype	knockout	OK	85.5791	55.0297	-0.637047	3.538	0.000403162	0.0186194	yes	ENSMUSG00000045128	ribosomal protein L18A [Source:MGI Symbol;Acc:MGI:1924058]
XLOC_027245	XLOC_027245	Pnmal1	7:16959794-16962319	wildtype	knockout	OK	48.6174	31.251	-0.637572	3.58784	0.000333422	0.0159295	yes	ENSMUSG00000041141	PNMA-like 1 [Source:MGI Symbol;Acc:MGI:1918941]
XLOC_001756	XLOC_001756	6330403A02Rik	1:180432386-180483504	wildtype	knockout	OK	8.98449	5.72008	-0.651402	3.27378	0.0010612	0.038439	yes	ENSMUSG00000053963	RIKEN cDNA 6330403A02 gene [Source:MGI Symbol;Acc:MGI:2138735]
XLOC_015185	XLOC_015185	Fads2	19:10064163-10101503	wildtype	knockout	OK	62.3819	39.683	-0.652605	3.50412	0.000458111	0.0203924	yes	ENSMUSG00000024665	fatty acid desaturase 2 [Source:MGI Symbol;Acc:MGI:1930079]
XLOC_031666	XLOC_031666	Snx19	9:30427328-30466726	wildtype	knockout	OK	9.15313	5.81575	-0.6543	3.2166	0.00129721	0.0449322	yes	ENSMUSG00000031993	sorting nexin 19 [Source:MGI Symbol;Acc:MGI:1921581]
XLOC_002246	XLOC_002246	Csnk1g2	10:80622779-80640771	wildtype	knockout	OK	29.7967	18.9259	-0.654794	3.31684	0.000910403	0.0344017	yes	ENSMUSG00000003345	casein kinase 1, gamma 2 [Source:MGI Symbol;Acc:MGI:1920014]
XLOC_035296	XLOC_035296	Pja1	X:99465733-99471273	wildtype	knockout	OK	88.3012	55.9293	-0.65883	3.42184	0.000621991	0.0261142	yes	ENSMUSG00000034403	praja1, RING-H2 motif containing [Source:MGI Symbol;Acc:MGI:1101765]
XLOC_010471	XLOC_010471	Kifc2	15:76660640-76668196	wildtype	knockout	OK	35.691	22.5938	-0.659631	3.80462	0.000142024	0.00889378	yes	ENSMUSG00000004187	kinesin family member C2 [Source:MGI Symbol;Acc:MGI:109187]
XLOC_012848	XLOC_012848	Tnfrsf21	17:43016554-43089188	wildtype	knockout	OK	19.4854	12.3298	-0.66025	3.40342	0.000665476	0.0274206	yes	ENSMUSG00000023915	tumor necrosis factor receptor superfamily, member 21 [Source:MGI Symbol;Acc:MGI:2151075]
XLOC_016694	XLOC_016694	Eid1	2:125627446-125724148	wildtype	knockout	OK	95.3184	60.1245	-0.664802	4.10899	3.97392e-05	0.00323846	yes	ENSMUSG00000091337	EP300 interacting inhibitor of differentiation 1 [Source:MGI Symbol;Acc:MGI:1889651]
XLOC_005075	XLOC_005075	Sparc	11:55394499-55420080	wildtype	knockout	OK	464.698	292.689	-0.666925	3.49974	0.000465711	0.0206478	yes	ENSMUSG00000018593	secreted acidic cysteine rich glycoprotein [Source:MGI Symbol;Acc:MGI:98373]
XLOC_006974	XLOC_006974	Vti1b	12:79130776-79172667	wildtype	knockout	OK	235.887	148.104	-0.671487	3.17918	0.00147693	0.049457	yes	ENSMUSG00000021124	vesicle transport through interaction with t-SNAREs 1B homolog [Source:MGI Symbol;Acc:MGI:1855688]
XLOC_015820	XLOC_015820	Rpl7a	2:26910763-26913318	wildtype	knockout	OK	78.0275	48.8241	-0.67639	3.29545	0.000982648	0.0363056	yes	ENSMUSG00000062647	ribosomal protein L7A [Source:MGI Symbol;Acc:MGI:1353472]
XLOC_026862	XLOC_026862	Gapdh	6:125161852-125166467	wildtype	knockout	OK	978.936	612.471	-0.676573	3.53451	0.000408537	0.0187893	yes	ENSMUSG00000057666	glyceraldehyde-3-phosphate dehydrogenase [Source:MGI Symbol;Acc:MGI:95640]
XLOC_012107	XLOC_012107	Tagln3	16:45711229-45724608	wildtype	knockout	OK	231.462	143.951	-0.685193	4.36959	1.24481e-05	0.00128949	yes	ENSMUSG00000022658	transgelin 3 [Source:MGI Symbol;Acc:MGI:1926784]
XLOC_028197	XLOC_028197	Ypel3	7:126776954-126780514	wildtype	knockout	OK	85.6891	53.0646	-0.691363	3.57905	0.000344845	0.0164046	yes	ENSMUSG00000042675	yippee-like 3 (Drosophila) [Source:MGI Symbol;Acc:MGI:1913340]
XLOC_015356	XLOC_015356	Ppp1r3c	19:36731736-36736653	wildtype	knockout	OK	18.1857	11.2202	-0.696712	3.23173	0.00123044	0.043296	yes	ENSMUSG00000067279	protein phosphatase 1, regulatory (inhibitor) subunit 3C [Source:MGI Symbol;Acc:MGI:1858229]
XLOC_030488	XLOC_030488	Fam32a	8:72219729-72223764	wildtype	knockout	OK	28.5826	17.6337	-0.696805	3.41797	0.000630896	0.0263881	yes	ENSMUSG00000003039	family with sequence similarity 32, member A [Source:MGI Symbol;Acc:MGI:1915172]
XLOC_005360	XLOC_005360	Gm12328	11:73771923-73772120	wildtype	knockout	OK	1647.47	1014.84	-0.698992	3.5731	0.000352783	0.0167104	yes	ENSMUSG00000081552	predicted gene 12328 [Source:MGI Symbol;Acc:MGI:3651322]
XLOC_010463	XLOC_010463	Cyc1	15:76343522-76345934	wildtype	knockout	OK	79.2877	48.7431	-0.701901	3.75334	0.000174496	0.0102334	yes	ENSMUSG00000022551	cytochrome c-1 [Source:MGI Symbol;Acc:MGI:1913695]
XLOC_029821	XLOC_029821	Gprc5b	7:118740225-118995211	wildtype	knockout	OK	27.7689	16.9072	-0.715835	3.55805	0.000373618	0.0175474	yes	ENSMUSG00000008734	G protein-coupled receptor, family C, group 5, member B [Source:MGI Symbol;Acc:MGI:1927596]
XLOC_026075	XLOC_026075	Cmas	6:142756685-142775714	wildtype	knockout	OK	54.5798	33.1457	-0.719544	3.87497	0.000106638	0.00704659	yes	ENSMUSG00000030282	cytidine monophospho-N-acetylneuraminic acid synthetase [Source:MGI Symbol;Acc:MGI:1337124]
XLOC_023794	XLOC_023794	Cops4	5:100518308-100547803	wildtype	knockout	OK	56.7448	34.4071	-0.721782	3.5934	0.000326387	0.015848	yes	ENSMUSG00000035297	COP9 (constitutive photomorphogenic) homolog, subunit 4 (Arabidopsis thaliana) [Source:MGI Symbol;Acc:MGI:1349414]
XLOC_000391	XLOC_000391	Cab39	1:85793440-85851576	wildtype	knockout	OK	65.3814	39.5991	-0.723412	3.89786	9.70454e-05	0.00659909	yes	ENSMUSG00000036707	calcium binding protein 39 [Source:MGI Symbol;Acc:MGI:107438]
XLOC_023958	XLOC_023958	Fbxo21	5:117976769-118010191	wildtype	knockout	OK	17.1586	10.3796	-0.725191	3.71663	0.0002019	0.0114762	yes	ENSMUSG00000032898	F-box protein 21 [Source:MGI Symbol;Acc:MGI:1924223]
XLOC_026853	XLOC_026853	Tpi1	6:124808660-124814296	wildtype	knockout	OK	133.743	80.0706	-0.740124	3.19471	0.00139973	0.0480328	yes	ENSMUSG00000023456	triosephosphate isomerase 1 [Source:MGI Symbol;Acc:MGI:98797]
XLOC_012085	XLOC_012085	Gap43	16:42248441-42340651	wildtype	knockout	OK	147.04	87.9553	-0.741367	4.44552	8.76792e-06	0.00094353	yes	ENSMUSG00000047261	growth associated protein 43 [Source:MGI Symbol;Acc:MGI:95639]
XLOC_003839	XLOC_003839	Rpl26	11:68901582-68906989	wildtype	knockout	OK	215.837	127.76	-0.756507	3.33654	0.000848281	0.0331069	yes	ENSMUSG00000060938	ribosomal protein L26 [Source:MGI Symbol;Acc:MGI:106022]
XLOC_004797	XLOC_004797	Gm12033	11:20334833-20336086	wildtype	knockout	OK	68.8541	40.4422	-0.767681	4.05322	5.05184e-05	0.0038617	yes	ENSMUSG00000078965	predicted gene 12033 [Source:MGI Symbol;Acc:MGI:3650772]
XLOC_025704	XLOC_025704	Cct7	6:85446809-85468477	wildtype	knockout	OK	71.5359	41.9857	-0.768769	4.73431	2.19802e-06	0.000267724	yes	ENSMUSG00000030007	chaperonin containing Tcp1, subunit 7 (eta) [Source:MGI Symbol;Acc:MGI:107184]
XLOC_013979	XLOC_013979	Reep2	18:34840588-34847463	wildtype	knockout	OK	20.6954	12.1394	-0.769609	3.47329	0.000514114	0.0223522	yes	ENSMUSG00000038555	receptor accessory protein 2 [Source:MGI Symbol;Acc:MGI:2385070]
XLOC_011738	XLOC_011738	Sod1	16:90220741-90226322	wildtype	knockout	OK	740.558	433.616	-0.772197	4.97637	6.47872e-07	9.20642e-05	yes	ENSMUSG00000022982	superoxide dismutase 1, soluble [Source:MGI Symbol;Acc:MGI:98351]
XLOC_030295	XLOC_030295	Ppp2cb	8:33599620-33641976	wildtype	knockout	OK	64.4952	37.738	-0.773174	4.04956	5.13144e-05	0.00389568	yes	ENSMUSG00000009630	protein phosphatase 2 (formerly 2A), catalytic subunit, beta isoform [Source:MGI Symbol;Acc:MGI:1321161]
XLOC_026646	XLOC_026646	Rab7	6:87980421-88045270	wildtype	knockout	OK	111.372	65.1223	-0.774156	3.63362	0.000279471	0.0144077	yes	ENSMUSG00000079477	RAB7, member RAS oncogene family [Source:MGI Symbol;Acc:MGI:105068]
XLOC_010667	XLOC_010667	Smarcd1	15:99702175-99713995	wildtype	knockout	OK	13.2763	7.69992	-0.785934	3.51272	0.000443537	0.019919	yes	ENSMUSG00000023018	SWI/SNF related, matrix associated, actin dependent regulator of chromatin, subfamily d, member 1 [Source:MGI Symbol;Acc:MGI:1933623]
XLOC_025720	XLOC_025720	Nfu1	6:87009235-87028461	wildtype	knockout	OK	60.971	35.2495	-0.79052	3.18282	0.00145849	0.0490018	yes	ENSMUSG00000029993	NFU1 iron-sulfur cluster scaffold homolog (S. cerevisiae) [Source:MGI Symbol;Acc:MGI:1913290]
XLOC_013028	XLOC_013028	Qpct	17:79051905-79090243	wildtype	knockout	OK	22.3182	12.8668	-0.794571	3.31032	0.000931886	0.0346612	yes	ENSMUSG00000024084	glutaminyl-peptide cyclotransferase (glutaminyl cyclase) [Source:MGI Symbol;Acc:MGI:1917786]
XLOC_024153	XLOC_024153	Gm5564	5:138504711-138505951	wildtype	knockout	OK	62.0448	35.5591	-0.803092	4.22046	2.438e-05	0.00223329	yes	ENSMUSG00000046440	predicted gene 5564 [Source:MGI Symbol;Acc:MGI:3645018]
XLOC_024834	XLOC_024834	1500011B03Rik,2610524H06Rik,Gm20499	5:114808195-114823468	wildtype	knockout	OK	46.8134	26.8022	-0.80457	3.27711	0.00104875	0.0381556	yes	#N/A	#N/A
XLOC_028674	XLOC_028674	Clptm1	7:19631580-19665030	wildtype	knockout	OK	26.5024	15.132	-0.808518	4.50055	6.77774e-06	0.000751245	yes	ENSMUSG00000002981	cleft lip and palate associated transmembrane protein 1 [Source:MGI Symbol;Acc:MGI:1927155]
XLOC_029556	XLOC_029556	Ppme1	7:100326736-100371896	wildtype	knockout	OK	55.2024	31.4616	-0.811138	4.73762	2.16238e-06	0.000266309	yes	ENSMUSG00000030718	protein phosphatase methylesterase 1 [Source:MGI Symbol;Acc:MGI:1919840]
XLOC_017269	XLOC_017269	2310003C23Rik	2:180710116-180718733	wildtype	knockout	OK	38.6234	21.9152	-0.817545	4.12744	3.66831e-05	0.00305711	yes	ENSMUSG00000027573	RIKEN cDNA 2310003C23 gene [Source:MGI Symbol;Acc:MGI:1923675]
XLOC_003726	XLOC_003726	Hist3h2a,Trim17	11:58954684-58978050	wildtype	knockout	OK	24.823	14.0648	-0.819593	3.35701	0.000787898	0.0310785	yes	#N/A	#N/A
XLOC_014649	XLOC_014649	Fau	19:6057887-6059524	wildtype	knockout	OK	185.993	105.243	-0.821529	3.34574	0.000820619	0.0321404	yes	ENSMUSG00000038274	Finkel-Biskis-Reilly murine sarcoma virus (FBR-MuSV) ubiquitously expressed (fox derived) [Source:MGI Symbol;Acc:MGI:102547]
XLOC_025196	XLOC_025196	Nxph1	6:8948430-9249032	wildtype	knockout	OK	24.065	13.4797	-0.836147	3.47221	0.000516186	0.0223522	yes	ENSMUSG00000046178	neurexophilin 1 [Source:MGI Symbol;Acc:MGI:107492]
XLOC_003011	XLOC_003011	4930547N16Rik	10:88091071-88146941	wildtype	knockout	OK	59.5699	33.3343	-0.837576	3.60391	0.000313461	0.0155176	yes	ENSMUSG00000035365	RIKEN cDNA 4930547N16 gene [Source:MGI Symbol;Acc:MGI:1922567]
XLOC_009429	XLOC_009429	Uchl3	14:101653966-101696124	wildtype	knockout	OK	23.2096	12.9744	-0.839051	3.23873	0.00120062	0.0429279	yes	ENSMUSG00000022111	ubiquitin carboxyl-terminal esterase L3 (ubiquitin thiolesterase) [Source:MGI Symbol;Acc:MGI:1355274]
XLOC_012575	XLOC_012575	Pacsin1	17:27655508-27711106	wildtype	knockout	OK	39.224	21.9135	-0.839912	3.74737	0.0001787	0.0104248	yes	ENSMUSG00000040276	protein kinase C and casein kinase substrate in neurons 1 [Source:MGI Symbol;Acc:MGI:1345181]
XLOC_013737	XLOC_013737	Vapa	17:65580055-65613555	wildtype	knockout	OK	72.5406	40.2635	-0.849317	4.63457	3.57679e-06	0.000421757	yes	ENSMUSG00000024091	vesicle-associated membrane protein, associated protein A [Source:MGI Symbol;Acc:MGI:1353561]
XLOC_028879	XLOC_028879	Cox6b1	7:30616973-30626151	wildtype	knockout	OK	363.621	201.591	-0.851007	4.87155	1.10728e-06	0.000142711	yes	ENSMUSG00000036751	cytochrome c oxidase, subunit VIb polypeptide 1 [Source:MGI Symbol;Acc:MGI:107460]
XLOC_014076	XLOC_014076	Eif1a	18:46597703-46610225	wildtype	knockout	OK	29.7026	16.3065	-0.865143	3.23407	0.00122038	0.0432941	yes	ENSMUSG00000057561	eukaryotic translation initiation factor 1A [Source:MGI Symbol;Acc:MGI:95298]
XLOC_023768	XLOC_023768	AC148327.1	5:95861707-95862894	wildtype	knockout	OK	263.986	144.619	-0.868205	4.95069	7.39505e-07	0.000102458	yes	ENSMUSG00000096617	0
XLOC_011927	XLOC_011927	Gp1bb,Sept5	16:18620318-18629938	wildtype	knockout	OK	39.3636	21.5492	-0.869229	4.71918	2.36791e-06	0.000285282	yes	#N/A	#N/A
XLOC_027537	XLOC_027537	Gm10166	7:36118273-36118828	wildtype	knockout	OK	77.759	42.2982	-0.878414	3.35969	0.000780302	0.0310785	yes	ENSMUSG00000066543	predicted pseudogene 10166 [Source:MGI Symbol;Acc:MGI:3641818]
XLOC_014041	XLOC_014041	Ndfip1	18:38418974-38464399	wildtype	knockout	OK	825.726	448.459	-0.880688	5.52794	3.24004e-08	6.52957e-06	yes	ENSMUSG00000024425	Nedd4 family interacting protein 1 [Source:MGI Symbol;Acc:MGI:1929601]
XLOC_018178	XLOC_018178	Pdhx	2:103021074-103073513	wildtype	knockout	OK	14.6715	7.95069	-0.883866	3.20424	0.0013542	0.04676	yes	ENSMUSG00000010914	pyruvate dehydrogenase complex, component X [Source:MGI Symbol;Acc:MGI:1351627]
XLOC_028889	XLOC_028889	Mag	7:30899182-30914327	wildtype	knockout	OK	22.8908	12.3754	-0.887297	4.21157	2.53597e-05	0.00230399	yes	ENSMUSG00000036634	myelin-associated glycoprotein [Source:MGI Symbol;Acc:MGI:96912]
XLOC_009336	XLOC_009336	Trim35	14:66295333-66311424	wildtype	knockout	OK	14.7635	7.96348	-0.890561	3.73127	0.00019052	0.0108852	yes	ENSMUSG00000022043	tripartite motif-containing 35 [Source:MGI Symbol;Acc:MGI:1914104]
XLOC_012950	XLOC_012950	Ranbp3	17:56673224-56711769	wildtype	knockout	OK	14.9197	8.04571	-0.890927	3.86061	0.000113104	0.00733126	yes	ENSMUSG00000002372	RAN binding protein 3 [Source:MGI Symbol;Acc:MGI:1919060]
XLOC_004411	XLOC_004411	Hexim1	11:103116324-103119725	wildtype	knockout	OK	14.4224	7.72604	-0.90051	4.1027	4.08365e-05	0.00327994	yes	ENSMUSG00000048878	hexamethylene bis-acetamide inducible 1 [Source:MGI Symbol;Acc:MGI:2385923]
XLOC_032211	XLOC_032211	Tusc2	9:107563254-107566108	wildtype	knockout	OK	32.9219	17.6292	-0.901084	4.19609	2.71567e-05	0.00242746	yes	ENSMUSG00000010054	tumor suppressor candidate 2 [Source:MGI Symbol;Acc:MGI:1931086]
XLOC_014997	XLOC_014997	Sfr1	19:47731755-47735588	wildtype	knockout	OK	66.8826	35.549	-0.911821	5.1176	3.09453e-07	5.04408e-05	yes	ENSMUSG00000025066	SWI5 dependent recombination repair 1 [Source:MGI Symbol;Acc:MGI:1915038]
XLOC_030857	XLOC_030857	Arglu1	8:8666576-8690644	wildtype	knockout	OK	15.83	8.34163	-0.924259	3.6237	0.000290421	0.0148342	yes	ENSMUSG00000040459	arginine and glutamate rich 1 [Source:MGI Symbol;Acc:MGI:2442985]
XLOC_024431	XLOC_024431	Ctbp1	5:33247723-33275004	wildtype	knockout	OK	39.5104	20.8057	-0.925255	4.86164	1.16416e-06	0.000148317	yes	ENSMUSG00000037373	C-terminal binding protein 1 [Source:MGI Symbol;Acc:MGI:1201685]
XLOC_024474	XLOC_024474	Wdr1	5:38526813-38561666	wildtype	knockout	OK	57.5128	30.0536	-0.936343	5.68244	1.32788e-08	2.88593e-06	yes	ENSMUSG00000005103	WD repeat domain 1 [Source:MGI Symbol;Acc:MGI:1337100]
XLOC_006721	XLOC_006721	Fkbp1b	12:4833174-4841595	wildtype	knockout	OK	27.0899	14.0146	-0.950821	3.44367	0.000573868	0.0244644	yes	ENSMUSG00000020635	FK506 binding protein 1b [Source:MGI Symbol;Acc:MGI:1336205]
XLOC_001680	XLOC_001680	Pcp4l1	1:171173261-171196268	wildtype	knockout	OK	21.0184	10.7915	-0.961753	3.79906	0.000145249	0.00904459	yes	ENSMUSG00000038370	Purkinje cell protein 4-like 1 [Source:MGI Symbol;Acc:MGI:1913675]
XLOC_003567	XLOC_003567	Zfp62	11:49203291-49218816	wildtype	knockout	OK	93.4828	47.8476	-0.966253	3.3875	0.000705339	0.0286831	yes	ENSMUSG00000046311	zinc finger protein 62 [Source:MGI Symbol;Acc:MGI:99662]
XLOC_029515	XLOC_029515	Gm15501	7:93178982-93179669	wildtype	knockout	OK	57.5952	29.2565	-0.977189	3.89902	9.65817e-05	0.00659909	yes	ENSMUSG00000087412	predicted pseudogene 15501 [Source:MGI Symbol;Acc:MGI:3704296]
XLOC_014853	XLOC_014853	Rcl1	19:29101374-29143843	wildtype	knockout	OK	12.7669	6.41326	-0.993274	3.44608	0.000568778	0.0244354	yes	ENSMUSG00000024785	RNA terminal phosphate cyclase-like 1 [Source:MGI Symbol;Acc:MGI:1913275]
XLOC_013310	XLOC_013310	Nudt3	17:27579381-27623465	wildtype	knockout	OK	198.284	99.5314	-0.994348	4.03593	5.43874e-05	0.00407318	yes	ENSMUSG00000024213	nudix (nucleotide diphosphate linked moiety X)-type motif 3 [Source:MGI Symbol;Acc:MGI:1928484]
XLOC_010235	XLOC_010235	Oxct1	15:4021685-4155344	wildtype	knockout	OK	217.768	109.235	-0.995354	3.93394	8.35637e-05	0.00575292	yes	ENSMUSG00000022186	3-oxoacid CoA transferase 1 [Source:MGI Symbol;Acc:MGI:1914291]
XLOC_033768	XLOC_033768	Aff2	X:69356595-69868037	wildtype	knockout	OK	28.8051	14.419	-0.998355	3.64674	0.000265592	0.0139517	yes	ENSMUSG00000031189	AF4/FMR2 family, member 2 [Source:MGI Symbol;Acc:MGI:1202294]
XLOC_015058	XLOC_015058	Ndufv1	19:4007496-4012806	wildtype	knockout	OK	91.337	45.2477	-1.01336	3.61434	0.000301108	0.0151469	yes	ENSMUSG00000037916	NADH dehydrogenase (ubiquinone) flavoprotein 1 [Source:MGI Symbol;Acc:MGI:107851]
XLOC_031921	XLOC_031921	6030419C18Rik	9:58488602-58499742	wildtype	knockout	OK	13.2118	6.50601	-1.02198	3.83442	0.00012586	0.00806212	yes	ENSMUSG00000066607	RIKEN cDNA 6030419C18 gene [Source:MGI Symbol;Acc:MGI:2442108]
XLOC_023290	XLOC_023290	Vwa1	4:155761177-155774698	wildtype	knockout	OK	6.0212	2.96479	-1.02212	3.38706	0.000706468	0.0286831	yes	ENSMUSG00000042116	von Willebrand factor A domain containing 1 [Source:MGI Symbol;Acc:MGI:2179729]
XLOC_014493	XLOC_014493	Amd-ps3	18:64448518-64450014	wildtype	knockout	OK	19.9873	9.82203	-1.02499	3.68692	0.000226981	0.0124547	yes	ENSMUSG00000060096	S-adenosylmethionine decarboxylase, pseudogene 3 [Source:MGI Symbol;Acc:MGI:3704487]
XLOC_013148	XLOC_013148	Thbs2	17:14665499-14694262	wildtype	knockout	OK	2.74087	1.33689	-1.03576	3.28287	0.00102756	0.0375891	yes	ENSMUSG00000023885	thrombospondin 2 [Source:MGI Symbol;Acc:MGI:98738]
XLOC_023921	XLOC_023921	2210016L21Rik	5:114942157-114998046	wildtype	knockout	OK	11.2131	5.43	-1.04616	3.27197	0.001068	0.0385593	yes	ENSMUSG00000029559	RIKEN cDNA 2210016L21 gene [Source:MGI Symbol;Acc:MGI:1919607]
XLOC_033333	XLOC_033333	Praf2	X:7728438-7731064	wildtype	knockout	OK	35.5601	17.1829	-1.04928	4.58506	4.53854e-06	0.000529528	yes	ENSMUSG00000031149	PRA1 domain family 2 [Source:MGI Symbol;Acc:MGI:1859607]
XLOC_002153	XLOC_002153	Chchd10	10:75935572-75940672	wildtype	knockout	OK	126.298	60.9237	-1.05175	5.49874	3.82515e-08	7.30999e-06	yes	ENSMUSG00000049422	coiled-coil-helix-coiled-coil-helix domain containing 10 [Source:MGI Symbol;Acc:MGI:2143558]
XLOC_005841	XLOC_005841	Gfap	11:102887335-102900912	wildtype	knockout	OK	60.2089	28.9459	-1.05662	6.14289	8.1031e-10	2.42742e-07	yes	ENSMUSG00000020932	glial fibrillary acidic protein [Source:MGI Symbol;Acc:MGI:95697]
XLOC_022735	XLOC_022735	Uqcrh	4:116066964-116075071	wildtype	knockout	OK	415.303	198.519	-1.06489	5.93214	2.99013e-09	7.70757e-07	yes	ENSMUSG00000063882	ubiquinol-cytochrome c reductase hinge protein [Source:MGI Symbol;Acc:MGI:1913826]
XLOC_003466	XLOC_003466	Hba-a1	11:32283510-32284465	wildtype	knockout	OK	218.668	104.258	-1.06859	5.04166	4.61515e-07	7.10477e-05	yes	ENSMUSG00000069919	hemoglobin alpha, adult chain 1 [Source:MGI Symbol;Acc:MGI:96015]
XLOC_019059	XLOC_019059	Cldn11	3:31149945-31164324	wildtype	knockout	OK	58.393	27.7848	-1.0715	5.57967	2.40969e-08	4.94611e-06	yes	ENSMUSG00000037625	claudin 11 [Source:MGI Symbol;Acc:MGI:106925]
XLOC_003693	XLOC_003693	Cnot8	11:58104152-58118594	wildtype	knockout	OK	31.1279	14.7672	-1.07581	3.99168	6.56082e-05	0.00469162	yes	ENSMUSG00000020515	CCR4-NOT transcription complex, subunit 8 [Source:MGI Symbol;Acc:MGI:1916375]
XLOC_027943	XLOC_027943	2400001E08Rik	7:101881324-101911901	wildtype	knockout	OK	20.4639	9.5956	-1.09263	3.83917	0.00012345	0.00795536	yes	ENSMUSG00000030842	RIKEN cDNA 2400001E08 gene [Source:MGI Symbol;Acc:MGI:1913758]
XLOC_006532	XLOC_006532	Serpina3n	12:104406728-104414329	wildtype	knockout	OK	24.1918	11.3298	-1.09439	5.02788	4.9593e-07	7.52998e-05	yes	ENSMUSG00000021091	serine (or cysteine) peptidase inhibitor, clade A, member 3N [Source:MGI Symbol;Acc:MGI:105045]
XLOC_017447	XLOC_017447	Mrpl41	2:24974116-24975098	wildtype	knockout	OK	135.069	63.1819	-1.09612	5.65147	1.59078e-08	3.39081e-06	yes	ENSMUSG00000036850	mitochondrial ribosomal protein L41 [Source:MGI Symbol;Acc:MGI:1333816]
XLOC_000852	XLOC_000852	Sccpdh	1:179668209-179687189	wildtype	knockout	OK	184.005	85.9126	-1.0988	3.95304	7.71644e-05	0.00541323	yes	ENSMUSG00000038936	saccharopine dehydrogenase (putative) [Source:MGI Symbol;Acc:MGI:1924486]
XLOC_002861	XLOC_002861	Mif	10:75859352-75860250	wildtype	knockout	OK	140.608	65.2812	-1.10694	5.00603	5.55638e-07	8.07285e-05	yes	ENSMUSG00000033307	macrophage migration inhibitory factor [Source:MGI Symbol;Acc:MGI:96982]
XLOC_020056	XLOC_020056	Prcc	3:87858899-87885608	wildtype	knockout	OK	7.23394	3.29701	-1.13362	3.36902	0.000754362	0.0301978	yes	ENSMUSG00000004895	papillary renal cell carcinoma (translocation-associated) [Source:MGI Symbol;Acc:MGI:2137738]
XLOC_029982	XLOC_029982	Caly	7:140069879-140082548	wildtype	knockout	OK	129.765	58.7189	-1.144	6.23383	4.55171e-10	1.48386e-07	yes	ENSMUSG00000025468	calcyon neuron-specific vesicular protein [Source:MGI Symbol;Acc:MGI:1915816]
XLOC_025874	XLOC_025874	Gm7292	6:117716472-117717467	wildtype	knockout	OK	95.4951	42.8587	-1.15584	5.86453	4.50393e-09	1.04003e-06	yes	ENSMUSG00000072829	predicted gene 7292 [Source:MGI Symbol;Acc:MGI:3645786]
XLOC_031373	XLOC_031373	Tppp3	8:105467492-105471526	wildtype	knockout	OK	55.2844	24.7239	-1.16096	4.91053	9.08282e-07	0.00011985	yes	ENSMUSG00000014846	tubulin polymerization-promoting protein family member 3 [Source:MGI Symbol;Acc:MGI:1915221]
XLOC_019450	XLOC_019450	Ankrd34a	3:96596635-96599775	wildtype	knockout	OK	7.10011	3.1725	-1.16222	3.41479	0.000638315	0.026534	yes	ENSMUSG00000049097	ankyrin repeat domain 34A [Source:MGI Symbol;Acc:MGI:3617846]
XLOC_010997	XLOC_010997	Tonsl,Vps28	15:76622087-76639958	wildtype	knockout	OK	124.811	55.5577	-1.16768	6.07688	1.22544e-09	3.43715e-07	yes	#N/A	#N/A
XLOC_019006	XLOC_019006	Car2	3:14886425-14900769	wildtype	knockout	OK	78.2557	34.7263	-1.17217	6.52081	6.99298e-11	2.67277e-08	yes	ENSMUSG00000027562	carbonic anhydrase 2 [Source:MGI Symbol;Acc:MGI:88269]
XLOC_002922	XLOC_002922	C030046I01Rik	10:79910052-79922273	wildtype	knockout	OK	15.655	6.93717	-1.1742	4.08038	4.49614e-05	0.00348754	yes	ENSMUSG00000035781	RIKEN cDNA C030046I01 gene [Source:MGI Symbol;Acc:MGI:1924814]
XLOC_011781	XLOC_011781	Dyrk1a	16:94570009-94695517	wildtype	knockout	OK	54.3097	24.065	-1.17427	3.9548	7.65996e-05	0.00540783	yes	ENSMUSG00000022897	dual-specificity tyrosine-(Y)-phosphorylation regulated kinase 1a [Source:MGI Symbol;Acc:MGI:1330299]
XLOC_004046	XLOC_004046	Vtn	11:78499090-78502324	wildtype	knockout	OK	35.6159	15.3805	-1.21142	3.6388	0.000273911	0.0142536	yes	ENSMUSG00000017344	vitronectin [Source:MGI Symbol;Acc:MGI:98940]
XLOC_005980	XLOC_005980	H3f3b	11:116021911-116027962	wildtype	knockout	OK	142.822	61.4378	-1.21702	5.37349	7.72251e-08	1.38059e-05	yes	ENSMUSG00000016559	H3 histone, family 3B [Source:MGI Symbol;Acc:MGI:1101768]
XLOC_024073	XLOC_024073	Gm15920	5:130171797-130214342	wildtype	knockout	OK	181.262	77.8861	-1.21864	4.52445	6.05531e-06	0.00067795	yes	ENSMUSG00000080893	predicted gene 15920 [Source:MGI Symbol;Acc:MGI:3801934]
XLOC_003752	XLOC_003752	Drg2	11:60454590-60468754	wildtype	knockout	OK	54.0491	22.8711	-1.24074	3.22712	0.00125044	0.043722	yes	ENSMUSG00000020537	developmentally regulated GTP binding protein 2 [Source:MGI Symbol;Acc:MGI:1342307]
XLOC_002526	XLOC_002526	Wibg	10:128747878-128766568	wildtype	knockout	OK	14.213	5.98364	-1.24812	3.657	0.000255186	0.0137742	yes	ENSMUSG00000064030	within bgcn homolog (Drosophila) [Source:MGI Symbol;Acc:MGI:1925678]
XLOC_009463	XLOC_009463	Cldn10	14:118787870-118875489	wildtype	knockout	OK	23.3534	9.80055	-1.2527	3.65478	0.0002574	0.0137827	yes	ENSMUSG00000022132	claudin 10 [Source:MGI Symbol;Acc:MGI:1913101]
XLOC_028414	XLOC_028414	Syt5	7:4539767-4546567	wildtype	knockout	OK	51.0936	21.3181	-1.26106	6.3483	2.17709e-10	7.78414e-08	yes	ENSMUSG00000004961	synaptotagmin V [Source:MGI Symbol;Acc:MGI:1926368]
XLOC_011208	XLOC_011208	Arf3	15:98737620-98763214	wildtype	knockout	OK	82.8923	34.5175	-1.26391	3.80585	0.000141319	0.00889378	yes	ENSMUSG00000051853	ADP-ribosylation factor 3 [Source:MGI Symbol;Acc:MGI:99432]
XLOC_010599	XLOC_010599	Creld2	15:88819645-88826681	wildtype	knockout	OK	15.7127	6.50684	-1.2719	4.15169	3.30032e-05	0.0028139	yes	ENSMUSG00000023272	cysteine-rich with EGF-like domains 2 [Source:MGI Symbol;Acc:MGI:1923987]
XLOC_002161	XLOC_002161	S100b	10:76253852-76345291	wildtype	knockout	OK	136.941	56.6325	-1.27385	7.11011	1.15952e-12	5.35504e-10	yes	ENSMUSG00000033208	S100 protein, beta polypeptide, neural [Source:MGI Symbol;Acc:MGI:98217]
XLOC_025131	XLOC_025131	Gpr12	5:146582150-146585239	wildtype	knockout	OK	11.5666	4.73839	-1.2875	4.24868	2.15034e-05	0.00203712	yes	ENSMUSG00000041468	G-protein coupled receptor 12 [Source:MGI Symbol;Acc:MGI:101909]
XLOC_029778	XLOC_029778	Eif4g2	7:111067984-111083030	wildtype	knockout	OK	189.493	76.9924	-1.29936	4.00857	6.10884e-05	0.00449877	yes	ENSMUSG00000005610	eukaryotic translation initiation factor 4, gamma 2 [Source:MGI Symbol;Acc:MGI:109207]
XLOC_001718	XLOC_001718	Cadm3	1:173334253-173466040	wildtype	knockout	OK	44.4792	17.8522	-1.31703	3.31289	0.00092336	0.0344936	yes	ENSMUSG00000005338	cell adhesion molecule 3 [Source:MGI Symbol;Acc:MGI:2137858]
XLOC_017015	XLOC_017015	1110008F13Rik	2:156863127-156887192	wildtype	knockout	OK	20.6297	8.26058	-1.32041	3.6038	0.0003136	0.0155176	yes	ENSMUSG00000027637	RIKEN cDNA 1110008F13 gene [Source:MGI Symbol;Acc:MGI:1914638]
XLOC_027812	XLOC_027812	Sh3gl3	7:82173839-82307419	wildtype	knockout	OK	45.2781	18.0535	-1.32653	4.16954	3.05218e-05	0.002643	yes	ENSMUSG00000030638	SH3-domain GRB2-like 3 [Source:MGI Symbol;Acc:MGI:700011]
XLOC_000364	XLOC_000364	Mff	1:82724889-82752394	wildtype	knockout	OK	105.21	41.9486	-1.32657	3.69933	0.00021617	0.0120404	yes	ENSMUSG00000026150	mitochondrial fission factor [Source:MGI Symbol;Acc:MGI:1922984]
XLOC_000491	XLOC_000491	Gm15427	1:95498583-95499187	wildtype	knockout	OK	26.2251	10.4101	-1.33295	3.50844	0.00045074	0.0201452	yes	ENSMUSG00000081051	predicted pseudogene 15427 [Source:MGI Symbol;Acc:MGI:3642341]
XLOC_024996	XLOC_024996	SCARNA20	5:135052956-135065365	wildtype	knockout	OK	2278.39	895.726	-1.34688	3.35891	0.000782503	0.0310785	yes	ENSMUSG00000089209	Small Cajal body specific RNA 20 [Source:RFAM;Acc:RF00601]
XLOC_030791	XLOC_030791	Necab2	8:119446718-119472640	wildtype	knockout	OK	15.7905	6.1062	-1.37071	3.4978	0.000469107	0.0207075	yes	ENSMUSG00000031837	N-terminal EF-hand calcium binding protein 2 [Source:MGI Symbol;Acc:MGI:2152211]
XLOC_013253	XLOC_013253	Gfer	17:24693190-24696156	wildtype	knockout	OK	11.115	4.28969	-1.37356	4.08021	4.49944e-05	0.00348754	yes	ENSMUSG00000040888	growth factor, erv1 (S. cerevisiae)-like (augmenter of liver regeneration) [Source:MGI Symbol;Acc:MGI:107757]
XLOC_022504	XLOC_022504	Mrpl48-ps	4:88599174-88599810	wildtype	knockout	OK	20.9756	7.86971	-1.41433	3.49684	0.000470795	0.0207075	yes	ENSMUSG00000078480	mitochondrial ribosomal protein L48 pseudogene [Source:MGI Symbol;Acc:MGI:3050089]
XLOC_020451	XLOC_020451	Hadh	3:131233418-131272101	wildtype	knockout	OK	17.9244	6.69126	-1.42157	5.06676	4.04651e-07	6.40735e-05	yes	ENSMUSG00000027984	hydroxyacyl-Coenzyme A dehydrogenase [Source:MGI Symbol;Acc:MGI:96009]
XLOC_013607	XLOC_013607	Tmem63b	17:45660170-45698495	wildtype	knockout	OK	27.7818	10.2526	-1.43815	3.52608	0.000421754	0.0191587	yes	ENSMUSG00000036026	transmembrane protein 63b [Source:MGI Symbol;Acc:MGI:2387609]
XLOC_003978	XLOC_003978	Rtn4rl1	11:75193782-75267769	wildtype	knockout	OK	4.30095	1.56947	-1.45438	3.7871	0.000152416	0.00927645	yes	ENSMUSG00000045287	reticulon 4 receptor-like 1 [Source:MGI Symbol;Acc:MGI:2661375]
XLOC_006983	XLOC_006983	Erh	12:80634021-80683341	wildtype	knockout	OK	85.9793	30.8921	-1.47675	4.91968	8.66853e-07	0.000115761	yes	ENSMUSG00000021131	enhancer of rudimentary homolog (Drosophila) [Source:MGI Symbol;Acc:MGI:108089]
XLOC_028425	XLOC_028425	Ube2s	7:4808154-4812351	wildtype	knockout	OK	89.5018	31.8918	-1.48873	6.78754	1.1406e-11	5.05696e-09	yes	ENSMUSG00000060860	ubiquitin-conjugating enzyme E2S [Source:MGI Symbol;Acc:MGI:1925141]
XLOC_012221	XLOC_012221	Gm9843	16:76403208-76403712	wildtype	knockout	OK	73.4298	25.9946	-1.49815	4.95254	7.32523e-07	0.000102458	yes	ENSMUSG00000050299	predicted gene 9843 [Source:MGI Symbol;Acc:MGI:3708621]
XLOC_021368	XLOC_021368	Gpbp1l1	4:116557657-116600266	wildtype	knockout	OK	49.3353	16.5199	-1.57842	4.00516	6.19754e-05	0.00449877	yes	ENSMUSG00000034042	GC-rich promoter binding protein 1-like 1 [Source:MGI Symbol;Acc:MGI:1924360]
XLOC_028172	XLOC_028172	Rbbp6	7:122965685-123002557	wildtype	knockout	OK	64.5126	21.0892	-1.61308	4.19838	2.68836e-05	0.00242259	yes	ENSMUSG00000030779	retinoblastoma binding protein 6 [Source:MGI Symbol;Acc:MGI:894835]
XLOC_007532	XLOC_007532	Gm11353	13:26492513-26493219	wildtype	knockout	OK	26.8346	8.66772	-1.63037	4.35437	1.33452e-05	0.00136961	yes	ENSMUSG00000060198	predicted gene 11353 [Source:MGI Symbol;Acc:MGI:3649794]
XLOC_012939	XLOC_012939	Mpnd	17:56005710-56036637	wildtype	knockout	OK	44.2849	14.1666	-1.64432	5.00586	5.56137e-07	8.07285e-05	yes	ENSMUSG00000003199	MPN domain containing [Source:MGI Symbol;Acc:MGI:1915297]
XLOC_003468	XLOC_003468	Hba-a2	11:32296488-32297298	wildtype	knockout	OK	645.713	204.785	-1.65679	8.92503	0	0	yes	ENSMUSG00000069917	hemoglobin alpha, adult chain 2 [Source:MGI Symbol;Acc:MGI:96016]
XLOC_024133	XLOC_024133	Tsc22d4	5:137745729-137768450	wildtype	knockout	OK	38.7625	12.1985	-1.66796	3.68791	0.000226105	0.0124547	yes	ENSMUSG00000029723	TSC22 domain family, member 4 [Source:MGI Symbol;Acc:MGI:1926079]
XLOC_007506	XLOC_007506	Hist1h1c	13:23738806-23740366	wildtype	knockout	OK	18.8825	5.93611	-1.66946	5.21213	1.86689e-07	3.08845e-05	yes	ENSMUSG00000036181	histone cluster 1, H1c [Source:MGI Symbol;Acc:MGI:1931526]
XLOC_024296	XLOC_024296	Gm10108	5:13121448-13121766	wildtype	knockout	OK	56.4492	17.3242	-1.70417	3.38364	0.000715327	0.0289368	yes	ENSMUSG00000062038	predicted pseudogene 10108 [Source:MGI Symbol;Acc:MGI:3642431]
XLOC_027632	XLOC_027632	Lrrc4b	7:44429017-44463351	wildtype	knockout	OK	35.533	10.675	-1.73493	7.82972	4.88498e-15	3.38407e-12	yes	ENSMUSG00000047085	leucine rich repeat containing 4B [Source:MGI Symbol;Acc:MGI:3027390]
XLOC_030835	XLOC_030835	RNaseP_nuc	8:3803068-3803358	wildtype	knockout	OK	506.951	148.426	-1.7721	7.76875	7.99361e-15	4.92228e-12	yes	ENSMUSG00000088874	Nuclear RNase P [Source:RFAM;Acc:RF00009]
XLOC_011024	XLOC_011024	Pvalb	15:78191113-78206400	wildtype	knockout	OK	96.614	27.0589	-1.83613	8.24033	2.22045e-16	1.75796e-13	yes	ENSMUSG00000005716	parvalbumin [Source:MGI Symbol;Acc:MGI:97821]
XLOC_027451	XLOC_027451	Ppp1r14a	7:29289319-29293390	wildtype	knockout	OK	40.2998	10.9388	-1.88132	4.76718	1.86819e-06	0.000232663	yes	ENSMUSG00000037166	protein phosphatase 1, regulatory (inhibitor) subunit 14A [Source:MGI Symbol;Acc:MGI:1931139]
XLOC_024332	XLOC_024332	Rpl17-ps5	5:22612590-22613217	wildtype	knockout	OK	313.336	84.7551	-1.88634	9.54726	0	0	yes	ENSMUSG00000081855	ribosomal protein L17, pseudogene 5 [Source:MGI Symbol;Acc:MGI:3704246]
XLOC_009679	XLOC_009679	Timm23	14:32180161-32201898	wildtype	knockout	OK	418.651	83.9938	-2.31739	5.41979	5.96687e-08	1.08421e-05	yes	ENSMUSG00000013701	translocase of inner mitochondrial membrane 23 homolog (yeast) [Source:MGI Symbol;Acc:MGI:1858317]
XLOC_010564	XLOC_010564	U12	15:83149643-83149794	wildtype	knockout	OK	379.431	58.8483	-2.68877	3.61621	0.000298946	0.0151302	yes	ENSMUSG00000088188	U12 minor spliceosomal RNA [Source:RFAM;Acc:RF00007]
XLOC_013985	XLOC_013985	Snora74a	18:35557031-35557227	wildtype	knockout	OK	2191.22	263.94	-3.05345	12.115	0	0	yes	ENSMUSG00000065649	small nucleolar RNA, H/ACA box 74A [Source:MGI Symbol;Acc:MGI:3646921]
XLOC_014036	XLOC_014036	Gm10268	18:38244827-38245382	wildtype	knockout	OK	16.8519	1.80542	-3.2225	3.4134	0.000641565	0.026534	yes	ENSMUSG00000066475	predicted gene 10268 [Source:MGI Symbol;Acc:MGI:3642637]
XLOC_022962	XLOC_022962	U11	4:132270079-132270213	wildtype	knockout	OK	1263.25	119.118	-3.40668	4.94289	7.69721e-07	0.000105328	yes	ENSMUSG00000077317	U11 spliceosomal RNA [Source:RFAM;Acc:RF00548]
XLOC_013967	XLOC_013967	AC150277.1	18:33794891-33795986	wildtype	knockout	OK	7465.48	582.269	-3.68048	9.46023	0	0	yes	ENSMUSG00000092819	0
XLOC_026763	XLOC_026763	Snora7a	6:115805504-115808747	wildtype	knockout	OK	1688.57	115.675	-3.86765	3.79546	0.000147369	0.00907467	yes	ENSMUSG00000064563	small nucleolar RNA, H/ACA box 7A [Source:MGI Symbol;Acc:MGI:3819512]
XLOC_000001	XLOC_000001	Gm16088	1:3054232-3054733	wildtype	knockout	NOTEST	0	0	0	0	1	1	no
XLOC_000002	XLOC_000002	U6	1:3102015-3102125	wildtype	knockout	NOTEST	0	0	0	0	1	1	no
XLOC_000003	XLOC_000003	Gm1992	1:3205900-3671498	wildtype	knockout	NOTEST	0.541916	0	-1.79769e+308	-1.79769e+308	0.381001	1	no
XLOC_000004	XLOC_000004	AC129937.1	1:4529016-4529123	wildtype	knockout	NOTEST	0	0	0	0	1	1	no
XLOC_000005	XLOC_000005	Lypla1,Tcea1	1:4807787-4897909	wildtype	knockout	OK	50.289	41.8084	-0.26645	1.13883	0.254773	0.82464	no
XLOC_000006	XLOC_000006	Gm16041	1:4909575-5070285	wildtype	knockout	NOTEST	0.127822	0.0812485	-0.65372	0.335484	0.73726	1	no
XLOC_000007	XLOC_000007	Gm17101	1:4909575-5070285	wildtype	knockout	NOTEST	0.0966037	0.220634	1.19151	-0.432626	0.665287	1	no
XLOC_000008	XLOC_000008	Atp6v1h	1:5083172-5162549	wildtype	knockout	OK	49.589	52.0316	0.06937	-0.411613	0.680623	0.986858	no
XLOC_000009	XLOC_000009	Oprk1	1:5588492-5606131	wildtype	knockout	OK	6.25063	7.93487	0.344204	-1.02708	0.304383	0.865073	no
XLOC_000010	XLOC_000010	Rb1cc1	1:6206196-6276648	wildtype	knockout	OK	45.1275	56.7897	0.331622	-1.01549	0.309873	0.871954	no
XLOC_000011	XLOC_000011	Fam150a	1:6359330-6394731	wildtype	knockout	NOTEST	0	0	0	0	1	1	no
XLOC_000012	XLOC_000012	St18	1:6487230-6860940	wildtype	knockout	OK	10.5292	9.81745	-0.10098	0.131651	0.89526	0.997996	no
XLOC_000013	XLOC_000013	Pcmtd1	1:7088919-7173626	wildtype	knockout	OK	37.0587	38.4471	0.0530598	-0.343136	0.731496	0.99697	no
XLOC_000014	XLOC_000014	Gm9826	1:7177738-7179037	wildtype	knockout	NOTEST	0.0962685	0.235243	1.28902	-0.648046	0.516955	1	no
XLOC_000015	XLOC_000015	SNORA17	1:7265802-7265932	wildtype	knockout	NOTEST	0	0	0	0	1	1	no
XLOC_000016	XLOC_000016	AC163389.1	1:8361474-9299878	wildtype	knockout	NOTEST	0	0	0	0	1	1	no
XLOC_000017	XLOC_000017	U6	1:9458669-9458772	wildtype	knockout	NOTEST	0	0	0	0	1	1	no
XLOC_000018	XLOC_000018	Rrs1	1:9545407-9547454	wildtype	knockout	OK	3.68341	4.2345	0.201151	-0.576795	0.564078	0.966343	no
XLOC_000019	XLOC_000019	Adhfe1	1:9547947-9631175	wildtype	knockout	OK	2.6564	2.01007	-0.40223	0.553033	0.580241	0.971901	no
XLOC_000020	XLOC_000020	Gm6161	1:9547947-9631175	wildtype	knockout	NOTEST	0.439701	0.713218	0.697819	-0.475344	0.634542	1	no
XLOC_000021	XLOC_000021	3110035E14Rik	1:9547947-9631175	wildtype	knockout	OK	3.18673	3.27559	0.0396801	-0.1251	0.900445	0.997996	no
XLOC_000022	XLOC_000022	Sgk3	1:9798129-9902556	wildtype	knockout	OK	3.99981	3.15862	-0.340636	0.808891	0.418578	0.924977	no
XLOC_000023	XLOC_000023	6030422M02Rik	1:9908637-9942085	wildtype	knockout	NOTEST	0.220461	0.251247	0.188582	-0.122316	0.902648	1	no
XLOC_000024	XLOC_000024	Gm15818	1:9968623-10009136	wildtype	knockout	NOTEST	0	0.381687	1.79769e+308	1.79769e+308	0.236104	1	no
XLOC_000025	XLOC_000025	Cspp1	1:10038217-10136768	wildtype	knockout	OK	13.5976	19.4968	0.519878	-1.13233	0.257496	0.825986	no
XLOC_000026	XLOC_000026	7SK	1:10137570-10232670	wildtype	knockout	NOTEST	0	0	0	0	1	1	no
XLOC_000027	XLOC_000027	Gm15603	1:10324719-10719945	wildtype	knockout	NOTEST	0	0	0	0	1	1	no
XLOC_000028	XLOC_000028	SNORA66	1:10921669-10921760	wildtype	knockout	NOTEST	0	0	0	0	1	1	no
XLOC_000029	XLOC_000029	Prex2	1:10993464-11303682	wildtype	knockout	OK	8.57791	8.3755	-0.034451	0.203473	0.838765	0.997509	no
XLOC_000030	XLOC_000030	A830018L16Rik,AC102654.1	1:11414104-11975901	wildtype	knockout	OK	9.28091	7.71852	-0.265942	0.674829	0.499784	0.948793	no
XLOC_000031	XLOC_000031	AC161927.1	1:12374935-12375042	wildtype	knockout	NOTEST	0	0	0	0	1	1	no
XLOC_000032	XLOC_000032	Sulf1	1:12692429-12860371	wildtype	knockout	OK	2.73931	3.00753	0.134769	-0.366621	0.713901	0.995999	no
XLOC_000033	XLOC_000033	Dppa5b	1:13062018-13062348	wildtype	knockout	NOTEST	0	0	0	0	1	1	no
XLOC_000034	XLOC_000034	Xkr9	1:13668770-13701723	wildtype	knockout	NOTEST	0	0	0	0	1	1	no
XLOC_000035	XLOC_000035	7SK	1:13932377-13932685	wildtype	knockout	NOTEST	0	0	0	0	1	1	no
XLOC_000036	XLOC_000036	AC156988.1	1:14168953-14310200	wildtype	knockout	NOTEST	0	0	0	0	1	1	no
XLOC_000037	XLOC_000037	Gm9947	1:14753345-14758373	wildtype	knockout	NOTEST	0.085319	0.120481	0.497872	-0.241073	0.809498	1	no
XLOC_000038	XLOC_000038	Rpl5-ps1	1:14865071-14865965	wildtype	knockout	OK	2.04439	2.64028	0.369024	-0.624929	0.532018	0.955398	no
XLOC_000039	XLOC_000039	Kcnb2	1:15287258-15716367	wildtype	knockout	OK	2.98918	4.06497	0.443496	-1.38772	0.165222	0.722654	no
XLOC_000040	XLOC_000040	SNORA17	1:15757831-15757963	wildtype	knockout	NOTEST	0	0	0	0	1	1	no
XLOC_000041	XLOC_000041	Terf1	1:15805657-15843428	wildtype	knockout	OK	4.27962	2.52971	-0.758514	1.73053	0.0835356	0.543427	no
XLOC_000042	XLOC_000042	7SK	1:15853861-15892722	wildtype	knockout	NOTEST	0	0	0	0	1	1	no
XLOC_000043	XLOC_000043	Rdh10	1:16105773-16133734	wildtype	knockout	NOTEST	1.4298	2.09698	0.5525	-0.877718	0.380097	1	no
XLOC_000044	XLOC_000044	Gm7568	1:16228673-16520112	wildtype	knockout	NOTEST	0.251115	0	-1.79769e+308	-1.79769e+308	0.367286	1	no
XLOC_000045	XLOC_000045	Tmem70	1:16665206-16678275	wildtype	knockout	OK	11.8666	15.4472	0.380442	-1.10313	0.26997	0.837488	no
XLOC_000046	XLOC_000046	Ly96	1:16688455-16709605	wildtype	knockout	NOTEST	0.430708	0.470373	0.127095	-0.0592316	0.952768	1	no
XLOC_000047	XLOC_000047	Gdap1	1:17145361-17164271	wildtype	knockout	OK	42.4783	48.1929	0.182095	-1.1291	0.258856	0.827177	no
XLOC_000048	XLOC_000048	SNORA17	1:17520000-17520111	wildtype	knockout	NOTEST	0	0	0	0	1	1	no
XLOC_000049	XLOC_000049	Pi15	1:17601900-17630938	wildtype	knockout	NOTEST	0.138077	0.217526	0.655714	-0.76445	0.444599	1	no
XLOC_000050	XLOC_000050	Crispld1	1:17676026-17766344	wildtype	knockout	NOTEST	0.85527	0.790137	-0.114276	0.124697	0.900763	1	no
XLOC_000051	XLOC_000051	Tfap2d	1:19063298-19166346	wildtype	knockout	NOTEST	0.312816	0	-1.79769e+308	-1.79769e+308	0.199229	1	no
XLOC_000052	XLOC_000052	Tfap2b	1:19208913-19238734	wildtype	knockout	NOTEST	0.0195208	0.019712	0.0140647	-0.00328737	0.997377	1	no
XLOC_000053	XLOC_000053	4930486I03Rik	1:20057778-20618064	wildtype	knockout	NOTEST	0	0	0	0	1	1	no
XLOC_000054	XLOC_000054	Mir206	1:20679009-20679082	wildtype	knockout	NOTEST	0	0	0	0	1	1	no
XLOC_000055	XLOC_000055	Mir133b	1:20682768-20682887	wildtype	knockout	NOTEST	0	0	0	0	1	1	no
XLOC_000056	XLOC_000056	Il17a	1:20730904-20734496	wildtype	knockout	NOTEST	0	0	0	0	1	1	no
XLOC_000057	XLOC_000057	Paqr8	1:20890621-20938755	wildtype	knockout	OK	17.0433	13.6517	-0.320128	1.36759	0.17144	0.733116	no
XLOC_000058	XLOC_000058	Efhc1	1:20951625-20990838	wildtype	knockout	NOTEST	0.483149	0.241504	-1.00042	0.759696	0.447436	1	no
XLOC_000059	XLOC_000059	Tmem14a	1:21218574-21230167	wildtype	knockout	OK	6.66237	5.79279	-0.201776	0.397258	0.691177	0.98839	no
XLOC_000060	XLOC_000060	Gsta3	1:21240588-21265361	wildtype	knockout	NOTEST	0.594107	0.226603	-1.39056	0.504064	0.614216	1	no
XLOC_000061	XLOC_000061	AC163025.1	1:21272337-21273082	wildtype	knockout	OK	2.41349	2.10095	-0.200084	0.260603	0.794399	0.997509	no
XLOC_000062	XLOC_000062	Khdc1a	1:21349640-21352200	wildtype	knockout	NOTEST	0	0	0	0	1	1	no
XLOC_000063	XLOC_000063	Gm16329	1:21354004-21355116	wildtype	knockout	NOTEST	0	0	0	0	1	1	no
XLOC_000064	XLOC_000064	Gm16327	1:21364802-21365030	wildtype	knockout	NOTEST	0	0	0	0	1	1	no
XLOC_000065	XLOC_000065	Khdc1c	1:21368330-21370845	wildtype	knockout	NOTEST	0.02593	0	-1.79769e+308	-1.79769e+308	0.29105	1	no
XLOC_000066	XLOC_000066	Gm2709	1:21372669-21373764	wildtype	knockout	NOTEST	0	0	0	0	1	1	no
XLOC_000067	XLOC_000067	Gm16533	1:21379554-21379782	wildtype	knockout	NOTEST	0	0	0	0	1	1	no
XLOC_000068	XLOC_000068	Khdc1b	1:21383555-21386373	wildtype	knockout	NOTEST	0	0.0555026	1.79769e+308	1.79769e+308	0.24867	1	no
XLOC_000069	XLOC_000069	Gm16328	1:21390905-21391101	wildtype	knockout	NOTEST	0	0	0	0	1	1	no
XLOC_000070	XLOC_000070	SNORA17	1:23245210-23245331	wildtype	knockout	NOTEST	0	0	0	0	1	1	no
XLOC_000071	XLOC_000071	Mir30a	1:23272268-23272339	wildtype	knockout	NOTEST	0	0	0	0	1	1	no
XLOC_000072	XLOC_000072	Mir30c-2	1:23291700-23291784	wildtype	knockout	NOTEST	0	0	0	0	1	1	no
XLOC_000073	XLOC_000073	B3gat2	1:23761752-23922317	wildtype	knockout	OK	1.83174	1.93583	0.0797328	-0.108177	0.913855	0.997996	no
XLOC_000074	XLOC_000074	Col9a1	1:24177609-24252684	wildtype	knockout	NOTEST	0.15497	0.0266786	-2.53824	0.577376	0.563686	1	no
XLOC_000075	XLOC_000075	Lmbrd1	1:24678543-24766299	wildtype	knockout	OK	20.1426	22.2421	0.143042	-0.862244	0.388553	0.910816	no
XLOC_000076	XLOC_000076	Gm15702	1:25067475-25829707	wildtype	knockout	NOTEST	0	0	0	0	1	1	no
XLOC_000077	XLOC_000077	U6	1:25067475-25829707	wildtype	knockout	NOTEST	0	0	0	0	1	1	no
XLOC_000078	XLOC_000078	Gm9884	1:25830656-25831878	wildtype	knockout	NOTEST	0.775601	0.690895	-0.166847	0.160973	0.872115	1	no
XLOC_000079	XLOC_000079	SNORA17	1:26566832-26566938	wildtype	knockout	NOTEST	0	0	0	0	1	1	no
XLOC_000080	XLOC_000080	Gm6462	1:28938034-28938340	wildtype	knockout	NOTEST	0	0	0	0	1	1	no
XLOC_000081	XLOC_000081	AC163659.2	1:29301479-29301579	wildtype	knockout	NOTEST	0	0	0	0	1	1	no
XLOC_000082	XLOC_000082	AC126798.1	1:29985933-29986043	wildtype	knockout	NOTEST	0	0	0	0	1	1	no
XLOC_000083	XLOC_000083	Lgsn	1:31141077-31222661	wildtype	knockout	NOTEST	0	0	0	0	1	1	no
XLOC_000084	XLOC_000084	4930521A18Rik	1:31222838-31224287	wildtype	knockout	NOTEST	0	0	0	0	1	1	no
XLOC_000085	XLOC_000085	AC121888.1	1:31286944-31287706	wildtype	knockout	NOTEST	0	0	0	0	1	1	no
XLOC_000086	XLOC_000086	Gm10307	1:31615457-31616843	wildtype	knockout	NOTEST	0.559511	0.788145	0.494294	-0.496798	0.619331	1	no
XLOC_000087	XLOC_000087	Gm7910	1:31736055-31736892	wildtype	knockout	NOTEST	0	0	0	0	1	1	no
XLOC_000088	XLOC_000088	Khdrbs2	1:32172805-32657738	wildtype	knockout	OK	6.42174	5.98646	-0.101263	0.294456	0.76841	0.997509	no
XLOC_000089	XLOC_000089	7SK	1:32726638-32726930	wildtype	knockout	NOTEST	0	0	0	0	1	1	no
XLOC_000090	XLOC_000090	U6	1:33191992-33192102	wildtype	knockout	NOTEST	0	0	0	0	1	1	no
XLOC_000091	XLOC_000091	U6	1:33293675-33293775	wildtype	knockout	NOTEST	0	0	0	0	1	1	no
XLOC_000092	XLOC_000092	U6	1:33422732-33422838	wildtype	knockout	NOTEST	0	0	0	0	1	1	no
XLOC_000093	XLOC_000093	1700001G17Rik	1:33669842-33670712	wildtype	knockout	NOTEST	0.0636836	0.2328	1.8701	-0.57408	0.565914	1	no
XLOC_000094	XLOC_000094	Rab23	1:33719881-33742564	wildtype	knockout	OK	12.0799	23.7176	0.973355	-2.24136	0.0250026	0.290491	no
XLOC_000095	XLOC_000095	Dst	1:34011824-34308650	wildtype	knockout	OK	10.0823	9.40843	-0.099793	0.605843	0.544619	0.959433	no
XLOC_000096	XLOC_000096	Imp4	1:34439850-34445736	wildtype	knockout	OK	1.59185	1.30891	-0.282332	0.299201	0.764787	0.997509	no
XLOC_000097	XLOC_000097	Ptpn18	1:34459745-34473775	wildtype	knockout	NOTEST	0.523346	0.315543	-0.729928	0.742887	0.45755	1	no
XLOC_000098	XLOC_000098	Prss39	1:34498429-34503062	wildtype	knockout	NOTEST	0	0.0400272	1.79769e+308	1.79769e+308	0.320373	1	no
XLOC_000099	XLOC_000099	Cfc1	1:34535647-34560943	wildtype	knockout	NOTEST	0	0	0	0	1	1	no
XLOC_000100	XLOC_000100	Fam123c	1:34579692-34590938	wildtype	knockout	OK	2.30172	2.72613	0.244144	-0.797135	0.425373	0.92623	no
XLOC_000101	XLOC_000101	Arhgef4	1:34678187-34843065	wildtype	knockout	OK	23.9994	13.0197	-0.882299	2.11629	0.0343198	0.346449	no
XLOC_000102	XLOC_000102	Plekhb2	1:34849975-34879580	wildtype	knockout	OK	54.7146	54.6761	-0.00101581	0.00588724	0.995303	0.999401	no
XLOC_000103	XLOC_000103	U6	1:35761601-35761706	wildtype	knockout	NOTEST	0	0	0	0	1	1	no
XLOC_000104	XLOC_000104	Hs6st1	1:36068399-36106446	wildtype	knockout	OK	6.00846	3.99005	-0.59059	2.13454	0.0327986	0.339201	no
XLOC_000105	XLOC_000105	Arid5a	1:36307732-36324029	wildtype	knockout	OK	1.6953	1.88025	0.149381	-0.119194	0.905121	0.997996	no
XLOC_000106	XLOC_000106	Fer1l5	1:36372290-36445271	wildtype	knockout	NOTEST	0.18996	0.159489	-0.252237	0.107579	0.914329	1	no
XLOC_000107	XLOC_000107	Cnnm4	1:36471619-36508764	wildtype	knockout	NOTEST	0.936654	1.22703	0.389585	-0.88314	0.377161	1	no
XLOC_000108	XLOC_000108	Cnnm3	1:36511866-36528237	wildtype	knockout	NOTEST	1.19604	1.00526	-0.250698	0.165849	0.868275	1	no
XLOC_000109	XLOC_000109	D430040D24Rik	1:36558358-36683183	wildtype	knockout	NOTEST	0.06257	0.124198	0.989093	-0.158785	0.873838	1	no
XLOC_000110	XLOC_000110	Gm6428	1:36558358-36683183	wildtype	knockout	NOTEST	0	0	0	0	1	1	no
XLOC_000111	XLOC_000111	AC084389.1	1:36558358-36683183	wildtype	knockout	NOTEST	0	0	0	0	1	1	no
XLOC_000113	XLOC_000113	Zap70	1:36761860-36782816	wildtype	knockout	NOTEST	0.718564	0.86722	0.271282	-0.385881	0.699585	1	no
XLOC_000114	XLOC_000114	AC122872.1	1:37005438-37005557	wildtype	knockout	NOTEST	0	0	0	0	1	1	no
XLOC_000115	XLOC_000115	Vwa3b	1:37026595-37076996	wildtype	knockout	NOTEST	0.178303	0.0939617	-0.924184	0.244043	0.807198	1	no
XLOC_000116	XLOC_000116	Vwa3b	1:37153843-37187604	wildtype	knockout	NOTEST	0.0280363	0	-1.79769e+308	-1.79769e+308	0.263109	1	no
XLOC_000117	XLOC_000117	Cnga3	1:37218335-37263384	wildtype	knockout	NOTEST	0.544477	0.452623	-0.266562	0.177393	0.8592	1	no
XLOC_000118	XLOC_000118	Inpp4a	1:37299864-37410736	wildtype	knockout	OK	13.4814	12.3465	-0.12686	0.477839	0.632765	0.979797	no
XLOC_000119	XLOC_000119	Unc50	1:37430169-37439124	wildtype	knockout	OK	14.2436	20.3536	0.514973	-1.19855	0.230703	0.807259	no
XLOC_000120	XLOC_000120	4930556I23Rik	1:37611676-37720085	wildtype	knockout	NOTEST	0	0	0	0	1	1	no
XLOC_000121	XLOC_000121	Lipt1	1:37871737-37890411	wildtype	knockout	OK	1.85478	0.726162	-1.35288	0.869013	0.38484	0.910108	no
XLOC_000122	XLOC_000122	Mrpl30	1:37890476-37898535	wildtype	knockout	OK	31.0838	30.9094	-0.00811902	0.0310706	0.975213	0.997996	no
XLOC_000123	XLOC_000123	Gm15457	1:37933595-37957759	wildtype	knockout	NOTEST	0	0	0	0	1	1	no
XLOC_000124	XLOC_000124	7SK	1:37973966-37974203	wildtype	knockout	NOTEST	0	0	0	0	1	1	no
XLOC_000125	XLOC_000125	Eif5b	1:37998009-38129662	wildtype	knockout	OK	2.06048	2.33907	0.182956	-0.636785	0.524265	0.954795	no
XLOC_000126	XLOC_000126	Gm16150	1:38177325-38664955	wildtype	knockout	NOTEST	0	0.808068	1.79769e+308	1.79769e+308	0.257395	1	no
XLOC_000127	XLOC_000127	Gm16151	1:38177325-38664955	wildtype	knockout	NOTEST	0	0	0	0	1	1	no
XLOC_000128	XLOC_000128	Gm16152	1:38177325-38664955	wildtype	knockout	NOTEST	0.153744	0.179506	0.223503	-0.0557424	0.955547	1	no
XLOC_000129	XLOC_000129	Nms	1:38939148-38950278	wildtype	knockout	OK	4.85789	2.0326	-1.25701	0.973292	0.330408	0.885199	no
XLOC_000130	XLOC_000130	Pdcl3	1:38987813-38997236	wildtype	knockout	OK	6.24126	5.74167	-0.120366	0.365559	0.714694	0.995999	no
XLOC_000131	XLOC_000131	Npas2	1:39193730-39363234	wildtype	knockout	NOTEST	1.20126	1.13878	-0.0770598	0.170323	0.864756	1	no
XLOC_000132	XLOC_000132	Gm3617	1:39193730-39363234	wildtype	knockout	NOTEST	0.509012	0.769862	0.5969	-0.255957	0.797984	1	no
XLOC_000134	XLOC_000134	U3	1:39519532-39519746	wildtype	knockout	NOTEST	0	0	0	0	1	1	no
XLOC_000135	XLOC_000135	D1Bwg0212e	1:39534991-39546881	wildtype	knockout	OK	5.13334	4.72502	-0.119577	0.266274	0.790028	0.997509	no
XLOC_000136	XLOC_000136	Map4k4	1:39900912-40026310	wildtype	knockout	OK	10.7287	8.38216	-0.356077	1.77532	0.0758458	0.52151	no
XLOC_000137	XLOC_000137	Il1r2	1:40084767-40125219	wildtype	knockout	NOTEST	0.189617	0.417494	1.13867	-0.713983	0.475238	1	no
XLOC_000138	XLOC_000138	Il1r1	1:40225079-40316198	wildtype	knockout	NOTEST	0.610058	0.604442	-0.0133421	0.0203051	0.9838	1	no
XLOC_000139	XLOC_000139	Il1rl2	1:40324626-40365471	wildtype	knockout	NOTEST	0.050973	0.0241418	-1.0782	0.304816	0.760506	1	no
XLOC_000140	XLOC_000140	Il1rl1	1:40429569-40465415	wildtype	knockout	NOTEST	0.141625	0.0874069	-0.696252	0.122762	0.902296	1	no
XLOC_000141	XLOC_000141	Il18r1	1:40465551-40500854	wildtype	knockout	NOTEST	0	0	0	0	1	1	no
XLOC_000142	XLOC_000142	Il18rap	1:40515361-40551705	wildtype	knockout	NOTEST	0.167424	0.0191863	-3.12536	0.62987	0.52878	1	no
XLOC_000143	XLOC_000143	Slc9a4	1:40580226-40630731	wildtype	knockout	NOTEST	0.0125851	0.0128982	0.0354555	-0.00434516	0.996533	1	no
XLOC_000144	XLOC_000144	snoU13	1:40580226-40630731	wildtype	knockout	NOTEST	0	0	0	0	1	1	no
XLOC_000145	XLOC_000145	Slc9a2	1:40681711-40768885	wildtype	knockout	NOTEST	0.673979	0.286811	-1.2326	1.47615	0.139904	1	no
XLOC_000146	XLOC_000146	Tmem182	1:40805600-40855944	wildtype	knockout	NOTEST	0.160199	0	-1.79769e+308	-1.79769e+308	0.147081	1	no
XLOC_000147	XLOC_000147	Gm9915	1:42229725-42231108	wildtype	knockout	NOTEST	0	0	0	0	1	1	no
XLOC_000148	XLOC_000148	Gm20646	1:42694924-42740968	wildtype	knockout	NOTEST	0.284833	0.243453	-0.226474	0.0674021	0.946262	1	no
XLOC_000149	XLOC_000149	Pou3f3	1:42694924-42740968	wildtype	knockout	OK	1.92183	2.32531	0.274944	-0.680655	0.49609	0.948214	no
XLOC_000150	XLOC_000150	Mrps9	1:42851232-42905682	wildtype	knockout	OK	15.9208	13.4988	-0.238081	0.969073	0.332509	0.885199	no
XLOC_000151	XLOC_000151	AC112941.2,Gpr45	1:42952871-43035449	wildtype	knockout	NOTEST	1.16607	1.27364	0.127306	-0.208817	0.834591	1	no
XLOC_000152	XLOC_000152	AC112941.1	1:43036844-43036929	wildtype	knockout	NOTEST	0	0	0	0	1	1	no
XLOC_000153	XLOC_000153	8430432A02Rik	1:43047268-43098622	wildtype	knockout	NOTEST	0.167292	0.406906	1.28233	-0.497002	0.619188	1	no
XLOC_000154	XLOC_000154	AI597479	1:43098709-43115947	wildtype	knockout	OK	14.9422	14.0408	-0.0897635	0.464356	0.642393	0.980059	no
XLOC_000155	XLOC_000155	Gm8210	1:43189155-43189638	wildtype	knockout	OK	17.3348	7.23135	-1.26134	2.49092	0.0127412	0.189307	no
XLOC_000156	XLOC_000156	Nck2	1:43445750-43570515	wildtype	knockout	OK	3.63054	4.76786	0.393156	-1.1974	0.231151	0.807874	no
XLOC_000157	XLOC_000157	1500015O10Rik	1:43730601-43742578	wildtype	knockout	NOTEST	0.118029	0.125579	0.0894549	-0.0302504	0.975867	1	no
XLOC_000158	XLOC_000158	Gm16103	1:43746965-43827800	wildtype	knockout	NOTEST	0.0416221	0	-1.79769e+308	-1.79769e+308	0.381001	1	no
XLOC_000159	XLOC_000159	SNORA17	1:43902927-43903052	wildtype	knockout	NOTEST	0	0	0	0	1	1	no
XLOC_000160	XLOC_000160	Tpp2	1:43934001-44002999	wildtype	knockout	OK	12.523	13.3111	0.0880546	-0.484807	0.627813	0.978504	no
XLOC_000161	XLOC_000161	Bivm	1:44118956-44144770	wildtype	knockout	OK	7.42682	7.42848	0.000321739	-0.000608731	0.999514	0.999747	no
XLOC_000162	XLOC_000162	Ercc5	1:44147846-44181260	wildtype	knockout	OK	7.37167	7.85508	0.0916346	-0.11552	0.908033	0.997996	no
XLOC_000163	XLOC_000163	Gm15833	1:44204069-44218961	wildtype	knockout	NOTEST	0	0	0	0	1	1	no
XLOC_000164	XLOC_000164	AC124406.1	1:44471276-44471363	wildtype	knockout	NOTEST	0	0	0	0	1	1	no
XLOC_000165	XLOC_000165	Gulp1	1:44551510-44796833	wildtype	knockout	OK	7.02154	7.33308	0.0626316	-0.101145	0.919435	0.997996	no
XLOC_000166	XLOC_000166	Gm16102	1:44551510-44796833	wildtype	knockout	NOTEST	0.375838	0.374426	-0.00542761	0.00116293	0.999072	1	no
XLOC_000167	XLOC_000167	Col3a1	1:45311537-45349706	wildtype	knockout	NOTEST	0.106596	0.13798	0.37231	-0.314623	0.753048	1	no
XLOC_000168	XLOC_000168	SNORA55	1:45746894-45747025	wildtype	knockout	NOTEST	0	0	0	0	1	1	no
XLOC_000169	XLOC_000169	RNaseP_nuc	1:45772961-45773164	wildtype	knockout	NOTEST	0	0	0	0	1	1	no
XLOC_000170	XLOC_000170	Wdr75	1:45795165-45823619	wildtype	knockout	OK	15.427	14.2708	-0.112393	0.217046	0.828173	0.997509	no
XLOC_000171	XLOC_000171	AC109305.1	1:45795165-45823619	wildtype	knockout	NOTEST	0	0	0	0	1	1	no
XLOC_000172	XLOC_000172	Rpl23a-ps1	1:45981547-45982015	wildtype	knockout	NOTEST	0	0	0	0	1	1	no
XLOC_000173	XLOC_000173	Dnahc7b	1:46066737-46373550	wildtype	knockout	NOTEST	1.17282	1.09246	-0.102399	0.374683	0.707896	1	no
XLOC_000174	XLOC_000174	5S_rRNA	1:46374196-46374315	wildtype	knockout	NOTEST	0	0	0	0	1	1	no
XLOC_000175	XLOC_000175	Dnahc7c	1:46608960-46626111	wildtype	knockout	NOTEST	0.0516781	0.0282036	-0.873676	0.116989	0.906869	1	no
XLOC_000176	XLOC_000176	AC122246.1	1:49095443-49095885	wildtype	knockout	NOTEST	0	0	0	0	1	1	no
XLOC_000177	XLOC_000177	C230029F24Rik	1:49244615-49338246	wildtype	knockout	NOTEST	0	0	0	0	1	1	no
XLOC_000178	XLOC_000178	7SK	1:50559761-50560075	wildtype	knockout	NOTEST	0	0	0	0	1	1	no
XLOC_000179	XLOC_000179	Tmeff2	1:50900646-51187270	wildtype	knockout	OK	14.5427	14.3944	-0.0147822	0.0696661	0.944459	0.997996	no
XLOC_000180	XLOC_000180	AC098743.1	1:50900646-51187270	wildtype	knockout	NOTEST	0	0	0	0	1	1	no
XLOC_000181	XLOC_000181	Sdpr	1:51289125-51302959	wildtype	knockout	OK	2.19564	1.49097	-0.55839	1.44747	0.147766	0.693537	no
XLOC_000182	XLOC_000182	Stat4	1:51987147-52107188	wildtype	knockout	NOTEST	0.220243	0.077626	-1.50448	0.769996	0.441302	1	no
XLOC_000183	XLOC_000183	Stat1	1:52119437-52161865	wildtype	knockout	OK	5.70578	5.16804	-0.142807	0.636645	0.524356	0.954795	no
XLOC_000184	XLOC_000184	Tmem194b	1:52630704-52651919	wildtype	knockout	NOTEST	0.785189	1.16254	0.566166	-1.05884	0.289674	1	no
XLOC_000185	XLOC_000185	Hibch	1:52845012-52920986	wildtype	knockout	OK	13.5388	19.2385	0.506899	-0.754777	0.450383	0.936492	no
XLOC_000186	XLOC_000186	Mstn	1:53061662-53068079	wildtype	knockout	NOTEST	0.0201158	0.0353469	0.813255	-0.257685	0.79665	1	no
XLOC_000187	XLOC_000187	SNORA17	1:53100049-53100150	wildtype	knockout	NOTEST	0	0	0	0	1	1	no
XLOC_000188	XLOC_000188	Ormdl1	1:53297094-53310309	wildtype	knockout	OK	7.53236	9.45442	0.327887	-1.08194	0.279278	0.845078	no
XLOC_000189	XLOC_000189	Osgepl1	1:53313623-53352752	wildtype	knockout	OK	8.79245	12.0073	0.449578	-0.984396	0.324921	0.882485	no
XLOC_000190	XLOC_000190	Ccdc150	1:54250682-54368727	wildtype	knockout	NOTEST	0.145933	0.0599595	-1.28324	0.455658	0.648636	1	no
XLOC_000191	XLOC_000191	AC151572.1	1:54645339-54926387	wildtype	knockout	NOTEST	0	0	0	0	1	1	no
XLOC_000192	XLOC_000192	Coq10b	1:55052769-55072701	wildtype	knockout	OK	5.87331	10.2652	0.805522	-2.5384	0.011136	0.174135	no
XLOC_000193	XLOC_000193	Hspe1	1:55077834-55091307	wildtype	knockout	OK	64.9517	110.156	0.762108	-2.14875	0.031654	0.334679	no
XLOC_000194	XLOC_000194	Gm16581	1:55127296-55128287	wildtype	knockout	NOTEST	0.111713	0	-1.79769e+308	-1.79769e+308	0.217353	1	no
XLOC_000195	XLOC_000195	Mob4	1:55131230-55154899	wildtype	knockout	OK	32.9317	29.6415	-0.151861	0.303061	0.761843	0.997509	no
XLOC_000196	XLOC_000196	Mars2	1:55237176-55240058	wildtype	knockout	OK	1.67047	2.03119	0.282072	-0.610955	0.54123	0.959165	no
XLOC_000197	XLOC_000197	Gm8292	1:55248657-55363469	wildtype	knockout	OK	13.5376	18.6293	0.460602	-1.16478	0.244108	0.821386	no
XLOC_000198	XLOC_000198	Plcl1	1:55406387-55751802	wildtype	knockout	OK	10.7696	9.77331	-0.140052	0.676815	0.498523	0.948793	no
XLOC_000199	XLOC_000199	9130024F11Rik	1:56793985-56978650	wildtype	knockout	NOTEST	0.174346	0.377287	1.11371	-0.512752	0.608125	1	no
XLOC_000200	XLOC_000200	1700066M21Rik	1:57377619-57385423	wildtype	knockout	OK	7.80026	10.3103	0.40249	-1.6977	0.0895644	0.558383	no
XLOC_000201	XLOC_000201	9430016H08Rik	1:57388236-57417953	wildtype	knockout	OK	2.50589	2.72966	0.123397	-0.334464	0.73803	0.997471	no
XLOC_000202	XLOC_000202	U1	1:57467869-57468026	wildtype	knockout	NOTEST	0	0	0	0	1	1	no
XLOC_000203	XLOC_000203	Spats2l	1:57774161-57948394	wildtype	knockout	OK	17.5426	17.2502	-0.0242497	0.0616226	0.950863	0.997996	no
XLOC_000204	XLOC_000204	snoU13	1:57774161-57948394	wildtype	knockout	NOTEST	0	0	0	0	1	1	no
XLOC_000205	XLOC_000205	Sgol2	1:57955100-58025899	wildtype	knockout	NOTEST	0.333093	0.202459	-0.718296	0.784986	0.432462	1	no
XLOC_000206	XLOC_000206	Aox1	1:58029930-58106413	wildtype	knockout	NOTEST	0.785494	0.90816	0.209347	-0.364143	0.715751	1	no
XLOC_000207	XLOC_000207	Aox3	1:58113129-58200698	wildtype	knockout	NOTEST	0.174526	0.226564	0.37647	-0.174022	0.861848	1	no
XLOC_000208	XLOC_000208	Aox4	1:58210396-58379264	wildtype	knockout	NOTEST	0.224988	0.205141	-0.133234	0.0238264	0.980991	1	no
XLOC_000209	XLOC_000209	Aox3l1	1:58210396-58379264	wildtype	knockout	NOTEST	0.00997457	0.00797246	-0.32323	0.0396125	0.968402	1	no
XLOC_000210	XLOC_000210	Bzw1	1:58393135-58406548	wildtype	knockout	OK	33.3339	37.6891	0.177154	-1.05267	0.292492	0.855961	no
XLOC_000211	XLOC_000211	Nif3l1	1:58430993-58505109	wildtype	knockout	OK	13.748	11.8593	-0.213203	0.452428	0.650961	0.980059	no
XLOC_000212	XLOC_000212	Gm15834	1:58505147-58586323	wildtype	knockout	NOTEST	0.183076	0.189318	0.0483695	-0.00251814	0.997991	1	no
XLOC_000214	XLOC_000214	Gm10068	1:58646607-58648317	wildtype	knockout	OK	1.87843	1.05269	-0.835441	1.28829	0.197646	0.766785	no
XLOC_000215	XLOC_000215	Cflar	1:58711507-58758884	wildtype	knockout	OK	3.80197	3.31808	-0.196398	0.176038	0.860264	0.997509	no
XLOC_000216	XLOC_000216	Casp8	1:58795373-58847503	wildtype	knockout	NOTEST	0.635718	0.40708	-0.643074	0.796351	0.425828	1	no
XLOC_000217	XLOC_000217	Stradb	1:58973521-58995715	wildtype	knockout	OK	5.12531	6.21187	0.27739	-0.56336	0.57319	0.969487	no
XLOC_000218	XLOC_000218	SNORA17	1:59050505-59094900	wildtype	knockout	NOTEST	0	0	0	0	1	1	no
XLOC_000219	XLOC_000219	Cdk15	1:59256905-59352993	wildtype	knockout	NOTEST	0	0.230007	1.79769e+308	1.79769e+308	0.359631	1	no
XLOC_000220	XLOC_000220	Fzd7	1:59482146-59486947	wildtype	knockout	NOTEST	0.639201	0.806147	0.334772	-0.498476	0.618148	1	no
XLOC_000221	XLOC_000221	Gm973	1:59516263-59634508	wildtype	knockout	OK	1.59859	1.54667	-0.0476314	0.139764	0.888846	0.997996	no
XLOC_000222	XLOC_000222	7SK	1:59516263-59634508	wildtype	knockout	NOTEST	0	0	0	0	1	1	no
XLOC_000224	XLOC_000224	Snord70	1:59685005-59711510	wildtype	knockout	NOTEST	0	0	0	0	1	1	no
XLOC_000225	XLOC_000225	SNORD70	1:59685005-59711510	wildtype	knockout	NOTEST	0	0	0	0	1	1	no
XLOC_000226	XLOC_000226	SNORD11	1:59685005-59711510	wildtype	knockout	NOTEST	0	0	0	0	1	1	no
XLOC_000227	XLOC_000227	Snord11	1:59685005-59711510	wildtype	knockout	NOTEST	0	0	0	0	1	1	no
XLOC_000228	XLOC_000228	Bmpr2	1:59764278-59870549	wildtype	knockout	OK	26.6708	26.9709	0.0161451	-0.0959493	0.923561	0.997996	no
XLOC_000229	XLOC_000229	Fam117b	1:59913005-59985346	wildtype	knockout	OK	7.95197	8.27207	0.0569361	-0.252695	0.800504	0.997509	no
XLOC_000230	XLOC_000230	Carf	1:60076867-60151032	wildtype	knockout	OK	3.64404	3.39422	-0.102462	0.195827	0.844745	0.997509	no
XLOC_000231	XLOC_000231	Gm15464	1:60076867-60151032	wildtype	knockout	NOTEST	0.851338	0.985504	0.21113	-0.0643409	0.948699	1	no
XLOC_000232	XLOC_000232	Nbeal1	1:60180598-60334705	wildtype	knockout	OK	10.238	14.2597	0.478012	-1.3841	0.166327	0.722963	no
XLOC_000233	XLOC_000233	Cyp20a1	1:60343322-60388060	wildtype	knockout	OK	6.50167	7.05338	0.117504	-0.213302	0.831091	0.997509	no
XLOC_000234	XLOC_000234	Abi2	1:60409618-60481162	wildtype	knockout	OK	14.7218	16.5408	0.168074	-0.972868	0.330619	0.885199	no
XLOC_000235	XLOC_000235	Gm11576	1:60483235-60567104	wildtype	knockout	NOTEST	0.190261	0.378959	0.994059	-0.15961	0.873189	1	no
XLOC_000236	XLOC_000236	Gm11577	1:60700871-60701937	wildtype	knockout	NOTEST	0	0	0	0	1	1	no
XLOC_000237	XLOC_000237	Eif4a-ps4	1:60703917-60705656	wildtype	knockout	OK	17.5597	15.7767	-0.154466	0.553119	0.580182	0.971901	no
XLOC_000238	XLOC_000238	Cd28	1:60716799-60773359	wildtype	knockout	NOTEST	0.0405063	0	-1.79769e+308	-1.79769e+308	0.238128	1	no
XLOC_000239	XLOC_000239	2310016D23Rik	1:60776664-60803790	wildtype	knockout	NOTEST	0	0	0	0	1	1	no
XLOC_000240	XLOC_000240	Gm11609	1:60776664-60803790	wildtype	knockout	NOTEST	0	0	0	0	1	1	no
XLOC_000241	XLOC_000241	Gm11581	1:60809115-60809942	wildtype	knockout	NOTEST	0	0	0	0	1	1	no
XLOC_000242	XLOC_000242	Ctla4	1:60886999-60915832	wildtype	knockout	NOTEST	0.02543	0	-1.79769e+308	-1.79769e+308	0.383198	1	no
XLOC_000243	XLOC_000243	Rpl18-ps1	1:60886999-60915832	wildtype	knockout	NOTEST	0.255932	0.198814	-0.364344	0.0976723	0.922193	1	no
XLOC_000244	XLOC_000244	Icos	1:60977926-61000320	wildtype	knockout	NOTEST	0.0783892	0	-1.79769e+308	-1.79769e+308	0.372973	1	no
XLOC_000245	XLOC_000245	Rpl17-ps1	1:61075673-61076225	wildtype	knockout	NOTEST	0.152755	0	-1.79769e+308	-1.79769e+308	0.263096	1	no
XLOC_000246	XLOC_000246	Gm11587	1:61306635-61307746	wildtype	knockout	NOTEST	0	0	0	0	1	1	no
XLOC_000247	XLOC_000247	9530026F06Rik	1:61378431-61395904	wildtype	knockout	NOTEST	0	0	0	0	1	1	no
XLOC_000248	XLOC_000248	Gm11588	1:61440100-61469475	wildtype	knockout	NOTEST	0	0	0	0	1	1	no
XLOC_000249	XLOC_000249	U6	1:61470440-61470543	wildtype	knockout	NOTEST	0	0	0	0	1	1	no
XLOC_000250	XLOC_000250	Pard3b	1:61638823-62642284	wildtype	knockout	NOTEST	1.28752	0.795129	-0.695335	0.925943	0.354476	1	no
XLOC_000251	XLOC_000251	Gm11599	1:62660838-62661716	wildtype	knockout	NOTEST	0.098297	0.00197032	-5.64065	0.293611	0.769055	1	no
XLOC_000252	XLOC_000252	Nrp2	1:62703284-62818695	wildtype	knockout	OK	8.96456	7.31138	-0.29409	1.00733	0.313777	0.87528	no
XLOC_000253	XLOC_000253	SNORA17	1:62958417-63176822	wildtype	knockout	NOTEST	0	0	0	0	1	1	no
XLOC_000254	XLOC_000254	Gm11601	1:62958417-63176822	wildtype	knockout	NOTEST	0	0	0	0	1	1	no
XLOC_000255	XLOC_000255	Gm11603	1:62958417-63176822	wildtype	knockout	NOTEST	0	0	0	0	1	1	no
XLOC_000256	XLOC_000256	Gm11602	1:62958417-63176822	wildtype	knockout	NOTEST	0.2281	0.31151	0.449615	-0.134044	0.893368	1	no
XLOC_000257	XLOC_000257	Eef1b2	1:63176824-63180486	wildtype	knockout	OK	378.226	334.16	-0.17871	1.04648	0.29534	0.858092	no
XLOC_000258	XLOC_000258	SNORD51	1:63176824-63180486	wildtype	knockout	NOTEST	0	0	0	0	1	1	no
XLOC_000259	XLOC_000259	Snora41	1:63176824-63180486	wildtype	knockout	OK	0	33.7721	1.79769e+308	1.79769e+308	0.300737	0.861875	no
XLOC_000260	XLOC_000260	Gm11607	1:63182690-63214543	wildtype	knockout	NOTEST	0	0	0	0	1	1	no
XLOC_000261	XLOC_000261	Zdbf2	1:63273225-63314576	wildtype	knockout	OK	4.89939	6.79148	0.471126	-1.65992	0.0969297	0.581945	no
XLOC_000262	XLOC_000262	Adam23	1:63445890-63596515	wildtype	knockout	OK	16.2354	14.7015	-0.143185	0.41014	0.681704	0.987314	no
XLOC_000263	XLOC_000263	Gm12748	1:63622850-63686927	wildtype	knockout	NOTEST	0	0	0	0	1	1	no
XLOC_000264	XLOC_000264	Fastkd2	1:63730613-63754655	wildtype	knockout	OK	4.85671	6.0842	0.325088	-0.584636	0.558793	0.962944	no
XLOC_000265	XLOC_000265	Gm13754	1:63917847-63935932	wildtype	knockout	NOTEST	0	0	0	0	1	1	no
XLOC_000266	XLOC_000266	Gm13749	1:63964726-63968999	wildtype	knockout	NOTEST	0.0487096	0.090348	0.891285	-0.286171	0.774747	1	no
XLOC_000267	XLOC_000267	Gm13748	1:64029446-64122282	wildtype	knockout	NOTEST	0	0	0	0	1	1	no
XLOC_000268	XLOC_000268	Gm13750	1:64150200-64150665	wildtype	knockout	NOTEST	0	0.000397628	1.79769e+308	1.79769e+308	0.491105	1	no
XLOC_000269	XLOC_000269	AC167197.1	1:64396333-64396403	wildtype	knockout	NOTEST	0	0	0	0	1	1	no
XLOC_000270	XLOC_000270	Creb1	1:64532803-64604547	wildtype	knockout	OK	5.81059	6.335	0.12466	-0.549561	0.582621	0.972641	no
XLOC_000271	XLOC_000271	Ccnyl1	1:64679870-64725644	wildtype	knockout	OK	3.15344	2.5972	-0.279968	0.796171	0.425933	0.926239	no
XLOC_000272	XLOC_000272	Gm8550	1:65012688-65032759	wildtype	knockout	NOTEST	0	0	0	0	1	1	no
XLOC_000273	XLOC_000273	Pikfyve	1:65186749-65274012	wildtype	knockout	OK	7.95901	7.61145	-0.0644173	0.253163	0.800142	0.997509	no
XLOC_000274	XLOC_000274	Pth2r	1:65282055-65389244	wildtype	knockout	NOTEST	0.722378	0.738372	0.031593	-0.0441807	0.96476	1	no
XLOC_000275	XLOC_000275	Gm8805	1:65552681-65552994	wildtype	knockout	NOTEST	0	0	0	0	1	1	no
XLOC_000276	XLOC_000276	Crygf	1:65926521-65928307	wildtype	knockout	NOTEST	0	0	0	0	1	1	no
XLOC_000277	XLOC_000277	Gm15659	1:66033084-66033425	wildtype	knockout	NOTEST	0	0	0	0	1	1	no
XLOC_000278	XLOC_000278	Gm8812	1:66062964-66063376	wildtype	knockout	NOTEST	0.126472	0	-1.79769e+308	-1.79769e+308	0.263109	1	no
XLOC_000279	XLOC_000279	Mtap2	1:66175272-66442583	wildtype	knockout	OK	240.557	344.652	0.518758	-1.26597	0.205522	0.779259	no
XLOC_000280	XLOC_000280	SNORA26	1:66175272-66442583	wildtype	knockout	OK	12.4083	49.0799	1.98383	-0.166483	0.867777	0.997509	no
XLOC_000281	XLOC_000281	U1	1:66175272-66442583	wildtype	knockout	NOTEST	0	0	0	0	1	1	no
XLOC_000282	XLOC_000282	Unc80	1:66468366-66699866	wildtype	knockout	OK	20.7671	12.626	-0.717908	1.6727	0.0943873	0.574513	no
XLOC_000283	XLOC_000283	Rpe	1:66700830-66817562	wildtype	knockout	OK	5.27744	6.53801	0.309013	-0.673418	0.500681	0.948793	no
XLOC_000284	XLOC_000284	Gm15789	1:66700830-66817562	wildtype	knockout	OK	2.40571	1.53603	-0.647254	0.663759	0.506845	0.952342	no
XLOC_000285	XLOC_000285	U7	1:66830838-66863277	wildtype	knockout	NOTEST	0	0	0	0	1	1	no
XLOC_000286	XLOC_000286	SNORA17	1:66866796-66866926	wildtype	knockout	NOTEST	0	0	0	0	1	1	no
XLOC_000287	XLOC_000287	Gm15826	1:66951828-66953469	wildtype	knockout	NOTEST	0	0	0	0	1	1	no
XLOC_000288	XLOC_000288	Cps1	1:67123025-67231259	wildtype	knockout	NOTEST	0.0166381	0	-1.79769e+308	-1.79769e+308	0.185042	1	no
XLOC_000289	XLOC_000289	Gm15668	1:67249199-67323609	wildtype	knockout	NOTEST	0	0	0	0	1	1	no
XLOC_000290	XLOC_000290	SNORA17	1:67249199-67323609	wildtype	knockout	NOTEST	0	0	0	0	1	1	no
XLOC_000291	XLOC_000291	Kif22-ps	1:67585052-67587036	wildtype	knockout	NOTEST	0.0494353	0	-1.79769e+308	-1.79769e+308	0.220402	1	no
XLOC_000292	XLOC_000292	AC101752.1	1:67616974-67617052	wildtype	knockout	NOTEST	0	0	0	0	1	1	no
XLOC_000293	XLOC_000293	Gm15669	1:67792480-67805324	wildtype	knockout	NOTEST	0	0	0	0	1	1	no
XLOC_000294	XLOC_000294	AC101833.1	1:67973675-67973777	wildtype	knockout	NOTEST	0	0	0	0	1	1	no
XLOC_000295	XLOC_000295	Gm15671	1:68005085-68025896	wildtype	knockout	NOTEST	0	0	0	0	1	1	no
XLOC_000296	XLOC_000296	Spag16	1:69826987-70725132	wildtype	knockout	OK	1.79777	2.02894	0.174513	-0.283423	0.776853	0.997509	no
XLOC_000297	XLOC_000297	U6	1:69826987-70725132	wildtype	knockout	NOTEST	0	0	0	0	1	1	no
XLOC_000298	XLOC_000298	Vwc2l	1:70725714-70885397	wildtype	knockout	OK	4.86284	7.01497	0.528636	-1.49599	0.134657	0.6696	no
XLOC_000299	XLOC_000299	Atic	1:71557149-71579631	wildtype	knockout	OK	14.2113	14.521	0.0311021	-0.0496803	0.960377	0.997996	no
XLOC_000300	XLOC_000300	Apol7d	1:71585522-71662843	wildtype	knockout	NOTEST	0	0.248421	1.79769e+308	1.79769e+308	0.413805	1	no
XLOC_000301	XLOC_000301	Rpl21-ps1	1:72004287-72004770	wildtype	knockout	NOTEST	0	0.00994672	1.79769e+308	1.79769e+308	0.437876	1	no
XLOC_000302	XLOC_000302	AC120136.3	1:72226239-72226430	wildtype	knockout	NOTEST	0	0	0	0	1	1	no
XLOC_000303	XLOC_000303	U2	1:72236945-72237136	wildtype	knockout	NOTEST	0	0	0	0	1	1	no
XLOC_000304	XLOC_000304	AC120136.2	1:72244212-72244403	wildtype	knockout	NOTEST	0	0	0	0	1	1	no
XLOC_000305	XLOC_000305	AC120136.1	1:72255007-72255198	wildtype	knockout	NOTEST	0	0	0	0	1	1	no
XLOC_000306	XLOC_000306	Tmem169	1:72284368-72303104	wildtype	knockout	OK	3.57588	3.23919	-0.142664	0.157763	0.874643	0.997996	no
XLOC_000307	XLOC_000307	Xrcc5	1:72307420-72394952	wildtype	knockout	OK	11.2856	10.463	-0.109197	0.496047	0.619862	0.977241	no
XLOC_000308	XLOC_000308	Gm15843	1:72427111-72536930	wildtype	knockout	NOTEST	0.273341	0.000211287	-10.3373	0.00205932	0.998357	1	no
XLOC_000309	XLOC_000309	Smarcal1	1:72583250-72633134	wildtype	knockout	OK	18.8041	13.4494	-0.483512	1.15944	0.246275	0.821669	no
XLOC_000310	XLOC_000310	Rpl37a	1:72711259-72713809	wildtype	knockout	OK	59.5626	68.0159	0.191465	-0.868856	0.384926	0.910108	no
XLOC_000311	XLOC_000311	Igfbp2	1:72824502-72852474	wildtype	knockout	OK	3.94924	3.17616	-0.314293	0.47919	0.631803	0.979174	no
XLOC_000312	XLOC_000312	5S_rRNA	1:73763709-73763835	wildtype	knockout	NOTEST	0	0	0	0	1	1	no
XLOC_000313	XLOC_000313	Rufy4	1:74125540-74148223	wildtype	knockout	NOTEST	0.169895	0.108916	-0.641435	0.283995	0.776414	1	no
XLOC_000314	XLOC_000314	Cxcr2	1:74153988-74161238	wildtype	knockout	NOTEST	0	0	0	0	1	1	no
XLOC_000315	XLOC_000315	U6	1:74212812-74212919	wildtype	knockout	NOTEST	0	0	0	0	1	1	no
XLOC_000316	XLOC_000316	Arpc2	1:74236496-74268209	wildtype	knockout	OK	71.0486	47.1759	-0.590755	2.86865	0.00412232	0.101991	no
XLOC_000317	XLOC_000317	Gpbar1	1:74278549-74279624	wildtype	knockout	NOTEST	0.0510756	0.125269	1.29433	-0.383493	0.701354	1	no
XLOC_000318	XLOC_000318	Pnkd	1:74284929-74353694	wildtype	knockout	OK	11.7641	13.2074	0.166952	-0.268459	0.788346	0.997509	no
XLOC_000319	XLOC_000319	Gm216	1:74362107-74369321	wildtype	knockout	NOTEST	0.114776	0.20389	0.828975	-0.247572	0.804466	1	no
XLOC_000320	XLOC_000320	Slc11a1	1:74375202-74386062	wildtype	knockout	NOTEST	0.612148	0.348628	-0.812192	0.181705	0.855814	1	no
XLOC_000321	XLOC_000321	Ctdsp1	1:74391508-74397285	wildtype	knockout	OK	1.75129	1.44189	-0.280453	0.419013	0.675207	0.984867	no
XLOC_000322	XLOC_000322	Mir26b	1:74391508-74397285	wildtype	knockout	NOTEST	0	0	0	0	1	1	no
XLOC_000323	XLOC_000323	Vil1	1:74409375-74588246	wildtype	knockout	NOTEST	0.113759	0.0552733	-1.04132	0.320081	0.748907	1	no
XLOC_000324	XLOC_000324	Rqcd1	1:74409375-74588246	wildtype	knockout	OK	15.7561	15.2039	-0.0514698	0.112027	0.910802	0.997996	no
XLOC_000325	XLOC_000325	Plcd4	1:74409375-74588246	wildtype	knockout	OK	2.99255	3.68265	0.299367	-0.537243	0.5911	0.97287	no
XLOC_000326	XLOC_000326	Bcs1l	1:74588288-74592443	wildtype	knockout	OK	3.35455	5.12003	0.610033	-0.771215	0.440579	0.932325	no
XLOC_000327	XLOC_000327	Stk36	1:74601444-74636894	wildtype	knockout	NOTEST	0.560598	1.11756	0.995311	-0.492638	0.622268	1	no
XLOC_000328	XLOC_000328	Ttll4	1:74661744-74701832	wildtype	knockout	OK	2.85532	3.51084	0.298162	-0.303211	0.761729	0.997509	no
XLOC_000329	XLOC_000329	Cyp27a1	1:74713573-74737890	wildtype	knockout	NOTEST	0.77163	0.71253	-0.114959	0.15102	0.87996	1	no
XLOC_000330	XLOC_000330	Wnt6	1:74771891-74785319	wildtype	knockout	NOTEST	0.0485146	0	-1.79769e+308	-1.79769e+308	0.218204	1	no
XLOC_000331	XLOC_000331	Wnt10a	1:74791515-74804179	wildtype	knockout	NOTEST	0.0600672	0.0386418	-0.636414	0.184887	0.853318	1	no
XLOC_000332	XLOC_000332	Gm16582	1:74850894-74879953	wildtype	knockout	NOTEST	0	0	0	0	1	1	no
XLOC_000333	XLOC_000333	Cdk5r2	1:74850894-74879953	wildtype	knockout	OK	4.32619	3.21183	-0.429702	1.15893	0.246484	0.821669	no
XLOC_000334	XLOC_000334	Gm15841	1:74902070-74935599	wildtype	knockout	NOTEST	0	0	0	0	1	1	no
XLOC_000335	XLOC_000335	Fam134a	1:75142785-75147909	wildtype	knockout	OK	30.4938	22.858	-0.415813	2.25336	0.0242363	0.28489	no
XLOC_000336	XLOC_000336	Zfand2b	1:75168645-75171629	wildtype	knockout	OK	9.05911	3.10923	-1.54281	2.6574	0.00787465	0.143086	no
XLOC_000337	XLOC_000337	Ankzf1	1:75192150-75210778	wildtype	knockout	OK	5.97022	6.8641	0.201287	-0.351624	0.72512	0.996433	no
XLOC_000338	XLOC_000338	Stk16	1:75210837-75219253	wildtype	knockout	OK	10.2109	8.17828	-0.320246	0.450255	0.652526	0.980059	no
XLOC_000339	XLOC_000339	Dnajb2	1:75236464-75244804	wildtype	knockout	OK	10.4152	8.97274	-0.215076	0.635632	0.525017	0.954795	no
XLOC_000340	XLOC_000340	Des	1:75360328-75375012	wildtype	knockout	NOTEST	0.0793076	0.134465	0.761702	-0.203827	0.838489	1	no
XLOC_000341	XLOC_000341	Speg	1:75375296-75432320	wildtype	knockout	OK	4.8466	3.90536	-0.311517	0.478097	0.632581	0.979797	no
XLOC_000342	XLOC_000342	Gmppa	1:75435929-75443179	wildtype	knockout	OK	6.40289	6.39938	-0.000793072	0.00103729	0.999172	0.999747	no
XLOC_000343	XLOC_000343	Accn4	1:75450435-75474343	wildtype	knockout	NOTEST	0.512621	0.303335	-0.756979	0.635045	0.525399	1	no
XLOC_000344	XLOC_000344	Tmem198	1:75474568-75506452	wildtype	knockout	OK	2.98617	1.3371	-1.15919	1.85453	0.0636638	0.479707	no
XLOC_000345	XLOC_000345	Inha	1:75507076-75510366	wildtype	knockout	NOTEST	1.22627	1.0926	-0.166519	0.218714	0.826873	1	no
XLOC_000346	XLOC_000346	Stk11ip	1:75521528-75537335	wildtype	knockout	OK	3.65213	4.03841	0.14505	-0.152592	0.87872	0.997996	no
XLOC_000347	XLOC_000347	Gm15183	1:75542210-75542558	wildtype	knockout	NOTEST	0	0	0	0	1	1	no
XLOC_000348	XLOC_000348	Slc4a3	1:75546265-75562172	wildtype	knockout	OK	11.9116	6.43727	-0.887848	1.38993	0.164549	0.722062	no
XLOC_000349	XLOC_000349	Gm15180	1:75568082-75568574	wildtype	knockout	NOTEST	0	0	0	0	1	1	no
XLOC_000350	XLOC_000350	Gm15182	1:75624653-75626329	wildtype	knockout	NOTEST	0.0297505	0	-1.79769e+308	-1.79769e+308	0.292855	1	no
XLOC_000351	XLOC_000351	Gm5257	1:75636389-75637179	wildtype	knockout	NOTEST	0	0	0	0	1	1	no
XLOC_000352	XLOC_000352	5S_rRNA	1:77144752-77144846	wildtype	knockout	NOTEST	0	0	0	0	1	1	no
XLOC_000353	XLOC_000353	Sgpp2	1:78310345-78488859	wildtype	knockout	OK	6.25075	5.96935	-0.0664545	0.22833	0.81939	0.997509	no
XLOC_000354	XLOC_000354	Mogat1	1:78497805-78538173	wildtype	knockout	OK	2.91437	1.99203	-0.548943	0.356263	0.721644	0.995999	no
XLOC_000355	XLOC_000355	Acsl3,Utp14b	1:78657824-78706987	wildtype	knockout	OK	174.104	109.517	-0.66879	2.13811	0.0325077	0.339201	no
XLOC_000356	XLOC_000356	Kcne4	1:78816948-78820024	wildtype	knockout	NOTEST	0.371444	0.511083	0.460414	-0.546641	0.584626	1	no
XLOC_000357	XLOC_000357	Mrpl44	1:79702261-79781445	wildtype	knockout	OK	2.18963	2.29004	0.0646797	-0.102053	0.918715	0.997996	no
XLOC_000358	XLOC_000358	AC083817.1	1:80135465-80135572	wildtype	knockout	NOTEST	0	0	0	0	1	1	no
XLOC_000359	XLOC_000359	9430031J16Rik	1:81076949-81341764	wildtype	knockout	OK	3.35169	3.58678	0.0977968	-0.255747	0.798146	0.997509	no
XLOC_000360	XLOC_000360	Gm9747	1:82233100-82291416	wildtype	knockout	OK	1.94657	2.36532	0.281098	-0.600801	0.547973	0.959433	no
XLOC_000361	XLOC_000361	Rhbdd1	1:82316451-82445366	wildtype	knockout	OK	2.13852	1.69305	-0.336987	0.866442	0.386248	0.910335	no
XLOC_000362	XLOC_000362	Col4a3	1:82586920-82722059	wildtype	knockout	NOTEST	0.0158913	0.037197	1.22695	-0.507902	0.611522	1	no
XLOC_000363	XLOC_000363	n-R5s213	1:82586920-82722059	wildtype	knockout	NOTEST	0	0	0	0	1	1	no
XLOC_000365	XLOC_000365	Agfg1	1:82839445-82896275	wildtype	knockout	OK	12.693	12.5212	-0.0196592	0.0692041	0.944827	0.997996	no
XLOC_000366	XLOC_000366	Ccl20	1:83116765-83119167	wildtype	knockout	NOTEST	0	0	0	0	1	1	no
XLOC_000367	XLOC_000367	Wdr69	1:83159751-83210574	wildtype	knockout	NOTEST	0.272421	0.602172	1.14434	-0.384718	0.700446	1	no
XLOC_000368	XLOC_000368	Gm6374	1:83254138-83408200	wildtype	knockout	NOTEST	0.105846	0	-1.79769e+308	-1.79769e+308	0.343956	1	no
XLOC_000369	XLOC_000369	AC158909.1	1:83795911-83796032	wildtype	knockout	NOTEST	0	0	0	0	1	1	no
XLOC_000370	XLOC_000370	SNORA17	1:83921917-83922041	wildtype	knockout	NOTEST	0	0	0	0	1	1	no
XLOC_000371	XLOC_000371	Mir5126	1:84369840-84696221	wildtype	knockout	NOTEST	0	0	0	0	1	1	no
XLOC_000372	XLOC_000372	Fbxo36	1:84839840-84900487	wildtype	knockout	OK	4.79423	4.29122	-0.159912	0.320696	0.748441	0.997509	no
XLOC_000373	XLOC_000373	Gm15433	1:84963668-84964559	wildtype	knockout	NOTEST	0.191429	0.116936	-0.711089	0.236964	0.812684	1	no
XLOC_000374	XLOC_000374	Rpl19-ps1	1:84992689-85285491	wildtype	knockout	OK	3.73997	1.6352	-1.19356	1.15956	0.246228	0.821669	no
XLOC_000375	XLOC_000375	Gm2389	1:84992689-85285491	wildtype	knockout	NOTEST	0	0.100112	1.79769e+308	1.79769e+308	0.493521	1	no
XLOC_000376	XLOC_000376	Gm10553	1:84992689-85285491	wildtype	knockout	NOTEST	0	0	0	0	1	1	no
XLOC_000377	XLOC_000377	A530040E14Rik	1:84992689-85285491	wildtype	knockout	NOTEST	0	0	0	0	1	1	no
XLOC_000378	XLOC_000378	Gm16038	1:84992689-85285491	wildtype	knockout	NOTEST	0	0	0	0	1	1	no
XLOC_000379	XLOC_000379	Gm6264	1:84992689-85285491	wildtype	knockout	NOTEST	0.644816	0.85791	0.41194	-0.386681	0.698993	1	no
XLOC_000380	XLOC_000380	Gm7609	1:84992689-85285491	wildtype	knockout	NOTEST	0.246797	0.0740984	-1.73581	0.252318	0.800795	1	no
XLOC_000381	XLOC_000381	Gm16028	1:84992689-85285491	wildtype	knockout	NOTEST	0.179367	0	-1.79769e+308	-1.79769e+308	0.240657	1	no
XLOC_000382	XLOC_000382	Gm16026	1:84992689-85285491	wildtype	knockout	NOTEST	0.00914189	0.0246282	1.42974	-0.292629	0.769806	1	no
XLOC_000383	XLOC_000383	Gm16025	1:85308658-85342615	wildtype	knockout	NOTEST	0.00216655	0.0402725	4.21633	-0.139848	0.88878	1	no
XLOC_000384	XLOC_000384	Gm7592	1:85511132-85569200	wildtype	knockout	NOTEST	0.0678955	0.0220916	-1.61982	0.252351	0.80077	1	no
XLOC_000385	XLOC_000385	AC147806.1	1:85575675-85598817	wildtype	knockout	NOTEST	0	0	0	0	1	1	no
XLOC_000386	XLOC_000386	Gm16094	1:85599285-85599839	wildtype	knockout	NOTEST	0.205934	0	-1.79769e+308	-1.79769e+308	0.263109	1	no
XLOC_000387	XLOC_000387	Sp140	1:85600377-85709998	wildtype	knockout	NOTEST	0.726259	1.86199	1.35829	-1.09303	0.274383	1	no
XLOC_000388	XLOC_000388	Sp100	1:85600377-85709998	wildtype	knockout	OK	1.74479	1.38888	-0.329124	0.216328	0.828732	0.997509	no
XLOC_000389	XLOC_000389	AC161342.2	1:85717082-85778643	wildtype	knockout	NOTEST	0	0	0	0	1	1	no
XLOC_000390	XLOC_000390	AC161342.1	1:85784712-85784960	wildtype	knockout	NOTEST	0	0	0	0	1	1	no
XLOC_000392	XLOC_000392	Itm2c	1:85894280-85908675	wildtype	knockout	OK	118.019	100.47	-0.232245	1.01499	0.310111	0.872402	no
XLOC_000393	XLOC_000393	4933407L21Rik	1:85928482-85961055	wildtype	knockout	NOTEST	0.416764	0.951497	1.19097	-1.00551	0.314653	1	no
XLOC_000394	XLOC_000394	Spata3	1:86016815-86029958	wildtype	knockout	NOTEST	0.416044	0.172793	-1.26769	0.134008	0.893396	1	no
XLOC_000395	XLOC_000395	2810459M11Rik	1:86045862-86055455	wildtype	knockout	NOTEST	0.859671	0.708974	-0.278052	0.457148	0.647565	1	no
XLOC_000396	XLOC_000396	Armc9,Psmd1,RP24-308M3.1	1:86064386-86301375	wildtype	knockout	OK	77.4025	72.6053	-0.0923058	0.322611	0.74699	0.997509	no
XLOC_000397	XLOC_000397	SNORA26	1:86064386-86301375	wildtype	knockout	OK	15.7595	389.634	4.62782	-0.555494	0.578557	0.971261	no
XLOC_000398	XLOC_000398	B3gnt7	1:86303220-86307303	wildtype	knockout	NOTEST	0.246331	0.228965	-0.105469	0.0804735	0.935861	1	no
XLOC_000399	XLOC_000399	Gm5258	1:86323266-86323593	wildtype	knockout	NOTEST	0	0	0	0	1	1	no
XLOC_000400	XLOC_000400	C130036L24Rik	1:86359573-86373791	wildtype	knockout	NOTEST	0.0767654	0.0441772	-0.797153	0.232888	0.815849	1	no
XLOC_000401	XLOC_000401	1700019O17Rik	1:86426328-86428049	wildtype	knockout	NOTEST	0	0	0	0	1	1	no
XLOC_000403	XLOC_000403	Cops7b	1:86582903-86606978	wildtype	knockout	OK	3.05207	3.73201	0.290164	-0.659159	0.509793	0.952518	no
XLOC_000404	XLOC_000404	Dis3l2	1:86703803-87050097	wildtype	knockout	OK	3.38296	3.82447	0.176972	-0.479799	0.63137	0.979168	no
XLOC_000405	XLOC_000405	Akp3	1:87125007-87127912	wildtype	knockout	NOTEST	0	0	0	0	1	1	no
XLOC_000406	XLOC_000406	Prss56	1:87183492-87188404	wildtype	knockout	NOTEST	0.0496908	0	-1.79769e+308	-1.79769e+308	0.219299	1	no
XLOC_000407	XLOC_000407	Chrnd	1:87190651-87200069	wildtype	knockout	NOTEST	0	0	0	0	1	1	no
XLOC_000408	XLOC_000408	Chrng	1:87205810-87211835	wildtype	knockout	NOTEST	0.0256036	0.164442	2.68316	-0.900699	0.367749	1	no
XLOC_000409	XLOC_000409	Eif4e2	1:87213913-87240488	wildtype	knockout	OK	6.9716	7.80092	0.162154	-0.327688	0.743148	0.997509	no
XLOC_000410	XLOC_000410	U6	1:87251147-87251248	wildtype	knockout	NOTEST	0	0	0	0	1	1	no
XLOC_000411	XLOC_000411	Efhd1	1:87264362-87310839	wildtype	knockout	OK	3.67323	3.81708	0.0554185	-0.0922197	0.926523	0.997996	no
XLOC_000412	XLOC_000412	Gigyf2	1:87326997-87450796	wildtype	knockout	OK	87.0116	128.063	0.557579	-1.81242	0.0699211	0.50325	no
XLOC_000413	XLOC_000413	3110079O15Rik	1:87470263-87475459	wildtype	knockout	NOTEST	0	0	0	0	1	1	no
XLOC_000414	XLOC_000414	Neu2	1:87476833-87597845	wildtype	knockout	NOTEST	0.2708	0.22251	-0.283362	0.143438	0.885944	1	no
XLOC_000415	XLOC_000415	Gm17181	1:87476833-87597845	wildtype	knockout	NOTEST	0	0	0	0	1	1	no
XLOC_000416	XLOC_000416	Inpp5d	1:87620311-87720507	wildtype	knockout	NOTEST	0.552172	0.693172	0.328096	-0.0832229	0.933674	1	no
XLOC_000417	XLOC_000417	Atg16l1	1:87755869-87792428	wildtype	knockout	OK	17.0371	15.3915	-0.146548	0.259964	0.794891	0.997509	no
XLOC_000418	XLOC_000418	SCARNA6	1:87755869-87792428	wildtype	knockout	OK	68.5136	134.3	0.970994	-2.13541	0.0327276	0.339201	no
XLOC_000420	XLOC_000420	5830472F04Rik	1:87796466-87796817	wildtype	knockout	NOTEST	0	0	0	0	1	1	no
XLOC_000421	XLOC_000421	Sag	1:87803679-87845158	wildtype	knockout	NOTEST	0.261399	0.221815	-0.236897	0.118513	0.905661	1	no
XLOC_000422	XLOC_000422	Dgkd	1:87853286-87944489	wildtype	knockout	OK	4.42541	4.7154	0.0915685	-0.406974	0.684027	0.98748	no
XLOC_000423	XLOC_000423	AC087801.1	1:88015923-88016033	wildtype	knockout	NOTEST	0	0	0	0	1	1	no
XLOC_000424	XLOC_000424	Gm5832	1:88022380-88023962	wildtype	knockout	NOTEST	0.0954004	0	-1.79769e+308	-1.79769e+308	0.147081	1	no
XLOC_000425	XLOC_000425	Gm15375	1:88025210-88026059	wildtype	knockout	NOTEST	0.0656341	0	-1.79769e+308	-1.79769e+308	0.292855	1	no
XLOC_000426	XLOC_000426	Ugt1a1,Ugt1a10,Ugt1a2,Ugt1a5,Ugt1a6a,Ugt1a6b,Ugt1a7c,Ugt1a8,Ugt1a9	1:88055387-88220002	wildtype	knockout	NOTEST	0.195003	0.396164	1.0226	-0.570819	0.568122	1	no
XLOC_000427	XLOC_000427	Gm15373	1:88055387-88220002	wildtype	knockout	NOTEST	0	0	0	0	1	1	no
XLOC_000428	XLOC_000428	Gm15372	1:88055387-88220002	wildtype	knockout	NOTEST	0	0	0	0	1	1	no
XLOC_000429	XLOC_000429	Gm15370	1:88055387-88220002	wildtype	knockout	NOTEST	0	0	0	0	1	1	no
XLOC_000430	XLOC_000430	Gm15369	1:88055387-88220002	wildtype	knockout	NOTEST	0	0	0	0	1	1	no
XLOC_000431	XLOC_000431	Gm15374	1:88055387-88220002	wildtype	knockout	NOTEST	0	0	0	0	1	1	no
XLOC_000432	XLOC_000432	Gm15371	1:88055387-88220002	wildtype	knockout	NOTEST	0	0	0	0	1	1	no
XLOC_000433	XLOC_000433	Gm15368	1:88055387-88220002	wildtype	knockout	NOTEST	0	0	0	0	1	1	no
XLOC_000434	XLOC_000434	Gm15376	1:88055387-88220002	wildtype	knockout	NOTEST	0.0726259	0	-1.79769e+308	-1.79769e+308	0.383196	1	no
XLOC_000435	XLOC_000435	Heatr7b1	1:88226985-88262289	wildtype	knockout	NOTEST	0.16477	0.0764958	-1.107	0.332728	0.73934	1	no
XLOC_000436	XLOC_000436	Trpm8	1:88277660-88389293	wildtype	knockout	NOTEST	0.0859296	0.121061	0.494507	-0.306156	0.759486	1	no
XLOC_000437	XLOC_000437	Spp2	1:88406960-88426438	wildtype	knockout	NOTEST	0	0.0659213	1.79769e+308	1.79769e+308	0.445783	1	no
XLOC_000438	XLOC_000438	Sh3bp4	1:89070414-89155068	wildtype	knockout	OK	1.92492	1.59318	-0.272887	0.779389	0.43575	0.929142	no
XLOC_000439	XLOC_000439	Agap1	1:89454810-89895282	wildtype	knockout	OK	5.82332	4.11898	-0.499556	2.37173	0.017705	0.234179	no
XLOC_000440	XLOC_000440	5S_rRNA	1:89454810-89895282	wildtype	knockout	NOTEST	0	0	0	0	1	1	no
XLOC_000441	XLOC_000441	7SK	1:89454810-89895282	wildtype	knockout	NOTEST	0	0	0	0	1	1	no
XLOC_000442	XLOC_000442	D130058E05Rik	1:89927961-89933290	wildtype	knockout	NOTEST	0.72853	0.799385	0.133902	-0.111396	0.911303	1	no
XLOC_000443	XLOC_000443	Cxcr7	1:90203979-90216751	wildtype	knockout	OK	2.41712	1.86979	-0.370416	0.691247	0.48941	0.946775	no
XLOC_000444	XLOC_000444	Cops8	1:90603424-90613341	wildtype	knockout	OK	23.9165	18.4893	-0.371316	1.70713	0.087798	0.554593	no
XLOC_000445	XLOC_000445	Gm9991	1:90675160-90679793	wildtype	knockout	NOTEST	0	0	0	0	1	1	no
XLOC_000446	XLOC_000446	Mlph	1:90915084-90951142	wildtype	knockout	NOTEST	0.0627043	0.176599	1.49384	-0.205661	0.837056	1	no
XLOC_000447	XLOC_000447	Prlh	1:90953107-90954012	wildtype	knockout	NOTEST	0	0	0	0	1	1	no
XLOC_000448	XLOC_000448	Lrrfip1	1:90998726-91128944	wildtype	knockout	OK	6.33907	5.56676	-0.187433	0.549582	0.582606	0.972641	no
XLOC_000449	XLOC_000449	Rbm44	1:91145102-91170795	wildtype	knockout	NOTEST	0.0124857	0.0246158	0.979304	-0.2752	0.783163	1	no
XLOC_000450	XLOC_000450	Ramp1	1:91179821-91225196	wildtype	knockout	OK	16.5932	17.6532	0.0893414	-0.226341	0.820936	0.997509	no
XLOC_000451	XLOC_000451	Ube2f	1:91250310-91288877	wildtype	knockout	OK	17.5175	14.1255	-0.310491	1.04628	0.295433	0.858092	no
XLOC_000452	XLOC_000452	Gm7785	1:91296044-91296936	wildtype	knockout	NOTEST	0.899465	0.935959	0.0573788	-0.0536593	0.957207	1	no
XLOC_000453	XLOC_000453	Scly	1:91298337-91321101	wildtype	knockout	OK	4.21045	9.75956	1.21284	-2.221	0.0263513	0.300491	no
XLOC_000454	XLOC_000454	Espnl	1:91322074-91348306	wildtype	knockout	NOTEST	0.00870791	0	-1.79769e+308	-1.79769e+308	0.381001	1	no
XLOC_000455	XLOC_000455	Klhl30	1:91351015-91362416	wildtype	knockout	NOTEST	0	0.0290465	1.79769e+308	1.79769e+308	0.254642	1	no
XLOC_000456	XLOC_000456	Fam132b	1:91366429-91374216	wildtype	knockout	NOTEST	0.0509334	0.0439341	-0.213271	0.0799597	0.936269	1	no
XLOC_000457	XLOC_000457	Traf3ip1	1:91494667-91529303	wildtype	knockout	NOTEST	1.4194	1.99146	0.488552	-1.3553	0.17532	1	no
XLOC_000458	XLOC_000458	Asb1	1:91540564-91559590	wildtype	knockout	OK	4.58205	5.11401	0.158462	-0.519453	0.603445	0.973132	no
XLOC_000459	XLOC_000459	Twist2	1:91801460-91848028	wildtype	knockout	NOTEST	0.0615131	0.236365	1.94205	-0.728238	0.466468	1	no
XLOC_000460	XLOC_000460	Olfr1413	1:92573124-92574206	wildtype	knockout	NOTEST	0	0	0	0	1	1	no
XLOC_000461	XLOC_000461	Olfr1412	1:92588331-92589297	wildtype	knockout	NOTEST	0	0	0	0	1	1	no
XLOC_000462	XLOC_000462	Olfr1411	1:92596520-92597492	wildtype	knockout	NOTEST	0.0576914	0	-1.79769e+308	-1.79769e+308	0.29105	1	no
XLOC_000463	XLOC_000463	Olfr1410	1:92607838-92608847	wildtype	knockout	NOTEST	0	0	0	0	1	1	no
XLOC_000464	XLOC_000464	Olfr12	1:92619880-92621001	wildtype	knockout	NOTEST	0	0	0	0	1	1	no
XLOC_000465	XLOC_000465	Gpc1	1:92831644-92860198	wildtype	knockout	OK	4.12959	3.22351	-0.357369	1.15091	0.249771	0.821669	no
XLOC_000466	XLOC_000466	Mir149	1:92831644-92860198	wildtype	knockout	NOTEST	0	0	0	0	1	1	no
XLOC_000467	XLOC_000467	Dusp28	1:92906988-92908620	wildtype	knockout	OK	6.42613	5.17662	-0.31194	0.805096	0.420764	0.925471	no
XLOC_000468	XLOC_000468	Rnpepl1	1:92910782-92924384	wildtype	knockout	NOTEST	1.00292	0.837305	-0.260377	0.134558	0.892962	1	no
XLOC_000469	XLOC_000469	Capn10	1:92934375-92947941	wildtype	knockout	OK	7.93443	5.56018	-0.512994	0.822039	0.411055	0.922776	no
XLOC_000470	XLOC_000470	Gpr35	1:92973118-92986391	wildtype	knockout	NOTEST	0.0699822	0.0292247	-1.2598	0.272386	0.785326	1	no
XLOC_000471	XLOC_000471	Aqp12	1:93006333-93012269	wildtype	knockout	NOTEST	0	0	0	0	1	1	no
XLOC_000472	XLOC_000472	Agxt	1:93135244-93145407	wildtype	knockout	NOTEST	0	0	0	0	1	1	no
XLOC_000473	XLOC_000473	E030010N08Rik	1:93215898-93231072	wildtype	knockout	NOTEST	0.0572899	0.0418708	-0.452335	0.198335	0.842783	1	no
XLOC_000474	XLOC_000474	Sned1	1:93235840-93305915	wildtype	knockout	NOTEST	0.444279	0.190479	-1.22183	1.1429	0.25308	1	no
XLOC_000475	XLOC_000475	Ppp1r7	1:93308769-93373489	wildtype	knockout	OK	17.0541	16.15	-0.0785864	0.152732	0.878609	0.997996	no
XLOC_000476	XLOC_000476	U6	1:93308769-93373489	wildtype	knockout	NOTEST	0	0	0	0	1	1	no
XLOC_000477	XLOC_000477	Ano7	1:93373895-93403502	wildtype	knockout	NOTEST	0	0	0	0	1	1	no
XLOC_000478	XLOC_000478	Gm17415	1:93405939-93478808	wildtype	knockout	NOTEST	0.474813	0.246029	-0.94853	0.232865	0.815867	1	no
XLOC_000479	XLOC_000479	2002-09-01	1:93478963-93510260	wildtype	knockout	OK	34.4774	37.9539	0.1386	-0.426287	0.669899	0.984867	no
XLOC_000480	XLOC_000480	Farp2	1:93512078-93635722	wildtype	knockout	NOTEST	1.33555	1.17033	-0.19052	0.200095	0.841407	1	no
XLOC_000481	XLOC_000481	AC131316.1	1:93652499-93652790	wildtype	knockout	NOTEST	0	0	0	0	1	1	no
XLOC_000482	XLOC_000482	Bok	1:93685693-93695762	wildtype	knockout	OK	2.93847	2.02915	-0.53419	0.932281	0.351191	0.894303	no
XLOC_000483	XLOC_000483	Atg4b	1:93705390-93789434	wildtype	knockout	OK	23.8286	19.6092	-0.281164	0.58502	0.558534	0.962649	no
XLOC_000484	XLOC_000484	Ing5	1:93803964-93822101	wildtype	knockout	OK	3.21846	2.3126	-0.476856	1.56738	0.117026	0.630895	no
XLOC_000485	XLOC_000485	D2hgdh	1:93825239-93852348	wildtype	knockout	NOTEST	0.441525	0.736698	0.738577	-0.852749	0.393799	1	no
XLOC_000486	XLOC_000486	Gal3st2	1:93861343-93876494	wildtype	knockout	NOTEST	0.0167753	0.0429381	1.35592	-0.399414	0.689588	1	no
XLOC_000487	XLOC_000487	Gm9994	1:93918436-93941239	wildtype	knockout	NOTEST	0	0	0	0	1	1	no
XLOC_000488	XLOC_000488	Gm6086	1:93990508-94011541	wildtype	knockout	NOTEST	0	0	0	0	1	1	no
XLOC_000489	XLOC_000489	Neu4	1:94020492-94028326	wildtype	knockout	NOTEST	0.584871	0.410342	-0.51129	0.818757	0.412925	1	no
XLOC_000490	XLOC_000490	Fam174a	1:95313627-95335284	wildtype	knockout	OK	18.2216	11.5353	-0.659601	2.79042	0.00526397	0.113735	no
XLOC_000492	XLOC_000492	AC102463.2	1:96303145-96303255	wildtype	knockout	NOTEST	0	0	0	0	1	1	no
XLOC_000493	XLOC_000493	AC124172.1	1:96617098-96617205	wildtype	knockout	NOTEST	0	0	0	0	1	1	no
XLOC_000494	XLOC_000494	SNORA17	1:96762030-96762158	wildtype	knockout	NOTEST	0	0	0	0	1	1	no
XLOC_000495	XLOC_000495	Gm6430	1:97024680-97025928	wildtype	knockout	OK	6.91401	2.94065	-1.23339	2.79533	0.00518475	0.113154	no
XLOC_000496	XLOC_000496	Gin1	1:97706047-97793709	wildtype	knockout	OK	4.47654	3.93163	-0.187256	0.181842	0.855706	0.997509	no
XLOC_000497	XLOC_000497	7SK	1:97795113-98095646	wildtype	knockout	NOTEST	0	0	0	0	1	1	no
XLOC_000498	XLOC_000498	AC157923.1	1:97795113-98095646	wildtype	knockout	NOTEST	0	0	0	0	1	1	no
XLOC_000499	XLOC_000499	Slco6d1	1:98421123-98516988	wildtype	knockout	NOTEST	0	0	0	0	1	1	no
XLOC_000500	XLOC_000500	Gm3555	1:98421123-98516988	wildtype	knockout	OK	1.57473	2.2494	0.514434	-0.915446	0.359958	0.898041	no
XLOC_000501	XLOC_000501	AC102227.1	1:98549450-98549560	wildtype	knockout	NOTEST	0	0	0	0	1	1	no
XLOC_000502	XLOC_000502	U6	1:99017363-99017463	wildtype	knockout	NOTEST	0	0	0	0	1	1	no
XLOC_000503	XLOC_000503	Cntnap5b	1:99772764-100485942	wildtype	knockout	OK	5.30837	5.57981	0.0719485	-0.331108	0.740563	0.997509	no
XLOC_000504	XLOC_000504	AC111074.1	1:100861792-100861901	wildtype	knockout	NOTEST	0	0	0	0	1	1	no
XLOC_000505	XLOC_000505	7SK	1:104485956-104486286	wildtype	knockout	NOTEST	0	0	0	0	1	1	no
XLOC_000506	XLOC_000506	AC101970.1	1:104744669-104744759	wildtype	knockout	NOTEST	0	0	0	0	1	1	no
XLOC_000507	XLOC_000507	Cdh20	1:104768528-104995481	wildtype	knockout	OK	3.145	2.92586	-0.104202	0.35864	0.719864	0.995999	no
XLOC_000508	XLOC_000508	U7	1:104768528-104995481	wildtype	knockout	NOTEST	0	0	0	0	1	1	no
XLOC_000509	XLOC_000509	Gm3608	1:105455970-105458829	wildtype	knockout	OK	1.72375	1.58973	-0.116767	0.247529	0.804499	0.997509	no
XLOC_000510	XLOC_000510	AC132082.1	1:105518421-105659008	wildtype	knockout	NOTEST	0	0	0	0	1	1	no
XLOC_000511	XLOC_000511	2310035C23Rik	1:105663860-105755131	wildtype	knockout	OK	14.7366	13.6143	-0.114278	0.52873	0.596993	0.97287	no
XLOC_000512	XLOC_000512	Tnfrsf11a	1:105780722-105847981	wildtype	knockout	NOTEST	0.17406	0.225678	0.374682	-0.399406	0.689594	1	no
XLOC_000513	XLOC_000513	U6	1:105945553-105945660	wildtype	knockout	NOTEST	0	0	0	0	1	1	no
XLOC_000514	XLOC_000514	Zcchc2	1:105990405-106034074	wildtype	knockout	OK	3.02686	2.60707	-0.215395	0.353728	0.723543	0.995999	no
XLOC_000515	XLOC_000515	Phlpp1	1:106171751-106394250	wildtype	knockout	OK	7.49517	6.02984	-0.313842	0.875436	0.381337	0.910108	no
XLOC_000516	XLOC_000516	D630008O14Rik	1:106538177-106714274	wildtype	knockout	NOTEST	0.186065	0.230214	0.307163	-0.140395	0.888348	1	no
XLOC_000517	XLOC_000517	Serpinb5	1:106861172-106883348	wildtype	knockout	NOTEST	0	0.024816	1.79769e+308	1.79769e+308	0.43934	1	no
XLOC_000518	XLOC_000518	Serpinb12	1:106934448-106957080	wildtype	knockout	NOTEST	0	0.0470338	1.79769e+308	1.79769e+308	0.379154	1	no
XLOC_000519	XLOC_000519	Serpinb13	1:106980983-107001195	wildtype	knockout	NOTEST	0	0	0	0	1	1	no
XLOC_000520	XLOC_000520	Serpinb11	1:107361928-107380475	wildtype	knockout	NOTEST	0.0920347	0.102005	0.148385	-0.0792348	0.936846	1	no
XLOC_000521	XLOC_000521	Serpinb7	1:107399654-107452689	wildtype	knockout	NOTEST	0.194815	0.103285	-0.915469	0.148572	0.881891	1	no
XLOC_000522	XLOC_000522	Serpinb10,Serpinb2	1:107511422-107549271	wildtype	knockout	NOTEST	0.100308	0	-1.79769e+308	-1.79769e+308	0.244253	1	no
XLOC_000523	XLOC_000523	Serpinb8	1:107590005-107608909	wildtype	knockout	NOTEST	0.0324746	0.0283377	-0.196585	0.0341464	0.97276	1	no
XLOC_000524	XLOC_000524	Gm15389	1:107687007-107693514	wildtype	knockout	NOTEST	0	0	0	0	1	1	no
XLOC_000525	XLOC_000525	SNORA17	1:107892973-107893105	wildtype	knockout	NOTEST	0	0	0	0	1	1	no
XLOC_000526	XLOC_000526	7SK	1:109804759-109805044	wildtype	knockout	NOTEST	0	0	0	0	1	1	no
XLOC_000527	XLOC_000527	Cdh7	1:109982430-110140157	wildtype	knockout	OK	10.3831	10.2237	-0.022324	0.0619239	0.950623	0.997996	no
XLOC_000528	XLOC_000528	SNORA68	1:112467910-112468046	wildtype	knockout	NOTEST	0	0	0	0	1	1	no
XLOC_000529	XLOC_000529	Cntnap5a	1:115684755-116582026	wildtype	knockout	OK	9.01786	7.71118	-0.225834	0.812017	0.416782	0.923761	no
XLOC_000530	XLOC_000530	AC132379.1	1:116803192-116821850	wildtype	knockout	NOTEST	0.0847043	0	-1.79769e+308	-1.79769e+308	0.218204	1	no
XLOC_000531	XLOC_000531	U1	1:117536300-117536464	wildtype	knockout	NOTEST	0	0	0	0	1	1	no
XLOC_000532	XLOC_000532	Mki67ip	1:118321838-118333822	wildtype	knockout	OK	19.5437	21.2867	0.12325	-0.404412	0.68591	0.98748	no
XLOC_000533	XLOC_000533	Clasp1	1:118389057-118609432	wildtype	knockout	OK	3.56848	4.18092	0.228511	-0.763699	0.445046	0.934422	no
XLOC_000534	XLOC_000534	Tfcp2l1	1:118627944-118685167	wildtype	knockout	NOTEST	0.0576751	0.0411125	-0.48837	0.306944	0.758886	1	no
XLOC_000535	XLOC_000535	Tmem185b	1:119526424-119528224	wildtype	knockout	OK	1.47205	2.83921	0.947662	-1.76359	0.0778018	0.5282	no
XLOC_000536	XLOC_000536	U6	1:119530210-119530314	wildtype	knockout	NOTEST	0	0	0	0	1	1	no
XLOC_000537	XLOC_000537	Gm3851	1:119658043-119837613	wildtype	knockout	OK	3.25425	2.07118	-0.651871	0.202647	0.839411	0.997509	no
XLOC_000538	XLOC_000538	Gm8338	1:119658043-119837613	wildtype	knockout	NOTEST	0.486859	1.5581	1.67822	-0.311527	0.7554	1	no
XLOC_000539	XLOC_000539	Gm17973	1:119923340-119997234	wildtype	knockout	NOTEST	0	0	0	0	1	1	no
XLOC_000540	XLOC_000540	Sctr	1:120006979-120063528	wildtype	knockout	NOTEST	0.0256474	0.0378369	0.560982	-0.137839	0.890367	1	no
XLOC_000541	XLOC_000541	3110009E18Rik	1:120121186-120188189	wildtype	knockout	NOTEST	0.810976	1.03497	0.351857	-0.151981	0.879202	1	no
XLOC_000542	XLOC_000542	C1ql2	1:120340581-120343171	wildtype	knockout	OK	2.70095	2.52707	-0.0960027	0.207346	0.83574	0.997509	no
XLOC_000543	XLOC_000543	En1	1:120602417-120609296	wildtype	knockout	NOTEST	0.0465475	0.0141518	-1.71772	0.516952	0.60519	1	no
XLOC_000544	XLOC_000544	Ccdc93	1:121431048-121506460	wildtype	knockout	OK	4.30461	4.76126	0.145461	-0.408144	0.683168	0.98748	no
XLOC_000545	XLOC_000545	Gm8217	1:121509841-121528465	wildtype	knockout	NOTEST	0	0	0	0	1	1	no
XLOC_000546	XLOC_000546	U1	1:122510548-122510697	wildtype	knockout	NOTEST	0	0	0	0	1	1	no
XLOC_000547	XLOC_000547	SNORA48	1:122553172-122553316	wildtype	knockout	NOTEST	0	0	0	0	1	1	no
XLOC_000548	XLOC_000548	AC107678.1	1:123095383-123095443	wildtype	knockout	NOTEST	0	0	0	0	1	1	no
XLOC_000549	XLOC_000549	Gm10543	1:123332141-124046412	wildtype	knockout	OK	1.53018	2.71645	0.828021	-0.735388	0.462103	0.939379	no
XLOC_000550	XLOC_000550	U6	1:124490855-124490959	wildtype	knockout	NOTEST	0	0	0	0	1	1	no
XLOC_000551	XLOC_000551	Slc35f5	1:125561015-125595684	wildtype	knockout	OK	4.71913	8.21905	0.80045	-2.81268	0.00491306	0.109791	no
XLOC_000552	XLOC_000552	Gpr39	1:125676994-125913101	wildtype	knockout	NOTEST	0.0455166	0	-1.79769e+308	-1.79769e+308	0.413246	1	no
XLOC_000553	XLOC_000553	Mgat5	1:127204985-127482972	wildtype	knockout	OK	12.472	13.0258	0.0626804	-0.313949	0.75356	0.997509	no
XLOC_000554	XLOC_000554	AC131793.1	1:127204985-127482972	wildtype	knockout	NOTEST	0	0	0	0	1	1	no
XLOC_000555	XLOC_000555	snoU6-53	1:127204985-127482972	wildtype	knockout	OK	333.291	8679.42	4.70275	-1.88898	0.058894	0.460889	no
XLOC_000556	XLOC_000556	Acmsd	1:127729412-127767564	wildtype	knockout	NOTEST	0.0215762	0.0851801	1.98108	-0.633874	0.526163	1	no
XLOC_000557	XLOC_000557	Ccnt2	1:127774163-127808061	wildtype	knockout	OK	16.6997	19.4046	0.216571	-0.593242	0.553019	0.960889	no
XLOC_000558	XLOC_000558	Rab3gap1	1:127868772-127943868	wildtype	knockout	OK	22.2217	32.6682	0.555916	-2.20546	0.0274216	0.306084	no
XLOC_000559	XLOC_000559	Rpl28-ps1	1:127954183-128103047	wildtype	knockout	OK	2.73094	3.82314	0.485361	-0.485315	0.627453	0.978504	no
XLOC_000560	XLOC_000560	R3hdm1	1:128103305-128237735	wildtype	knockout	OK	5.45435	6.39965	0.230587	-1.06227	0.288113	0.85409	no
XLOC_000561	XLOC_000561	Mir128-1	1:128103305-128237735	wildtype	knockout	NOTEST	0	0	0	0	1	1	no
XLOC_000562	XLOC_000562	Ubxn4	1:128244180-128279377	wildtype	knockout	OK	9.80491	13.9662	0.510358	-2.81756	0.00483895	0.109338	no
XLOC_000563	XLOC_000563	SNORA70	1:128490039-128490173	wildtype	knockout	NOTEST	0	0	0	0	1	1	no
XLOC_000564	XLOC_000564	Thsd7b	1:129273301-130219278	wildtype	knockout	OK	4.01825	4.56217	0.183156	-0.280736	0.778913	0.997509	no
XLOC_000565	XLOC_000565	Gm15674	1:130388536-130437914	wildtype	knockout	NOTEST	0.0395685	0	-1.79769e+308	-1.79769e+308	0.276193	1	no
XLOC_000566	XLOC_000566	Gm16083	1:130439026-130557075	wildtype	knockout	NOTEST	0.0188802	0.0781577	2.04951	-0.395363	0.692575	1	no
XLOC_000567	XLOC_000567	Yod1	1:130689042-130729253	wildtype	knockout	OK	1.74129	2.06184	0.243773	-0.520013	0.603055	0.973132	no
XLOC_000568	XLOC_000568	AA986860	1:130731975-130744621	wildtype	knockout	NOTEST	0.0755318	0.121117	0.681249	-0.435151	0.663453	1	no
XLOC_000569	XLOC_000569	Fcamr	1:130800901-130824084	wildtype	knockout	NOTEST	0	0	0	0	1	1	no
XLOC_000570	XLOC_000570	Pigr	1:130826683-130852249	wildtype	knockout	NOTEST	0.00293802	0	-1.79769e+308	-1.79769e+308	0.343956	1	no
XLOC_000571	XLOC_000571	Faim3	1:130865668-130880790	wildtype	knockout	NOTEST	0	0.0799253	1.79769e+308	1.79769e+308	0.32254	1	no
XLOC_000572	XLOC_000572	Il10	1:131019844-131024974	wildtype	knockout	NOTEST	0	0	0	0	1	1	no
XLOC_000573	XLOC_000573	Eif2d	1:131153180-131245258	wildtype	knockout	OK	5.99365	7.10472	0.245343	-0.575372	0.56504	0.966823	no
XLOC_000574	XLOC_000574	Fam72a	1:131527902-131539872	wildtype	knockout	NOTEST	0.610414	0.577049	-0.0810925	0.0942906	0.924878	1	no
XLOC_000575	XLOC_000575	Avpr1b	1:131599238-131612000	wildtype	knockout	NOTEST	0	0	0	0	1	1	no
XLOC_000576	XLOC_000576	Ctse	1:131638305-131675503	wildtype	knockout	NOTEST	0.259668	0.0545892	-2.24998	0.421291	0.673542	1	no
XLOC_000577	XLOC_000577	5430435G22Rik	1:131688694-131713542	wildtype	knockout	NOTEST	0.54071	0.614724	0.185085	-0.0690643	0.944938	1	no
XLOC_000578	XLOC_000578	Slc26a9	1:131744021-131771504	wildtype	knockout	NOTEST	0	0	0	0	1	1	no
XLOC_000579	XLOC_000579	Pm20d1	1:131797380-131821473	wildtype	knockout	NOTEST	0.165756	1.15584	2.80182	-1.44698	0.147902	1	no
XLOC_000580	XLOC_000580	Slc41a1	1:131827492-131848865	wildtype	knockout	OK	3.51894	4.24657	0.271158	-0.448196	0.654012	0.98032	no
XLOC_000581	XLOC_000581	Rab7l1	1:131867223-131872887	wildtype	knockout	NOTEST	1.20968	1.07417	-0.171402	0.165441	0.868597	1	no
XLOC_000582	XLOC_000582	Nucks1	1:131910457-131936321	wildtype	knockout	OK	10.1967	10.004	-0.027521	0.148044	0.882308	0.997996	no
XLOC_000583	XLOC_000583	Slc45a3	1:131962966-131982963	wildtype	knockout	NOTEST	0.128563	0.144333	0.166923	-0.0896619	0.928556	1	no
XLOC_000584	XLOC_000584	Elk4	1:132007606-132068062	wildtype	knockout	OK	3.65441	3.71569	0.0239906	-0.0427645	0.965889	0.997996	no
XLOC_000585	XLOC_000585	U6	1:132100638-132100754	wildtype	knockout	NOTEST	0	0	0	0	1	1	no
XLOC_000586	XLOC_000586	Lemd1	1:132191435-132257381	wildtype	knockout	NOTEST	1.3033	1.77881	0.448736	-0.558618	0.576422	1	no
XLOC_000587	XLOC_000587	Mir135b	1:132191435-132257381	wildtype	knockout	NOTEST	0	0	0	0	1	1	no
XLOC_000588	XLOC_000588	Gm7241	1:132284446-132284809	wildtype	knockout	NOTEST	0.142583	0	-1.79769e+308	-1.79769e+308	0.263109	1	no
XLOC_000589	XLOC_000589	Klhdc8a	1:132298625-132307357	wildtype	knockout	OK	2.60342	2.64215	0.0213068	-0.0682947	0.945551	0.997996	no
XLOC_000590	XLOC_000590	Nuak2	1:132316125-132333488	wildtype	knockout	NOTEST	0.51739	0.341466	-0.599511	0.470475	0.638016	1	no
XLOC_000591	XLOC_000591	Gm15849	1:132356314-132391281	wildtype	knockout	NOTEST	0	0	0	0	1	1	no
XLOC_000592	XLOC_000592	Dstyk	1:132417452-132466959	wildtype	knockout	OK	8.69797	7.17128	-0.278449	1.42971	0.1528	0.704053	no
XLOC_000593	XLOC_000593	Rbbp5	1:132477366-132505665	wildtype	knockout	OK	13.3553	13.5823	0.0243138	-0.127838	0.898277	0.997996	no
XLOC_000594	XLOC_000594	Tmem81	1:132506229-132508637	wildtype	knockout	NOTEST	0.45017	0.90499	1.00743	-1.13696	0.255554	1	no
XLOC_000595	XLOC_000595	Lrrn2	1:132880272-132940005	wildtype	knockout	NOTEST	1.32523	1.26187	-0.070679	0.150604	0.880288	1	no
XLOC_000596	XLOC_000596	Pik3c2b	1:133045666-133108687	wildtype	knockout	NOTEST	1.41903	0.852169	-0.735696	1.14502	0.252202	1	no
XLOC_000597	XLOC_000597	Ppp1r15b	1:133131142-133139783	wildtype	knockout	OK	9.3339	6.38736	-0.54726	1.96405	0.0495241	0.418388	no
XLOC_000598	XLOC_000598	Plekha6	1:133246096-133303435	wildtype	knockout	OK	1.93846	2.52081	0.378978	-1.45192	0.146523	0.691678	no
XLOC_000599	XLOC_000599	Golt1a,Kiss1	1:133309822-133329901	wildtype	knockout	NOTEST	0.0268085	0.260568	3.2809	-0.659255	0.509732	1	no
XLOC_000600	XLOC_000600	Ren1	1:133350509-133360325	wildtype	knockout	NOTEST	0.0314998	0	-1.79769e+308	-1.79769e+308	0.383198	1	no
XLOC_000601	XLOC_000601	Etnk2	1:133363571-133380336	wildtype	knockout	OK	1.73648	1.8312	0.0766239	-0.0634267	0.949427	0.997996	no
XLOC_000602	XLOC_000602	SNORA32	1:133601222-133601355	wildtype	knockout	NOTEST	0	0	0	0	1	1	no
XLOC_000603	XLOC_000603	Gm15851	1:133897198-133921414	wildtype	knockout	NOTEST	0	0	0	0	1	1	no
XLOC_000604	XLOC_000604	Fmod	1:134037253-134048277	wildtype	knockout	NOTEST	0.412994	0.622165	0.591174	-0.772902	0.43958	1	no
XLOC_000605	XLOC_000605	Gm8618	1:134109367-134109799	wildtype	knockout	NOTEST	0.179911	4.15027e-05	-12.0818	0.0571004	0.954465	1	no
XLOC_000606	XLOC_000606	Chit1	1:134111241-134151540	wildtype	knockout	NOTEST	0	0	0	0	1	1	no
XLOC_000607	XLOC_000607	Chi3l1	1:134182175-134190181	wildtype	knockout	OK	7.63315	5.30252	-0.5256	0.746389	0.455432	0.937073	no
XLOC_000608	XLOC_000608	Mybph	1:134193447-134235431	wildtype	knockout	NOTEST	0.0525828	0.120364	1.19474	-0.326684	0.743907	1	no
XLOC_000609	XLOC_000609	Myog	1:134290003-134292547	wildtype	knockout	NOTEST	0	0	0	0	1	1	no
XLOC_000610	XLOC_000610	4933406M09Rik	1:134385939-134390981	wildtype	knockout	NOTEST	0	0	0	0	1	1	no
XLOC_000611	XLOC_000611	Cyb5r1	1:134405780-134411740	wildtype	knockout	OK	11.256	10.2381	-0.13675	0.198629	0.842553	0.997509	no
XLOC_000612	XLOC_000612	Adipor1	1:134415377-134433351	wildtype	knockout	OK	8.59678	10.8506	0.335909	-1.30279	0.192645	0.7609	no
XLOC_000613	XLOC_000613	Klhl12	1:134455530-134491018	wildtype	knockout	OK	7.6579	5.79602	-0.401887	1.15596	0.247697	0.821669	no
XLOC_000614	XLOC_000614	Rabif	1:134494659-134507882	wildtype	knockout	OK	7.2361	9.53158	0.397503	-1.39763	0.162224	0.721292	no
XLOC_000615	XLOC_000615	SNORA61	1:134494659-134507882	wildtype	knockout	NOTEST	0	0	0	0	1	1	no
XLOC_000616	XLOC_000616	Gm15454	1:134518080-134518563	wildtype	knockout	NOTEST	1.07216	0.241477	-2.15057	0.843503	0.398947	1	no
XLOC_000617	XLOC_000617	Kdm5b	1:134560170-134632877	wildtype	knockout	OK	10.0529	12.3451	0.296317	-1.07715	0.281415	0.847065	no
XLOC_000618	XLOC_000618	Syt2	1:134709299-134753149	wildtype	knockout	NOTEST	1.21485	1.40015	0.204799	-0.649134	0.516252	1	no
XLOC_000619	XLOC_000619	AC131591.1	1:134754657-134955942	wildtype	knockout	NOTEST	0	0	0	0	1	1	no
XLOC_000620	XLOC_000620	Ube2t	1:134962564-134974162	wildtype	knockout	NOTEST	0.149468	0.119945	-0.317468	0.0919947	0.926702	1	no
XLOC_000621	XLOC_000621	Ptpn7	1:135132724-135145320	wildtype	knockout	NOTEST	0	0	0	0	1	1	no
XLOC_000622	XLOC_000622	Arl8a	1:135146823-135156269	wildtype	knockout	OK	36.1113	25.4745	-0.503397	1.95442	0.0506513	0.423438	no
XLOC_000623	XLOC_000623	Gm15445	1:135146823-135156269	wildtype	knockout	NOTEST	0	0	0	0	1	1	no
XLOC_000624	XLOC_000624	Gm4204	1:135232044-135233404	wildtype	knockout	OK	6.54125	9.86271	0.592417	-2.18274	0.0290552	0.316043	no
XLOC_000625	XLOC_000625	Lmod1	1:135324806-135368065	wildtype	knockout	NOTEST	0.0610022	0.0231083	-1.40045	0.737523	0.460804	1	no
XLOC_000626	XLOC_000626	Gm4793	1:135434579-135599950	wildtype	knockout	NOTEST	0.232714	0.0979185	-1.2489	0.561806	0.574248	1	no
XLOC_000627	XLOC_000627	Csrp1	1:135720060-135752232	wildtype	knockout	OK	63.2514	58.6311	-0.109431	0.647284	0.517448	0.952518	no
XLOC_000628	XLOC_000628	Phlda3	1:135766118-135769136	wildtype	knockout	OK	6.72661	3.97225	-0.759924	1.42262	0.154846	0.707122	no
XLOC_000629	XLOC_000629	Tnni1	1:135783064-135810989	wildtype	knockout	NOTEST	0.0569905	0	-1.79769e+308	-1.79769e+308	0.314264	1	no
XLOC_000630	XLOC_000630	Lad1	1:135818597-135833341	wildtype	knockout	NOTEST	0.147687	0.0531082	-1.47553	0.76725	0.442933	1	no
XLOC_000631	XLOC_000631	Tnnt2	1:135836385-135852260	wildtype	knockout	NOTEST	0.219514	1.06701	2.28119	-1.60427	0.108654	1	no
XLOC_000632	XLOC_000632	Tmem9	1:136008218-136035030	wildtype	knockout	OK	23.9304	24.2107	0.0167993	-0.0490067	0.960914	0.997996	no
XLOC_000633	XLOC_000633	Cacna1s	1:136052749-136119822	wildtype	knockout	NOTEST	0.219171	0.505443	1.20549	-0.539877	0.589282	1	no
XLOC_000634	XLOC_000634	Kif21b	1:136131388-136177998	wildtype	knockout	NOTEST	1.2237	1.01308	-0.272505	0.5192	0.603621	1	no
XLOC_000635	XLOC_000635	Ddx59	1:136415270-136440158	wildtype	knockout	OK	3.72205	2.23532	-0.735615	1.18121	0.23752	0.816642	no
XLOC_000636	XLOC_000636	Kif14	1:136467957-136531511	wildtype	knockout	NOTEST	0.0319213	0.0105148	-1.6021	0.608167	0.543077	1	no
XLOC_000637	XLOC_000637	Zfp281	1:136624900-136630053	wildtype	knockout	OK	2.4705	2.52236	0.029971	-0.0910001	0.927493	0.997996	no
XLOC_000638	XLOC_000638	AC125186.1	1:136697373-136697471	wildtype	knockout	NOTEST	0	0	0	0	1	1	no
XLOC_000639	XLOC_000639	SNORA17	1:137734317-137734433	wildtype	knockout	NOTEST	0	0	0	0	1	1	no
XLOC_000640	XLOC_000640	A130050O07Rik	1:137928169-137930273	wildtype	knockout	NOTEST	0.305146	0.324162	0.0872183	-0.075164	0.940084	1	no
XLOC_000641	XLOC_000641	Mir181a-1	1:137966454-137966541	wildtype	knockout	NOTEST	0	0	0	0	1	1	no
XLOC_000642	XLOC_000642	Mir181b-1	1:137966638-137966718	wildtype	knockout	NOTEST	0	0	0	0	1	1	no
XLOC_000643	XLOC_000643	Atp6v1g3	1:138273737-138289460	wildtype	knockout	NOTEST	0	0.05305	1.79769e+308	1.79769e+308	0.274407	1	no
XLOC_000644	XLOC_000644	Dennd1b	1:138963435-139176043	wildtype	knockout	OK	76.7846	52.6931	-0.543203	1.52399	0.127512	0.652994	no
XLOC_000645	XLOC_000645	4930596I21Rik	1:138963435-139176043	wildtype	knockout	NOTEST	0.309452	0.709505	1.1971	-0.244991	0.806463	1	no
XLOC_000646	XLOC_000646	Zbtb41	1:139422382-139453005	wildtype	knockout	OK	6.51224	8.60991	0.402844	-2.1485	0.0316743	0.334679	no
XLOC_000647	XLOC_000647	Aspm	1:139454772-139494090	wildtype	knockout	NOTEST	0.0808576	0.108319	0.421833	-0.135466	0.892244	1	no
XLOC_000648	XLOC_000648	F13b	1:139501706-139523756	wildtype	knockout	NOTEST	0	0	0	0	1	1	no
XLOC_000649	XLOC_000649	U6	1:139671603-139671707	wildtype	knockout	NOTEST	0	0	0	0	1	1	no
XLOC_000650	XLOC_000650	U6	1:139786982-139787086	wildtype	knockout	NOTEST	0	0	0	0	1	1	no
XLOC_000651	XLOC_000651	SNORA55	1:140003824-140003966	wildtype	knockout	NOTEST	0	0	0	0	1	1	no
XLOC_000652	XLOC_000652	Kcnt2	1:140246215-140612063	wildtype	knockout	OK	4.7701	6.81201	0.51406	-1.38438	0.166243	0.722963	no
XLOC_000653	XLOC_000653	AC109806.1	1:141298099-141298206	wildtype	knockout	NOTEST	0	0	0	0	1	1	no
XLOC_000654	XLOC_000654	Y_RNA	1:141314354-141314464	wildtype	knockout	NOTEST	0	0	0	0	1	1	no
XLOC_000655	XLOC_000655	B3galt2	1:143598796-143702893	wildtype	knockout	OK	12.5304	12.2397	-0.03387	0.134574	0.892949	0.997996	no
XLOC_000656	XLOC_000656	Gm6397	1:143598796-143702893	wildtype	knockout	NOTEST	1.2541	0.633553	-0.985115	0.52333	0.600744	1	no
XLOC_000657	XLOC_000657	Glrx2	1:143739028-143749676	wildtype	knockout	OK	37.1526	31.6345	-0.231966	0.643437	0.519941	0.953347	no
XLOC_000658	XLOC_000658	Uchl5	1:143777277-143807466	wildtype	knockout	OK	22.2589	19.6248	-0.181703	0.857957	0.390916	0.911579	no
XLOC_000659	XLOC_000659	snoU109	1:143777277-143807466	wildtype	knockout	NOTEST	0	0	0	0	1	1	no
XLOC_000660	XLOC_000660	Gm5263	1:146420433-146420874	wildtype	knockout	NOTEST	0	0.443488	1.79769e+308	1.79769e+308	0.320373	1	no
XLOC_000661	XLOC_000661	Fam5c	1:146495628-146902472	wildtype	knockout	OK	20.3551	20.0641	-0.0207704	0.0822493	0.934448	0.997996	no
XLOC_000662	XLOC_000662	Gm15583	1:146495628-146902472	wildtype	knockout	NOTEST	0.134073	0.083665	-0.680327	0.278971	0.780267	1	no
XLOC_000663	XLOC_000663	n-R5s219	1:149829617-149961290	wildtype	knockout	NOTEST	0	0	0	0	1	1	no
XLOC_000664	XLOC_000664	Ptgs2	1:150100123-150108010	wildtype	knockout	NOTEST	0.398477	0.19556	-1.02688	1.07835	0.280879	1	no
XLOC_000665	XLOC_000665	Pdc	1:150319416-150333905	wildtype	knockout	NOTEST	0	0	0	0	1	1	no
XLOC_000666	XLOC_000666	Tpr	1:150361304-150466165	wildtype	knockout	OK	41.269	34.3022	-0.266761	0.374599	0.707958	0.995968	no
XLOC_000667	XLOC_000667	Gm20631	1:150563526-150993435	wildtype	knockout	NOTEST	0.0472268	0	-1.79769e+308	-1.79769e+308	0.177568	1	no
XLOC_000668	XLOC_000668	Y_RNA	1:151313546-151313628	wildtype	knockout	NOTEST	0	0	0	0	1	1	no
XLOC_000669	XLOC_000669	Ivns1abp	1:151344368-151364445	wildtype	knockout	OK	24.6232	23.5152	-0.0664243	0.317807	0.750632	0.997509	no
XLOC_000670	XLOC_000670	1190005F20Rik	1:151428647-151458182	wildtype	knockout	OK	6.2985	4.56895	-0.463145	1.62394	0.104389	0.60602	no
XLOC_000671	XLOC_000671	Fam129a	1:151571185-151721939	wildtype	knockout	NOTEST	0.0909446	0.139047	0.612511	-0.207309	0.835769	1	no
XLOC_000672	XLOC_000672	Edem3	1:151755373-151822328	wildtype	knockout	OK	11.3096	12.4427	0.137749	-0.78317	0.433527	0.928903	no
XLOC_000673	XLOC_000673	Glt25d2	1:152399829-152510695	wildtype	knockout	NOTEST	0.894815	0.691157	-0.372575	0.660119	0.509178	1	no
XLOC_000674	XLOC_000674	Apobec4	1:152516758-152766351	wildtype	knockout	NOTEST	0.382816	0.130266	-1.55519	0.582362	0.560323	1	no
XLOC_000675	XLOC_000675	Arpc5	1:152766541-152775597	wildtype	knockout	OK	9.03086	13.2497	0.553021	-1.77943	0.0751688	0.520575	no
XLOC_000676	XLOC_000676	Ncf2	1:152807889-152836990	wildtype	knockout	NOTEST	0.559174	0.52078	-0.102623	0.141341	0.8876	1	no
XLOC_000677	XLOC_000677	Nmnat2	1:152955100-153119260	wildtype	knockout	OK	13.9564	17.1493	0.297222	-1.6673	0.0954539	0.577434	no
XLOC_000678	XLOC_000678	Gm8818	1:153218921-153332786	wildtype	knockout	NOTEST	0.407517	0.300408	-0.439939	0.200778	0.840872	1	no
XLOC_000679	XLOC_000679	1700012A16Rik	1:153425161-153452574	wildtype	knockout	NOTEST	0.340626	0.571119	0.745602	-0.450832	0.65211	1	no
XLOC_000680	XLOC_000680	SNORA4	1:153425161-153452574	wildtype	knockout	OK	0	16.5438	1.79769e+308	1.79769e+308	0.281898	0.847126	no
XLOC_000681	XLOC_000681	Rgs8	1:153653024-153697667	wildtype	knockout	OK	11.436	11.6295	0.0242013	-0.0468349	0.962645	0.997996	no
XLOC_000682	XLOC_000682	Rgs16	1:153740348-153745468	wildtype	knockout	OK	8.86571	7.30678	-0.279	1.06255	0.287988	0.85409	no
XLOC_000683	XLOC_000683	Rnasel	1:153749425-153764221	wildtype	knockout	NOTEST	0.81846	0.614435	-0.413653	0.807657	0.419288	1	no
XLOC_000684	XLOC_000684	Gm5531	1:153849541-153916910	wildtype	knockout	NOTEST	0	0	0	0	1	1	no
XLOC_000685	XLOC_000685	Teddm1	1:153849541-153916910	wildtype	knockout	NOTEST	0	0	0	0	1	1	no
XLOC_000686	XLOC_000686	Glul	1:153849541-153916910	wildtype	knockout	OK	212.68	232.569	0.128969	-0.530329	0.595884	0.97287	no
XLOC_000687	XLOC_000687	A930039A15Rik	1:153849541-153916910	wildtype	knockout	OK	2.7765	2.08204	-0.415267	0.094189	0.924959	0.997996	no
XLOC_000688	XLOC_000688	Zfp648	1:154201186-154205674	wildtype	knockout	NOTEST	0.0539648	0.0670493	0.313204	-0.111047	0.911579	1	no
XLOC_000689	XLOC_000689	Stx6	1:155158702-155203517	wildtype	knockout	OK	11.0185	11.088	0.00906219	-0.0404191	0.967759	0.997996	no
XLOC_000690	XLOC_000690	AC116712.1	1:155275700-155417415	wildtype	knockout	NOTEST	0	0	0	0	1	1	no
XLOC_000691	XLOC_000691	Acbd6	1:155558119-155687233	wildtype	knockout	OK	9.69599	10.8345	0.160176	-0.458307	0.646732	0.980059	no
XLOC_000692	XLOC_000692	U2	1:155844965-155972890	wildtype	knockout	NOTEST	0	0	0	0	1	1	no
XLOC_000693	XLOC_000693	Tor1aip2	1:156004598-156068861	wildtype	knockout	OK	13.1533	15.9109	0.274589	-0.521927	0.601721	0.97287	no
XLOC_000694	XLOC_000694	Nphs2	1:156310726-156421159	wildtype	knockout	NOTEST	0.167109	0.0840356	-0.991713	0.453758	0.650003	1	no
XLOC_000695	XLOC_000695	Gm2000	1:156310726-156421159	wildtype	knockout	OK	32.4815	40.8217	0.329718	-1.04518	0.295938	0.858092	no
XLOC_000696	XLOC_000696	AC114588.1	1:156524091-156526659	wildtype	knockout	OK	5.76803	7.39618	0.358702	-1.28536	0.198665	0.768321	no
XLOC_000697	XLOC_000697	Abl2	1:156558785-156649568	wildtype	knockout	OK	2.59567	2.65198	0.030962	-0.0549325	0.956192	0.997996	no
XLOC_000698	XLOC_000698	Gm15428	1:156793511-156793844	wildtype	knockout	NOTEST	0	0.406624	1.79769e+308	1.79769e+308	0.305466	1	no
XLOC_000699	XLOC_000699	Angptl1	1:156804165-156939626	wildtype	knockout	OK	1.32103	2.56417	0.956831	-0.952792	0.340695	0.890078	no
XLOC_000700	XLOC_000700	2810025M15Rik	1:157135182-157420235	wildtype	knockout	OK	1.90921	1.57671	-0.276053	0.271402	0.786082	0.997509	no
XLOC_000701	XLOC_000701	BC026585	1:157458579-157489060	wildtype	knockout	OK	3.52143	2.98334	-0.239235	0.432423	0.665434	0.983029	no
XLOC_000702	XLOC_000702	Sec16b	1:157497874-157568425	wildtype	knockout	NOTEST	0.0216422	0.0225848	0.0615034	-0.00908606	0.99275	1	no
XLOC_000703	XLOC_000703	Astn1	1:158362303-158691786	wildtype	knockout	OK	22.3879	18.096	-0.307052	1.35975	0.173909	0.737288	no
XLOC_000704	XLOC_000704	Mir488	1:158362303-158691786	wildtype	knockout	NOTEST	0	0	0	0	1	1	no
XLOC_000705	XLOC_000705	Rfwd2	1:159232325-159347580	wildtype	knockout	OK	12.22	12.2163	-0.000435344	0.00233509	0.998137	0.999747	no
XLOC_000706	XLOC_000706	Scarna3a	1:159232325-159347580	wildtype	knockout	OK	4.12188	0	-1.79769e+308	-1.79769e+308	0.388191	0.910816	no
XLOC_000707	XLOC_000707	Gm10530	1:159614748-159684875	wildtype	knockout	NOTEST	0.639671	0.555227	-0.204253	0.192628	0.847251	1	no
XLOC_000708	XLOC_000708	Tnr	1:159737509-159924397	wildtype	knockout	OK	5.00313	4.97918	-0.00692236	0.0289334	0.976918	0.997996	no
XLOC_000709	XLOC_000709	4930523C07Rik	1:160044383-160078428	wildtype	knockout	NOTEST	0.397878	0.42265	0.0871373	-0.0880808	0.929812	1	no
XLOC_000710	XLOC_000710	Mrps14	1:160195214-160202170	wildtype	knockout	OK	16.4095	18.26	0.154151	-0.361239	0.717921	0.995999	no
XLOC_000711	XLOC_000711	SNORA17	1:160219173-160792938	wildtype	knockout	NOTEST	0	0	0	0	1	1	no
XLOC_000712	XLOC_000712	Gm6177	1:160893119-160893584	wildtype	knockout	NOTEST	0	0	0	0	1	1	no
XLOC_000713	XLOC_000713	Rc3h1	1:160906417-160974978	wildtype	knockout	OK	6.93753	6.43352	-0.108813	0.36713	0.713522	0.995999	no
XLOC_000714	XLOC_000714	Serpinc1	1:160978605-161003010	wildtype	knockout	NOTEST	0.120503	0.169438	0.491695	-0.292988	0.769531	1	no
XLOC_000715	XLOC_000715	Gas5	1:161008793-161038539	wildtype	knockout	OK	234.498	330.283	0.494126	-2.18803	0.0286676	0.313984	no
XLOC_000716	XLOC_000716	Cenpl	1:161070766-161086724	wildtype	knockout	NOTEST	0.741916	0.474966	-0.643432	0.29323	0.769346	1	no
XLOC_000717	XLOC_000717	Ankrd45	1:161142690-161169106	wildtype	knockout	OK	20.6487	20.3682	-0.0197298	0.0437202	0.965127	0.997996	no
XLOC_000718	XLOC_000718	Tnfsf4	1:161395408-161418410	wildtype	knockout	NOTEST	0	0	0	0	1	1	no
XLOC_000719	XLOC_000719	Tnfsf18	1:161494654-161505290	wildtype	knockout	NOTEST	0	0	0	0	1	1	no
XLOC_000720	XLOC_000720	Pigc	1:161942085-162479943	wildtype	knockout	OK	6.01679	3.81601	-0.656929	0.629948	0.528729	0.955398	no
XLOC_000721	XLOC_000721	2810442N19Rik	1:161942085-162479943	wildtype	knockout	NOTEST	0.157384	0	-1.79769e+308	-1.79769e+308	0.369206	1	no
XLOC_000722	XLOC_000722	Dnm3os	1:161942085-162479943	wildtype	knockout	NOTEST	1.3547	1.86084	0.45798	-0.698731	0.48472	1	no
XLOC_000723	XLOC_000723	Gm16101	1:161942085-162479943	wildtype	knockout	NOTEST	0.518255	1.21025	1.22357	-0.238266	0.811675	1	no
XLOC_000724	XLOC_000724	Gm10176	1:161942085-162479943	wildtype	knockout	OK	4.50009	7.07274	0.652316	-1.01034	0.312333	0.873335	no
XLOC_000725	XLOC_000725	Vamp4	1:162570514-162599084	wildtype	knockout	OK	46.9157	40.901	-0.197936	0.823874	0.410011	0.922776	no
XLOC_000726	XLOC_000726	Myoc	1:162639149-162658173	wildtype	knockout	NOTEST	0.545804	0.141179	-1.95085	1.58169	0.11372	1	no
XLOC_000727	XLOC_000727	SNORA40	1:163118226-163118348	wildtype	knockout	NOTEST	0	0	0	0	1	1	no
XLOC_000728	XLOC_000728	Gm20471	1:163245115-163313710	wildtype	knockout	NOTEST	0.605193	0	-1.79769e+308	-1.79769e+308	0.178434	1	no
XLOC_000729	XLOC_000729	U6atac	1:163384908-163403641	wildtype	knockout	NOTEST	0	0	0	0	1	1	no
XLOC_000730	XLOC_000730	Gm2343	1:163729568-163730610	wildtype	knockout	NOTEST	0	0	0	0	1	1	no
XLOC_000731	XLOC_000731	Kifap3	1:163779582-163917109	wildtype	knockout	OK	36.6006	39.5736	0.11267	-0.605424	0.544897	0.959433	no
XLOC_000732	XLOC_000732	Scyl3	1:163929099-163994796	wildtype	knockout	OK	1.85746	2.05347	0.144734	-0.116944	0.906904	0.997996	no
XLOC_000733	XLOC_000733	2810422O20Rik	1:163994888-163997243	wildtype	knockout	OK	3.52469	4.95006	0.489951	-1.12887	0.258952	0.827177	no
XLOC_000734	XLOC_000734	Sele	1:164048233-164057677	wildtype	knockout	NOTEST	0	0	0	0	1	1	no
XLOC_000735	XLOC_000735	Sell	1:164062075-164080785	wildtype	knockout	NOTEST	0	0	0	0	1	1	no
XLOC_000736	XLOC_000736	Selp	1:164115263-164220277	wildtype	knockout	NOTEST	0	0	0	0	1	1	no
XLOC_000737	XLOC_000737	F5	1:164115263-164220277	wildtype	knockout	NOTEST	0.148706	0.0934289	-0.670518	0.668674	0.503704	1	no
XLOC_000738	XLOC_000738	Gm16588	1:164115263-164220277	wildtype	knockout	NOTEST	0	0	0	0	1	1	no
XLOC_000739	XLOC_000739	Slc19a2	1:164249045-164265385	wildtype	knockout	OK	2.08577	1.91139	-0.125953	0.214635	0.830052	0.997509	no
XLOC_000740	XLOC_000740	4930455F23Rik	1:164275584-164287847	wildtype	knockout	OK	11.4092	9.28168	-0.297742	1.35077	0.176769	0.741881	no
XLOC_000741	XLOC_000741	Nme7	1:164312878-164348181	wildtype	knockout	OK	5.4342	6.36288	0.227613	-0.484228	0.628224	0.978504	no
XLOC_000742	XLOC_000742	Dpt	1:164796731-164824266	wildtype	knockout	NOTEST	0.0523203	0.0472175	-0.14805	0.0531556	0.957608	1	no
XLOC_000743	XLOC_000743	AC133891.1	1:165024344-165024456	wildtype	knockout	NOTEST	0	0	0	0	1	1	no
XLOC_000744	XLOC_000744	Gpr161	1:165301862-165322930	wildtype	knockout	NOTEST	1.50424	1.55959	0.0521376	-0.115943	0.907698	1	no
XLOC_000745	XLOC_000745	SNORA17	1:165329510-165460465	wildtype	knockout	NOTEST	0	0	0	0	1	1	no
XLOC_000746	XLOC_000746	Brp44	1:165461036-165481214	wildtype	knockout	OK	108.283	89.5033	-0.274798	0.952396	0.340896	0.890078	no
XLOC_000747	XLOC_000747	Adcy10	1:165485182-165576774	wildtype	knockout	NOTEST	0.0174808	0.211089	3.59401	-0.930563	0.35208	1	no
XLOC_000748	XLOC_000748	Creg1	1:165763745-165775308	wildtype	knockout	OK	17.3272	16.5647	-0.0649275	0.195424	0.845061	0.997509	no
XLOC_000749	XLOC_000749	Cd247	1:165781074-166002678	wildtype	knockout	NOTEST	0.40152	0.232589	-0.787688	0.39901	0.689886	1	no
XLOC_000750	XLOC_000750	Gpa33	1:166130237-166166510	wildtype	knockout	NOTEST	0	0	0	0	1	1	no
XLOC_000751	XLOC_000751	Ildr2	1:166254138-166316823	wildtype	knockout	OK	3.22354	3.44201	0.0946051	-0.419591	0.674784	0.984867	no
XLOC_000752	XLOC_000752	Tada1	1:166379096-166409828	wildtype	knockout	OK	11.7153	8.88537	-0.398889	1.10551	0.268939	0.836268	no
XLOC_000753	XLOC_000753	AC140979.1	1:166620361-166620482	wildtype	knockout	NOTEST	0	0	0	0	1	1	no
XLOC_000754	XLOC_000754	Gm4954	1:166762144-166770485	wildtype	knockout	NOTEST	0	0	0	0	1	1	no
XLOC_000755	XLOC_000755	Fam78b	1:167001416-167091302	wildtype	knockout	NOTEST	0.899546	0.888256	-0.0182209	0.0290936	0.97679	1	no
XLOC_000756	XLOC_000756	Tmco1	1:167308669-167333978	wildtype	knockout	OK	17.3469	20.7892	0.26116	-1.52728	0.126691	0.650748	no
XLOC_000757	XLOC_000757	AC113970.1	1:167349024-167349131	wildtype	knockout	NOTEST	0	0	0	0	1	1	no
XLOC_000758	XLOC_000758	Aldh9a1	1:167349990-167368530	wildtype	knockout	OK	6.11278	3.94003	-0.633624	2.07411	0.0380695	0.36702	no
XLOC_000759	XLOC_000759	Rxrg	1:167598383-167639623	wildtype	knockout	OK	4.73968	2.68817	-0.818166	1.35044	0.176876	0.742051	no
XLOC_000760	XLOC_000760	Lmx1a	1:167689238-167848741	wildtype	knockout	NOTEST	0.550587	0.300077	-0.875637	0.901632	0.367252	1	no
XLOC_000761	XLOC_000761	Gm20711	1:168115243-168122465	wildtype	knockout	NOTEST	0	0	0	0	1	1	no
XLOC_000762	XLOC_000762	Rgs5	1:169655500-169695813	wildtype	knockout	OK	14.7606	17.9438	0.281733	-1.51923	0.128705	0.65559	no
XLOC_000763	XLOC_000763	1700084C01Rik	1:169928647-169934653	wildtype	knockout	OK	12.2073	8.81965	-0.468953	1.08962	0.27588	0.840533	no
XLOC_000764	XLOC_000764	4930500M09Rik	1:170193419-170215556	wildtype	knockout	NOTEST	0	0	0	0	1	1	no
XLOC_000765	XLOC_000765	Sh2d1b2	1:170232748-170253608	wildtype	knockout	NOTEST	0.0766297	0.044586	-0.781311	0.209838	0.833794	1	no
XLOC_000766	XLOC_000766	Sh2d1b1	1:170277375-170285662	wildtype	knockout	NOTEST	0	0	0	0	1	1	no
XLOC_000767	XLOC_000767	1700015E13Rik	1:170298192-170589861	wildtype	knockout	NOTEST	0.0772075	0.307115	1.99196	-0.385357	0.699973	1	no
XLOC_000768	XLOC_000768	Olfml2b	1:170644531-170682789	wildtype	knockout	NOTEST	0.347402	0.452787	0.382224	-0.495649	0.620142	1	no
XLOC_000769	XLOC_000769	Gm9929	1:170868644-170885540	wildtype	knockout	NOTEST	0.0789002	0.103624	0.393259	-0.132243	0.894792	1	no
XLOC_000770	XLOC_000770	Fcgr4	1:171018919-171029761	wildtype	knockout	NOTEST	0.10385	0	-1.79769e+308	-1.79769e+308	0.242344	1	no
XLOC_000771	XLOC_000771	U1	1:171018919-171029761	wildtype	knockout	NOTEST	0	0	0	0	1	1	no
XLOC_000772	XLOC_000772	1700009P17Rik	1:171113917-171126967	wildtype	knockout	OK	4.84395	3.4731	-0.479959	0.531179	0.595294	0.97287	no
XLOC_000773	XLOC_000773	Mpz	1:171150710-171161130	wildtype	knockout	NOTEST	0.880337	0	-1.79769e+308	-1.79769e+308	0.187571	1	no
XLOC_000774	XLOC_000774	Nr1i3	1:171213969-171222514	wildtype	knockout	NOTEST	0.0733721	0.0676005	-0.118198	0.0354913	0.971688	1	no
XLOC_000775	XLOC_000775	Apoa2	1:171225053-171226379	wildtype	knockout	NOTEST	0.0918162	0	-1.79769e+308	-1.79769e+308	0.382811	1	no
XLOC_000776	XLOC_000776	Adamts4	1:171250420-171260637	wildtype	knockout	NOTEST	1.02997	1.26412	0.29553	-0.672159	0.501482	1	no
XLOC_000777	XLOC_000777	B4galt3	1:171270327-171281186	wildtype	knockout	OK	5.88303	6.0117	0.0312134	-0.0340337	0.97285	0.997996	no
XLOC_000778	XLOC_000778	SNORA40	1:171308046-171308137	wildtype	knockout	NOTEST	0	0	0	0	1	1	no
XLOC_000779	XLOC_000779	Dedd	1:171329144-171345646	wildtype	knockout	OK	4.98056	4.017	-0.310187	0.273522	0.784452	0.997509	no
XLOC_000781	XLOC_000781	Pvrl4	1:171370098-171388598	wildtype	knockout	NOTEST	0.991224	0.369774	-1.42257	1.7288	0.0838445	1	no
XLOC_000782	XLOC_000782	Arhgap30	1:171388953-171410298	wildtype	knockout	NOTEST	0.294764	0.16709	-0.818933	0.809898	0.417999	1	no
XLOC_000783	XLOC_000783	Tstd1,Usf1	1:171411312-171420352	wildtype	knockout	OK	22.8224	28.7836	0.334797	-0.524204	0.600137	0.97287	no
XLOC_000784	XLOC_000784	F11r	1:171437534-171464603	wildtype	knockout	NOTEST	0.735922	0.783954	0.0912147	-0.0627414	0.949972	1	no
XLOC_000785	XLOC_000785	Alyref2	1:171502795-171504750	wildtype	knockout	OK	2.09453	0.548918	-1.93197	1.58061	0.113967	0.625005	no
XLOC_000786	XLOC_000786	Gm9765	1:171515232-171516922	wildtype	knockout	NOTEST	0	0	0	0	1	1	no
XLOC_000787	XLOC_000787	Cd244	1:171559192-171585318	wildtype	knockout	NOTEST	0	0	0	0	1	1	no
XLOC_000788	XLOC_000788	Cd48	1:171682008-171705258	wildtype	knockout	NOTEST	0.381894	1.04405	1.45094	-1.11895	0.263159	1	no
XLOC_000789	XLOC_000789	Gm15431	1:171711076-171711500	wildtype	knockout	OK	13.8526	6.22038	-1.15508	1.88382	0.0595897	0.462873	no
XLOC_000790	XLOC_000790	Slamf1	1:171767126-171801184	wildtype	knockout	NOTEST	0.0668811	0	-1.79769e+308	-1.79769e+308	0.159655	1	no
XLOC_000791	XLOC_000791	Cd84	1:171839696-171890718	wildtype	knockout	OK	1.60617	1.37517	-0.224009	0.271563	0.785958	0.997509	no
XLOC_000792	XLOC_000792	Gm10521	1:171895663-171898237	wildtype	knockout	NOTEST	0	0.0473507	1.79769e+308	1.79769e+308	0.254642	1	no
XLOC_000793	XLOC_000793	Slamf6	1:171917536-171943868	wildtype	knockout	NOTEST	0.0849756	0.0755758	-0.169123	0.0751294	0.940112	1	no
XLOC_000794	XLOC_000794	Copa	1:172066012-172122330	wildtype	knockout	OK	13.2694	11.7867	-0.170941	0.52051	0.602708	0.973132	no
XLOC_000795	XLOC_000795	Pex19	1:172126754-172136493	wildtype	knockout	OK	21.4719	9.80394	-1.13102	2.66618	0.00767194	0.140788	no
XLOC_000796	XLOC_000796	Dcaf8	1:172148014-172196393	wildtype	knockout	OK	23.366	25.7647	0.140987	-0.853773	0.393231	0.91304	no
XLOC_000797	XLOC_000797	Gm17224	1:172209893-172219868	wildtype	knockout	NOTEST	0	0	0	0	1	1	no
XLOC_000798	XLOC_000798	Igsf8	1:172261640-172319841	wildtype	knockout	OK	14.361	11.8324	-0.279405	0.124211	0.901148	0.997996	no
XLOC_000799	XLOC_000799	Kcnj10	1:172341209-172374085	wildtype	knockout	OK	16.776	17.4882	0.0599829	-0.355057	0.722547	0.995999	no
XLOC_000800	XLOC_000800	Pigm	1:172376530-172384099	wildtype	knockout	NOTEST	0.92155	1.05231	0.191426	-0.499111	0.617701	1	no
XLOC_000801	XLOC_000801	Slamf9	1:172475357-172478575	wildtype	knockout	NOTEST	0.152745	0.294414	0.946721	-0.545202	0.585614	1	no
XLOC_000802	XLOC_000802	Igsf9	1:172481787-172498878	wildtype	knockout	NOTEST	0.639921	0.705524	0.140802	-0.0561263	0.955241	1	no
XLOC_000803	XLOC_000803	Tagln2	1:172500046-172507380	wildtype	knockout	OK	2.75378	1.56258	-0.81749	0.698813	0.484669	0.946425	no
XLOC_000804	XLOC_000804	Ccdc19	1:172521043-172563717	wildtype	knockout	OK	1.04661	2.68047	1.35675	-0.971516	0.331291	0.885199	no
XLOC_000805	XLOC_000805	Vsig8	1:172521043-172563717	wildtype	knockout	NOTEST	0.120712	0.10367	-0.219564	0.0763122	0.939171	1	no
XLOC_000806	XLOC_000806	Crp	1:172698055-172699966	wildtype	knockout	NOTEST	0	0	0	0	1	1	no
XLOC_000807	XLOC_000807	Olfr16	1:172956767-172957817	wildtype	knockout	NOTEST	0.0525379	0	-1.79769e+308	-1.79769e+308	0.29105	1	no
XLOC_000808	XLOC_000808	Olfr1407-ps1	1:173150130-173150372	wildtype	knockout	NOTEST	0	0	0	0	1	1	no
XLOC_000809	XLOC_000809	Olfr218	1:173203357-173204299	wildtype	knockout	NOTEST	0	0	0	0	1	1	no
XLOC_000810	XLOC_000810	Olfr1404	1:173215606-173216640	wildtype	knockout	NOTEST	0.122806	0	-1.79769e+308	-1.79769e+308	0.263109	1	no
XLOC_000811	XLOC_000811	Olfr418-ps1	1:173270146-173271137	wildtype	knockout	NOTEST	0	0	0	0	1	1	no
XLOC_000812	XLOC_000812	Aim2	1:173334253-173466040	wildtype	knockout	NOTEST	0.216461	0.576524	1.41328	-0.242073	0.808724	1	no
XLOC_000813	XLOC_000813	Pyhin1	1:173630858-173647928	wildtype	knockout	NOTEST	0.0109846	0	-1.79769e+308	-1.79769e+308	0.263109	1	no
XLOC_000814	XLOC_000814	Pydc3	1:173673910-173698392	wildtype	knockout	NOTEST	0.0173576	0	-1.79769e+308	-1.79769e+308	0.292855	1	no
XLOC_000815	XLOC_000815	Olfr433	1:174041932-174042936	wildtype	knockout	NOTEST	0	0	0	0	1	1	no
XLOC_000816	XLOC_000816	Olfr432	1:174050374-174051313	wildtype	knockout	NOTEST	0	0	0	0	1	1	no
XLOC_000817	XLOC_000817	Olfr430	1:174069299-174070253	wildtype	knockout	NOTEST	0	0	0	0	1	1	no
XLOC_000818	XLOC_000818	Olfr429	1:174089037-174089980	wildtype	knockout	NOTEST	0.0577208	0	-1.79769e+308	-1.79769e+308	0.292855	1	no
XLOC_000819	XLOC_000819	Olfr427	1:174099459-174100407	wildtype	knockout	NOTEST	0.270168	0	-1.79769e+308	-1.79769e+308	0.185042	1	no
XLOC_000820	XLOC_000820	Olfr424	1:174136745-174137693	wildtype	knockout	NOTEST	0.0594869	0	-1.79769e+308	-1.79769e+308	0.29105	1	no
XLOC_000821	XLOC_000821	Olfr421-ps1	1:174151480-174152530	wildtype	knockout	NOTEST	0	0	0	0	1	1	no
XLOC_000822	XLOC_000822	Olfr420	1:174158721-174159767	wildtype	knockout	NOTEST	0.134572	0	-1.79769e+308	-1.79769e+308	0.263109	1	no
XLOC_000823	XLOC_000823	Spna1	1:174172775-174248450	wildtype	knockout	NOTEST	0.0284011	0.0123543	-1.20093	0.26763	0.788984	1	no
XLOC_000824	XLOC_000824	1810030J14Rik	1:174330517-174332873	wildtype	knockout	NOTEST	0	0	0	0	1	1	no
XLOC_000825	XLOC_000825	Olfr417	1:174368918-174369848	wildtype	knockout	NOTEST	0.106831	0.174611	0.708812	-0.230957	0.817349	1	no
XLOC_000826	XLOC_000826	Olfr248	1:174391045-174392055	wildtype	knockout	NOTEST	0	0.143728	1.79769e+308	1.79769e+308	0.252247	1	no
XLOC_000827	XLOC_000827	Olfr414	1:174430429-174431384	wildtype	knockout	NOTEST	0	0	0	0	1	1	no
XLOC_000828	XLOC_000828	Olfr220	1:174448624-174449602	wildtype	knockout	NOTEST	0	0	0	0	1	1	no
XLOC_000829	XLOC_000829	Fmn2	1:174501824-174822717	wildtype	knockout	OK	4.48599	5.79854	0.370264	-1.73067	0.0835108	0.543427	no
XLOC_000830	XLOC_000830	Kmo	1:175600373-175662116	wildtype	knockout	NOTEST	0.169746	0.316075	0.896888	-0.304973	0.760387	1	no
XLOC_000831	XLOC_000831	Wdr64	1:175698592-175815734	wildtype	knockout	NOTEST	0.012592	0	-1.79769e+308	-1.79769e+308	0.415215	1	no
XLOC_000832	XLOC_000832	U2	1:175698592-175815734	wildtype	knockout	NOTEST	0	0	0	0	1	1	no
XLOC_000833	XLOC_000833	Exo1	1:175880777-175911396	wildtype	knockout	NOTEST	0.0328317	0.0742606	1.17751	-0.592952	0.553214	1	no
XLOC_000834	XLOC_000834	AC122854.1	1:175880777-175911396	wildtype	knockout	NOTEST	0	0	0	0	1	1	no
XLOC_000835	XLOC_000835	U6	1:176700616-176700724	wildtype	knockout	NOTEST	0	0	0	0	1	1	no
XLOC_000836	XLOC_000836	7SK	1:176733652-176807124	wildtype	knockout	NOTEST	0	0	0	0	1	1	no
XLOC_000837	XLOC_000837	Sdccag8	1:176814659-177258203	wildtype	knockout	OK	9.64192	8.43219	-0.193413	0.323805	0.746086	0.997509	no
XLOC_000838	XLOC_000838	AC144905.1	1:176814659-177258203	wildtype	knockout	NOTEST	0	0	0	0	1	1	no
XLOC_000839	XLOC_000839	Zfp238	1:177444660-177450760	wildtype	knockout	NOTEST	1.44829	1.02715	-0.495705	0.933166	0.350734	1	no
XLOC_000840	XLOC_000840	1700016C15Rik	1:177729813-177753324	wildtype	knockout	NOTEST	0	0	0	0	1	1	no
XLOC_000841	XLOC_000841	Gm16585	1:177762961-177796511	wildtype	knockout	NOTEST	0.206607	0	-1.79769e+308	-1.79769e+308	0.364529	1	no
XLOC_000842	XLOC_000842	Gm16432	1:177991434-178048291	wildtype	knockout	OK	3.67236	3.95974	0.108697	-0.246385	0.805384	0.997509	no
XLOC_000843	XLOC_000843	Pppde1	1:178187416-178252598	wildtype	knockout	OK	4.63799	3.71068	-0.321815	0.968262	0.332914	0.885199	no
XLOC_000844	XLOC_000844	Gm9982	1:178256102-178257295	wildtype	knockout	NOTEST	0	0	0	0	1	1	no
XLOC_000845	XLOC_000845	Fam36a	1:178319129-178337797	wildtype	knockout	OK	34.3876	32.1784	-0.095793	0.118912	0.905345	0.997996	no
XLOC_000846	XLOC_000846	U6	1:178390818-178390924	wildtype	knockout	NOTEST	0	0	0	0	1	1	no
XLOC_000847	XLOC_000847	Efcab2	1:178405880-178483247	wildtype	knockout	OK	4.84209	8.00539	0.72534	-2.7788	0.00545595	0.114751	no
XLOC_000848	XLOC_000848	Kif26b	1:178529124-178932855	wildtype	knockout	NOTEST	0.917335	0.956736	0.0606724	-0.112093	0.91075	1	no
XLOC_000849	XLOC_000849	U1	1:178529124-178932855	wildtype	knockout	NOTEST	0	0	0	0	1	1	no
XLOC_000850	XLOC_000850	Gm15480	1:179528054-179546267	wildtype	knockout	NOTEST	0.267995	0	-1.79769e+308	-1.79769e+308	0.272353	1	no
XLOC_000851	XLOC_000851	Cnst	1:179546369-179627478	wildtype	knockout	OK	10.3241	6.79508	-0.603448	2.33772	0.0194016	0.248323	no
XLOC_000853	XLOC_000853	Gm10518	1:179695296-179804676	wildtype	knockout	NOTEST	0.220925	2.39417	3.4379	-1.44355	0.148865	1	no
XLOC_000854	XLOC_000854	Cdc42bpa	1:179960471-180199602	wildtype	knockout	OK	49.8148	52.3291	0.0710383	-0.211977	0.832125	0.997509	no
XLOC_000855	XLOC_000855	Itpkb	1:180326970-180424802	wildtype	knockout	OK	3.02944	1.65229	-0.874581	2.97849	0.00289677	0.0790833	no
XLOC_000856	XLOC_000856	Parp1	1:180568954-180601253	wildtype	knockout	OK	5.10097	4.54963	-0.165024	0.667635	0.504367	0.952039	no
XLOC_000857	XLOC_000857	Lin9	1:180641149-180690518	wildtype	knockout	OK	2.42233	3.38624	0.483286	-1.4285	0.153149	0.704261	no
XLOC_000858	XLOC_000858	Acbd3	1:180726042-180754203	wildtype	knockout	OK	13.3856	11.9546	-0.163106	0.828351	0.407472	0.920324	no
XLOC_000859	XLOC_000859	Gm16067	1:180800831-180816859	wildtype	knockout	NOTEST	0.150935	0.0690173	-1.1289	0.300639	0.76369	1	no
XLOC_000860	XLOC_000860	U6	1:180832768-180832876	wildtype	knockout	NOTEST	0	0	0	0	1	1	no
XLOC_000861	XLOC_000861	BC031781	1:180851150-180868097	wildtype	knockout	OK	4.15211	3.89318	-0.0928958	0.314264	0.753321	0.997509	no
XLOC_000862	XLOC_000862	Lefty2	1:180893107-180899103	wildtype	knockout	NOTEST	0.0512669	0	-1.79769e+308	-1.79769e+308	0.240547	1	no
XLOC_000863	XLOC_000863	Pycr2	1:180904273-180908087	wildtype	knockout	OK	2.27149	1.55218	-0.54934	0.939152	0.347653	0.892915	no
XLOC_000864	XLOC_000864	Lefty1	1:180935021-180938400	wildtype	knockout	NOTEST	0.112934	0	-1.79769e+308	-1.79769e+308	0.381001	1	no
XLOC_000865	XLOC_000865	Tmem63a	1:180942343-180975112	wildtype	knockout	OK	3.89021	2.55449	-0.606815	0.863194	0.388031	0.910816	no
XLOC_000866	XLOC_000866	9130409I23Rik	1:181051236-181060667	wildtype	knockout	NOTEST	0.0259431	0	-1.79769e+308	-1.79769e+308	0.292855	1	no
XLOC_000867	XLOC_000867	Cnih4	1:181150930-181168994	wildtype	knockout	OK	29.3487	24.2273	-0.276665	0.652212	0.514265	0.952518	no
XLOC_000868	XLOC_000868	A430110L20Rik	1:181226075-181228490	wildtype	knockout	NOTEST	0.165913	0.0222992	-2.89536	0.898462	0.368939	1	no
XLOC_000869	XLOC_000869	Cnih3	1:181352627-181460641	wildtype	knockout	OK	3.59589	7.77838	1.11312	-1.80121	0.0716702	0.5089	no
XLOC_000870	XLOC_000870	Dnahc14	1:181738987-181769674	wildtype	knockout	NOTEST	0.138145	0.0630657	-1.13126	0.195769	0.844791	1	no
XLOC_000871	XLOC_000871	Srp9	1:182124736-182132407	wildtype	knockout	OK	12.387	11.2938	-0.133289	0.448899	0.653505	0.980059	no
XLOC_000872	XLOC_000872	Trp53bp2	1:182409171-182462432	wildtype	knockout	OK	1.61808	1.64963	0.0278543	-0.0825699	0.934194	0.997996	no
XLOC_000873	XLOC_000873	Capn8	1:182565006-182632352	wildtype	knockout	NOTEST	0	0.0405243	1.79769e+308	1.79769e+308	0.398139	1	no
XLOC_000874	XLOC_000874	Susd4	1:182763859-182896598	wildtype	knockout	OK	31.4937	22.0619	-0.51351	1.36013	0.173789	0.737288	no
XLOC_000875	XLOC_000875	Tlr5	1:182954787-182976044	wildtype	knockout	NOTEST	0	0	0	0	1	1	no
XLOC_000876	XLOC_000876	Aida	1:183276341-183324501	wildtype	knockout	OK	23.9734	17.3179	-0.469167	2.13668	0.0326239	0.339201	no
XLOC_000877	XLOC_000877	CAAA01083517.2	1:183388980-183409353	wildtype	knockout	OK	1.89335	2.05691	0.119535	-0.217345	0.827939	0.997509	no
XLOC_000878	XLOC_000878	Hhipl2	1:183418502-183437053	wildtype	knockout	NOTEST	0.0524776	0.0353666	-0.569315	0.19972	0.8417	1	no
XLOC_000879	XLOC_000879	Dusp10	1:184013301-184075636	wildtype	knockout	NOTEST	1.21702	1.22884	0.0139477	-0.0253655	0.979763	1	no
XLOC_000880	XLOC_000880	4930488B22Rik	1:184712496-184718989	wildtype	knockout	NOTEST	0	0	0	0	1	1	no
XLOC_000881	XLOC_000881	Rab3gap2	1:185204167-185329396	wildtype	knockout	OK	8.12092	6.47746	-0.326216	1.37899	0.167898	0.724965	no
XLOC_000882	XLOC_000882	Snora36b	1:185204167-185329396	wildtype	knockout	NOTEST	0	0	0	0	1	1	no
XLOC_000883	XLOC_000883	Mir194-1	1:185204167-185329396	wildtype	knockout	NOTEST	0	0	0	0	1	1	no
XLOC_000884	XLOC_000884	Mir215	1:185204167-185329396	wildtype	knockout	NOTEST	0	0	0	0	1	1	no
XLOC_000885	XLOC_000885	Bpnt1	1:185332148-185357777	wildtype	knockout	OK	23.9011	24.2548	0.0211911	-0.0417772	0.966676	0.997996	no
XLOC_000886	XLOC_000886	Eprs	1:185363094-185428355	wildtype	knockout	OK	18.4383	17.701	-0.0588752	0.357043	0.72106	0.995999	no
XLOC_000887	XLOC_000887	Slc30a10	1:185454847-185468762	wildtype	knockout	OK	2.35343	3.18552	0.436763	-1.5644	0.117725	0.632829	no
XLOC_000888	XLOC_000888	5S_rRNA	1:186123200-186123306	wildtype	knockout	NOTEST	0	0	0	0	1	1	no
XLOC_000889	XLOC_000889	SNORA70	1:186623185-186705992	wildtype	knockout	NOTEST	0	0	0	0	1	1	no
XLOC_000890	XLOC_000890	D1Pas1	1:186967415-186970627	wildtype	knockout	NOTEST	0.041065	0	-1.79769e+308	-1.79769e+308	0.146451	1	no
XLOC_000891	XLOC_000891	1700007P06Rik	1:187044647-187215465	wildtype	knockout	NOTEST	0	0	0	0	1	1	no
XLOC_000892	XLOC_000892	Gpatch2	1:187215507-187351704	wildtype	knockout	OK	9.41471	10.1848	0.113432	-0.30476	0.760549	0.997509	no
XLOC_000893	XLOC_000893	Esrrg	1:187608790-188214885	wildtype	knockout	OK	7.10184	10.93	0.622024	-0.99021	0.322071	0.881465	no
XLOC_000894	XLOC_000894	Ush2a	1:188262022-188965041	wildtype	knockout	NOTEST	0.0091324	0.0783375	3.10064	-0.369706	0.711601	1	no
XLOC_000895	XLOC_000895	U6	1:188262022-188965041	wildtype	knockout	NOTEST	0	0	0	0	1	1	no
XLOC_000896	XLOC_000896	AC132286.1	1:189393349-189393470	wildtype	knockout	NOTEST	0	0	0	0	1	1	no
XLOC_000897	XLOC_000897	Ptpn14	1:189728267-189876695	wildtype	knockout	NOTEST	0.15545	0.117121	-0.408443	0.341792	0.732507	1	no
XLOC_000898	XLOC_000898	Gm17566	1:190118037-190217276	wildtype	knockout	NOTEST	0.332953	0.171003	-0.961296	0.262148	0.793208	1	no
XLOC_000899	XLOC_000899	Angel2	1:190925111-190946962	wildtype	knockout	OK	10.5405	10.6633	0.0167118	-0.0348389	0.972208	0.997996	no
XLOC_000900	XLOC_000900	1700022P22Rik	1:191036821-191042941	wildtype	knockout	NOTEST	0.351646	0	-1.79769e+308	-1.79769e+308	0.219299	1	no
XLOC_000901	XLOC_000901	Nsl1	1:191063011-191084558	wildtype	knockout	NOTEST	0.0325392	0	-1.79769e+308	-1.79769e+308	0.274271	1	no
XLOC_000902	XLOC_000902	Batf3	1:191098413-191108943	wildtype	knockout	NOTEST	0.246069	0	-1.79769e+308	-1.79769e+308	0.172565	1	no
XLOC_000903	XLOC_000903	7SK	1:191196905-191197013	wildtype	knockout	NOTEST	0	0	0	0	1	1	no
XLOC_000904	XLOC_000904	D730003I15Rik	1:191224473-191225686	wildtype	knockout	NOTEST	1.19042	2.30964	0.956194	-0.856943	0.391477	1	no
XLOC_000905	XLOC_000905	Tmem206	1:191325911-191350914	wildtype	knockout	OK	3.31346	3.99754	0.270775	-0.739849	0.459391	0.939063	no
XLOC_000906	XLOC_000906	Ints7	1:191575762-191622672	wildtype	knockout	NOTEST	1.09021	1.29708	0.250668	-0.564942	0.572113	1	no
XLOC_000907	XLOC_000907	Lpgat1	1:191717833-191784255	wildtype	knockout	OK	35.5177	33.6665	-0.077228	0.20763	0.835518	0.997509	no
XLOC_000908	XLOC_000908	Nek2	1:191821443-191833050	wildtype	knockout	NOTEST	0.299951	0.247352	-0.278161	0.100584	0.919881	1	no
XLOC_000909	XLOC_000909	Slc30a1	1:191890232-191913247	wildtype	knockout	OK	8.4204	7.26728	-0.212473	0.976869	0.328634	0.884766	no
XLOC_000910	XLOC_000910	Rd3	1:191977372-191988282	wildtype	knockout	NOTEST	0.170776	0.10211	-0.741983	0.448302	0.653936	1	no
XLOC_000911	XLOC_000911	Kcnh1	1:192190783-192510159	wildtype	knockout	NOTEST	0.933833	1.37471	0.557893	-1.53502	0.124778	1	no
XLOC_000912	XLOC_000912	U5	1:192512827-192771213	wildtype	knockout	NOTEST	0	0	0	0	1	1	no
XLOC_000913	XLOC_000913	Gm15867	1:192844430-192856466	wildtype	knockout	NOTEST	0	0.0972025	1.79769e+308	1.79769e+308	0.413805	1	no
XLOC_000914	XLOC_000914	A130010J15Rik,Irf6	1:193153111-193201703	wildtype	knockout	OK	3.368	3.17058	-0.0871476	0.199609	0.841786	0.997509	no
XLOC_000915	XLOC_000915	Gm15872	1:193153111-193201703	wildtype	knockout	NOTEST	0	0	0	0	1	1	no
XLOC_000916	XLOC_000916	4930570N18Rik	1:193203038-193264054	wildtype	knockout	NOTEST	0	0	0	0	1	1	no
XLOC_000917	XLOC_000917	1600010F14Rik	1:193203038-193264054	wildtype	knockout	NOTEST	0	0	0	0	1	1	no
XLOC_000918	XLOC_000918	Lamb3	1:193301956-193343878	wildtype	knockout	NOTEST	0.336372	0.34242	0.0257103	-0.0306341	0.975561	1	no
XLOC_000919	XLOC_000919	Plxna2	1:194619828-194816869	wildtype	knockout	OK	3.30089	3.10021	-0.0904878	0.352644	0.724355	0.996124	no
XLOC_000920	XLOC_000920	Mir3962	1:194822000-194822064	wildtype	knockout	NOTEST	0	0	0	0	1	1	no
XLOC_000921	XLOC_000921	7SK	1:194858656-194858950	wildtype	knockout	NOTEST	0	0	0	0	1	1	no
XLOC_000922	XLOC_000922	Cd34	1:194938820-194961292	wildtype	knockout	OK	7.35745	5.81411	-0.339649	0.814636	0.415281	0.922809	no
XLOC_000923	XLOC_000923	Mir29b-2	1:195037039-195037120	wildtype	knockout	NOTEST	0	0	0	0	1	1	no
XLOC_000924	XLOC_000924	Mir29c	1:195037546-195037634	wildtype	knockout	NOTEST	0	0	0	0	1	1	no
XLOC_000925	XLOC_000925	AC109145.1	1:195228277-195228398	wildtype	knockout	NOTEST	0	0	0	0	1	1	no
XLOC_000926	XLOC_000926	Xkr4	1:3205900-3671498	wildtype	knockout	OK	8.9863	10.5201	0.227353	-0.730723	0.464949	0.940447	no
XLOC_000927	XLOC_000927	U7	1:3678879-3678943	wildtype	knockout	NOTEST	0	0	0	0	1	1	no
XLOC_000928	XLOC_000928	U7	1:3783736-3783798	wildtype	knockout	NOTEST	0	0	0	0	1	1	no
XLOC_000929	XLOC_000929	Rp1	1:4343506-4360314	wildtype	knockout	NOTEST	0.0676782	0.0279672	-1.27496	0.792423	0.428114	1	no
XLOC_000930	XLOC_000930	Sox17	1:4490927-4496413	wildtype	knockout	NOTEST	0.504179	0.691823	0.456467	-0.390137	0.696435	1	no
XLOC_000931	XLOC_000931	U6	1:4723276-4723379	wildtype	knockout	NOTEST	0	0	0	0	1	1	no
XLOC_000932	XLOC_000932	Mrpl15	1:4773205-4785739	wildtype	knockout	OK	12.2655	11.7595	-0.0607729	0.125349	0.900247	0.997996	no
XLOC_000933	XLOC_000933	Gm6104	1:4807787-4897909	wildtype	knockout	NOTEST	0.941627	1.39232	0.564268	-0.460842	0.644912	1	no
XLOC_000934	XLOC_000934	Rgs20	1:4909575-5070285	wildtype	knockout	OK	7.19792	10.2097	0.504295	-0.819473	0.412516	0.922776	no
XLOC_000935	XLOC_000935	Gm17100	1:4909575-5070285	wildtype	knockout	NOTEST	0.396527	0	-1.79769e+308	-1.79769e+308	0.383194	1	no
XLOC_000936	XLOC_000936	AC103663.1	1:5644644-5644745	wildtype	knockout	NOTEST	0	0	0	0	1	1	no
XLOC_000937	XLOC_000937	Npbwr1	1:5913706-5917398	wildtype	knockout	NOTEST	0.404217	0.264376	-0.612537	0.64949	0.516021	1	no
XLOC_000938	XLOC_000938	4732440D04Rik	1:6206196-6276648	wildtype	knockout	OK	1.69494	1.54922	-0.129689	0.0408118	0.967446	0.997996	no
XLOC_000939	XLOC_000939	4732440D04Rik	1:6206196-6276648	wildtype	knockout	NOTEST	0.268876	0.229309	-0.229651	0.0292213	0.976688	1	no
XLOC_000940	XLOC_000940	Sntg1	1:8361474-9299878	wildtype	knockout	OK	20.0512	23.6028	0.23527	-0.765385	0.444042	0.9342	no
XLOC_000941	XLOC_000941	Gm16284	1:8361474-9299878	wildtype	knockout	NOTEST	0.189698	0.925759	2.28693	-0.428484	0.668299	1	no
XLOC_000942	XLOC_000942	AC102703.1	1:8361474-9299878	wildtype	knockout	NOTEST	0	0	0	0	1	1	no
XLOC_000943	XLOC_000943	Gm15452	1:8361474-9299878	wildtype	knockout	NOTEST	0	0	0	0	1	1	no
XLOC_000944	XLOC_000944	Gm6152	1:8361474-9299878	wildtype	knockout	NOTEST	0	1.20764	1.79769e+308	1.79769e+308	0.257395	1	no
XLOC_000945	XLOC_000945	Gm7493	1:8361474-9299878	wildtype	knockout	NOTEST	0.598069	1.37939	1.20565	-0.511312	0.609133	1	no
XLOC_000946	XLOC_000946	2610203C22Rik	1:9547947-9631175	wildtype	knockout	NOTEST	0.394384	0.659961	0.742779	-0.369898	0.711458	1	no
XLOC_000947	XLOC_000947	Mybl1	1:9667414-9700209	wildtype	knockout	OK	2.00904	1.88975	-0.0883126	0.0830527	0.93381	0.997996	no
XLOC_000949	XLOC_000949	Gm6195	1:9798129-9902556	wildtype	knockout	NOTEST	0.227468	0.48884	1.1037	-0.175191	0.860929	1	no
XLOC_000950	XLOC_000950	U6	1:9798129-9902556	wildtype	knockout	NOTEST	0	0	0	0	1	1	no
XLOC_000951	XLOC_000951	Snord87	1:9942462-9942549	wildtype	knockout	NOTEST	0	0	0	0	1	1	no
XLOC_000952	XLOC_000952	Gm10567	1:9960170-9962809	wildtype	knockout	NOTEST	0.135004	0.141164	0.0643756	-0.0412732	0.967078	1	no
XLOC_000953	XLOC_000953	Ppp1r42	1:9968623-10009136	wildtype	knockout	NOTEST	0.246979	0.601023	1.28303	-0.444955	0.656352	1	no
XLOC_000954	XLOC_000954	AC102570.1	1:10009813-10009917	wildtype	knockout	NOTEST	0	0	0	0	1	1	no
XLOC_000955	XLOC_000955	Cops5	1:10024601-10038127	wildtype	knockout	OK	62.9725	44.2472	-0.509135	2.86225	0.00420644	0.102923	no
XLOC_000956	XLOC_000956	Arfgef1	1:10137570-10232670	wildtype	knockout	OK	13.22	16.4718	0.317277	-0.841633	0.399993	0.917294	no
XLOC_000957	XLOC_000957	Cpa6	1:10324719-10719945	wildtype	knockout	NOTEST	0.303485	0.704286	1.21453	-0.639294	0.522632	1	no
XLOC_000958	XLOC_000958	Gm15604	1:10324719-10719945	wildtype	knockout	NOTEST	0	0	0	0	1	1	no
XLOC_000959	XLOC_000959	AC102469.1	1:10324719-10719945	wildtype	knockout	NOTEST	0	0	0	0	1	1	no
XLOC_000960	XLOC_000960	SNORA40	1:10993464-11303682	wildtype	knockout	NOTEST	0	0	0	0	1	1	no
XLOC_000961	XLOC_000961	Slco5a1	1:12866548-12991177	wildtype	knockout	NOTEST	0.203593	0.387337	0.927902	-0.391075	0.695742	1	no
XLOC_000962	XLOC_000962	Prdm14	1:13113456-13127163	wildtype	knockout	NOTEST	0	0	0	0	1	1	no
XLOC_000963	XLOC_000963	Ncoa2	1:13139104-13374083	wildtype	knockout	OK	12.3975	12.3447	-0.00615905	0.00869515	0.993062	0.999052	no
XLOC_000964	XLOC_000964	U6	1:13139104-13374083	wildtype	knockout	NOTEST	0	0	0	0	1	1	no
XLOC_000965	XLOC_000965	Tram1	1:13564701-13589864	wildtype	knockout	OK	11.334	13.125	0.211666	-0.934874	0.349853	0.894303	no
XLOC_000966	XLOC_000966	Lactb2	1:13624844-13660546	wildtype	knockout	OK	4.40474	5.37484	0.287166	-0.367533	0.713222	0.995999	no
XLOC_000967	XLOC_000967	SNORA17	1:13774333-13774464	wildtype	knockout	NOTEST	0	0	0	0	1	1	no
XLOC_000968	XLOC_000968	Eya1	1:14168953-14310200	wildtype	knockout	NOTEST	0.271241	0.371825	0.455047	-0.417329	0.676438	1	no
XLOC_000969	XLOC_000969	Msc	1:14753345-14758373	wildtype	knockout	NOTEST	0.0966574	0.167851	0.796233	-0.283981	0.776425	1	no
XLOC_000970	XLOC_000970	Smt3h2-ps4	1:14839868-14840156	wildtype	knockout	OK	9.83677	3.9981	-1.29887	1.04869	0.294322	0.856891	no
XLOC_000971	XLOC_000971	Trpa1	1:14872647-14918862	wildtype	knockout	NOTEST	0.043452	0.0281402	-0.626788	0.255845	0.798071	1	no
XLOC_000972	XLOC_000972	SNORA17	1:15019039-15019159	wildtype	knockout	NOTEST	0	0	0	0	1	1	no
XLOC_000973	XLOC_000973	Gm10566	1:15268798-15269797	wildtype	knockout	NOTEST	0.0109662	0.177207	4.01429	-0.683029	0.494589	1	no
XLOC_000974	XLOC_000974	SNORA17	1:15287258-15716367	wildtype	knockout	NOTEST	0	0	0	0	1	1	no
XLOC_000975	XLOC_000975	Gm106	1:15853861-15892722	wildtype	knockout	NOTEST	0.245802	0.271364	0.142731	-0.115153	0.908324	1	no
XLOC_000976	XLOC_000976	4930444P10Rik	1:16065978-16093325	wildtype	knockout	NOTEST	0.426015	0.0557537	-2.93377	0.271727	0.785832	1	no
XLOC_000977	XLOC_000977	Rpl7	1:16101294-16104662	wildtype	knockout	OK	252.576	168.584	-0.583246	3.12885	0.00175492	0.0544861	no
XLOC_000978	XLOC_000978	Stau2	1:16228673-16520112	wildtype	knockout	OK	107.325	113.121	0.0758848	-0.211574	0.83244	0.997509	no
XLOC_000980	XLOC_000980	Tceb1	1:16642765-16656865	wildtype	knockout	OK	33.8418	39.1032	0.208481	-0.891458	0.372684	0.904693	no
XLOC_000981	XLOC_000981	Gm5828	1:16768269-16770138	wildtype	knockout	NOTEST	0.187488	0.134723	-0.4768	0.26634	0.789977	1	no
XLOC_000982	XLOC_000982	Jph1	1:16994937-17097889	wildtype	knockout	OK	1.88528	1.42638	-0.402427	1.10623	0.268629	0.836268	no
XLOC_000983	XLOC_000983	Gm16070	1:17676026-17766344	wildtype	knockout	NOTEST	0.180304	0.228965	0.344696	-0.212305	0.831869	1	no
XLOC_000984	XLOC_000984	Crisp4	1:18115190-18145902	wildtype	knockout	NOTEST	0	0.0371415	1.79769e+308	1.79769e+308	0.359631	1	no
XLOC_000985	XLOC_000985	Defb44-ps	1:18210052-18223564	wildtype	knockout	NOTEST	0	0	0	0	1	1	no
XLOC_000986	XLOC_000986	Defb18	1:18236472-18237443	wildtype	knockout	NOTEST	0	0	0	0	1	1	no
XLOC_000987	XLOC_000987	Defb41,Gm15386	1:18250979-18265138	wildtype	knockout	NOTEST	0	0	0	0	1	1	no
XLOC_000988	XLOC_000988	SNORA17	1:18969761-18969833	wildtype	knockout	NOTEST	0	0	0	0	1	1	no
XLOC_000989	XLOC_000989	Gm15825	1:19063298-19166346	wildtype	knockout	NOTEST	0	0	0	0	1	1	no
XLOC_000990	XLOC_000990	Gm10075	1:19063298-19166346	wildtype	knockout	OK	6.59239	5.28823	-0.318018	0.480239	0.631057	0.978956	no
XLOC_000991	XLOC_000991	SNORD29	1:19513854-19513919	wildtype	knockout	NOTEST	0	0	0	0	1	1	no
XLOC_000992	XLOC_000992	AC163028.1	1:19921309-19921399	wildtype	knockout	NOTEST	0	0	0	0	1	1	no
XLOC_000993	XLOC_000993	Pkhd1	1:20057778-20618064	wildtype	knockout	NOTEST	0.00359572	0.00744669	1.05032	-0.181022	0.85635	1	no
XLOC_000994	XLOC_000994	Gm15795	1:20057778-20618064	wildtype	knockout	OK	4.48566	0	-1.79769e+308	-1.79769e+308	0.0265141	0.300825	no
XLOC_000995	XLOC_000995	U6	1:20057778-20618064	wildtype	knockout	NOTEST	0	0	0	0	1	1	no
XLOC_000996	XLOC_000996	Il17f	1:20777150-20784270	wildtype	knockout	NOTEST	0	0	0	0	1	1	no
XLOC_000997	XLOC_000997	Mcm3	1:20802973-20820278	wildtype	knockout	NOTEST	0.241887	0.0872099	-1.47177	1.16204	0.245217	1	no
XLOC_000998	XLOC_000998	SNORA17	1:20842534-20842666	wildtype	knockout	NOTEST	0	0	0	0	1	1	no
XLOC_000999	XLOC_000999	SNORA17	1:20890621-20938755	wildtype	knockout	NOTEST	0	0	0	0	1	1	no
XLOC_001000	XLOC_001000	Tram2	1:20996295-21079229	wildtype	knockout	NOTEST	0.0593417	0.0311704	-0.928868	0.459256	0.646051	1	no
XLOC_001001	XLOC_001001	Gm4956	1:21285245-21298312	wildtype	knockout	NOTEST	0	0	0	0	1	1	no
XLOC_001002	XLOC_001002	RP23-278E1.3	1:21312516-21316320	wildtype	knockout	NOTEST	0	0	0	0	1	1	no
XLOC_001003	XLOC_001003	Kcnq5	1:21398402-21961942	wildtype	knockout	NOTEST	0.972897	1.25219	0.364098	-0.747519	0.45475	1	no
XLOC_001004	XLOC_001004	Gm7658	1:21398402-21961942	wildtype	knockout	NOTEST	0.611099	0.895747	0.551686	-0.45489	0.649189	1	no
XLOC_001005	XLOC_001005	Rims1	1:22286250-22805994	wildtype	knockout	OK	12.5039	15.2445	0.28591	-0.998074	0.318243	0.879434	no
XLOC_001006	XLOC_001006	4933415F23Rik	1:23100472-23102253	wildtype	knockout	NOTEST	0	0	0	0	1	1	no
XLOC_001007	XLOC_001007	Gm6420	1:23255986-23256406	wildtype	knockout	NOTEST	0	0	0	0	1	1	no
XLOC_001008	XLOC_001008	Ogfrl1	1:23366423-23383175	wildtype	knockout	OK	20.2561	19.9963	-0.0186255	0.110252	0.912209	0.997996	no
XLOC_001009	XLOC_001009	Smap1	1:23761752-23922317	wildtype	knockout	OK	10.589	11.309	0.0949097	-0.281674	0.778193	0.997509	no
XLOC_001010	XLOC_001010	1110058L19Rik	1:23995938-24005656	wildtype	knockout	OK	10.9202	15.7312	0.526623	-1.35955	0.173974	0.737288	no
XLOC_001011	XLOC_001011	Fam135a	1:24010757-24100341	wildtype	knockout	OK	8.02855	8.31792	0.0510821	-0.265524	0.790606	0.997509	no
XLOC_001012	XLOC_001012	Col19a1	1:24261889-24587472	wildtype	knockout	NOTEST	0.613322	0.393674	-0.639644	0.727855	0.466702	1	no
XLOC_001013	XLOC_001013	SNORA64	1:24261889-24587472	wildtype	knockout	NOTEST	0	0	0	0	1	1	no
XLOC_001014	XLOC_001014	Gm10222	1:24612403-24612700	wildtype	knockout	OK	309.275	298.213	-0.0525486	0.252724	0.800482	0.997509	no
XLOC_001015	XLOC_001015	Bai3	1:25067475-25829707	wildtype	knockout	OK	23.1988	27.5532	0.248172	-0.883988	0.376703	0.908917	no
XLOC_001016	XLOC_001016	AC122187.1	1:25067475-25829707	wildtype	knockout	NOTEST	0	0	0	0	1	1	no
XLOC_001017	XLOC_001017	4931408C20Rik	1:26681813-26687460	wildtype	knockout	NOTEST	0	0	0	0	1	1	no
XLOC_001018	XLOC_001018	AC157803.1	1:26959102-26959221	wildtype	knockout	NOTEST	0	0	0	0	1	1	no
XLOC_001019	XLOC_001019	Gm7846	1:28580497-28580768	wildtype	knockout	OK	7.05873	7.71284	0.127854	-0.126654	0.899214	0.997996	no
XLOC_001020	XLOC_001020	Gm597	1:28776143-28780252	wildtype	knockout	NOTEST	0.0213602	0	-1.79769e+308	-1.79769e+308	0.185042	1	no
XLOC_001021	XLOC_001021	Gm5697	1:28800237-28802721	wildtype	knockout	NOTEST	0.0185215	0	-1.79769e+308	-1.79769e+308	0.263109	1	no
XLOC_001022	XLOC_001022	Y_RNA	1:29280963-29281075	wildtype	knockout	NOTEST	0	0	0	0	1	1	no
XLOC_001023	XLOC_001023	AC130205.1	1:29284606-29284675	wildtype	knockout	NOTEST	0	0	0	0	1	1	no
XLOC_001024	XLOC_001024	AC163659.1	1:29361274-29361370	wildtype	knockout	NOTEST	0	0	0	0	1	1	no
XLOC_001025	XLOC_001025	Gm9898	1:30718553-30719961	wildtype	knockout	NOTEST	0.0653018	0.183706	1.4922	-0.525059	0.599542	1	no
XLOC_001026	XLOC_001026	Phf3	1:30802341-30863256	wildtype	knockout	OK	10.0335	8.70125	-0.205528	1.19385	0.232538	0.808994	no
XLOC_001027	XLOC_001027	Ptp4a1	1:30940302-30949770	wildtype	knockout	OK	10.8765	13.9619	0.360282	-0.888641	0.374196	0.906973	no
XLOC_001028	XLOC_001028	Gm5698	1:30976949-30978965	wildtype	knockout	NOTEST	0	0	0	0	1	1	no
XLOC_001029	XLOC_001029	Gm9458	1:30986224-30986953	wildtype	knockout	NOTEST	0	0	0	0	1	1	no
XLOC_001030	XLOC_001030	Gm5699	1:30997866-30999905	wildtype	knockout	NOTEST	0.0464708	0	-1.79769e+308	-1.79769e+308	0.29105	1	no
XLOC_001031	XLOC_001031	4931428L18Rik	1:31141077-31222661	wildtype	knockout	NOTEST	0	0	0	0	1	1	no
XLOC_001032	XLOC_001032	SNORA17	1:31259592-31259719	wildtype	knockout	NOTEST	0	0	0	0	1	1	no
XLOC_001033	XLOC_001033	U6	1:31656631-31656738	wildtype	knockout	NOTEST	0	0	0	0	1	1	no
XLOC_001034	XLOC_001034	U6	1:32172805-32657738	wildtype	knockout	NOTEST	0	0	0	0	1	1	no
XLOC_001035	XLOC_001035	Gm9839	1:32172805-32657738	wildtype	knockout	NOTEST	0.323575	0.411313	0.346138	-0.2515	0.801428	1	no
XLOC_001036	XLOC_001036	Gm5415	1:32172805-32657738	wildtype	knockout	NOTEST	0.180198	0.301566	0.742893	-0.694805	0.487178	1	no
XLOC_001037	XLOC_001037	U7	1:32172805-32657738	wildtype	knockout	NOTEST	0	0	0	0	1	1	no
XLOC_001038	XLOC_001038	Prim2	1:33453810-33669786	wildtype	knockout	OK	4.68816	5.51484	0.234298	-0.720874	0.470987	0.941879	no
XLOC_001039	XLOC_001039	Bag2	1:33745483-33757794	wildtype	knockout	OK	2.17046	1.94071	-0.161423	0.263251	0.792357	0.997509	no
XLOC_001040	XLOC_001040	Zfp451	1:33760471-33814595	wildtype	knockout	OK	10.3843	10.1185	-0.0374033	0.0609717	0.951382	0.997996	no
XLOC_001041	XLOC_001041	Gm15455	1:33835898-33838914	wildtype	knockout	NOTEST	0.410012	0.175822	-1.22155	1.23499	0.216834	1	no
XLOC_001042	XLOC_001042	Bend6	1:33852051-33907816	wildtype	knockout	OK	85.376	73.794	-0.210327	1.30406	0.192213	0.76078	no
XLOC_001043	XLOC_001043	U6	1:33981409-33981502	wildtype	knockout	NOTEST	0	0	0	0	1	1	no
XLOC_001044	XLOC_001044	Mir5103	1:34433120-34433199	wildtype	knockout	NOTEST	0	0	0	0	1	1	no
XLOC_001045	XLOC_001045	Ccdc115	1:34436670-34439672	wildtype	knockout	OK	5.38462	5.03236	-0.0976105	0.280223	0.779306	0.997509	no
XLOC_001046	XLOC_001046	Prss40	1:34535647-34560943	wildtype	knockout	NOTEST	0	0	0	0	1	1	no
XLOC_001047	XLOC_001047	1700101I19Rik	1:34579223-34579613	wildtype	knockout	NOTEST	0	0.608507	1.79769e+308	1.79769e+308	0.254642	1	no
XLOC_001048	XLOC_001048	Fam168b	1:34678187-34843065	wildtype	knockout	OK	12.6877	12.92	0.0261816	-0.114062	0.909189	0.997996	no
XLOC_001049	XLOC_001049	SNORA17	1:35178955-35179084	wildtype	knockout	NOTEST	0	0	0	0	1	1	no
XLOC_001050	XLOC_001050	Uggt1	1:36141529-36244305	wildtype	knockout	OK	13.7047	17.6047	0.361292	-0.687953	0.491483	0.946782	no
XLOC_001051	XLOC_001051	Neurl3	1:36264601-36273425	wildtype	knockout	NOTEST	0.0971932	0.0954458	-0.026174	0.0135922	0.989155	1	no
XLOC_001052	XLOC_001052	Kansl3	1:36335729-36369181	wildtype	knockout	OK	6.30948	5.44983	-0.211309	0.934839	0.349871	0.894303	no
XLOC_001053	XLOC_001053	Lman2l	1:36372290-36445271	wildtype	knockout	OK	5.32502	3.5835	-0.571417	1.09209	0.274794	0.840533	no
XLOC_001054	XLOC_001054	Ankrd23	1:36530533-36535729	wildtype	knockout	NOTEST	0.694315	0.820422	0.240775	-0.331056	0.740603	1	no
XLOC_001055	XLOC_001055	Ankrd39	1:36538172-36547201	wildtype	knockout	NOTEST	0.838076	0.683669	-0.293781	0.34807	0.727788	1	no
XLOC_001056	XLOC_001056	Sema4c	1:36548641-36558349	wildtype	knockout	OK	1.57598	2.71266	0.783463	-0.834721	0.403875	0.918872	no
XLOC_001057	XLOC_001057	Fam178b	1:36558358-36683183	wildtype	knockout	NOTEST	0.0654401	0.270329	2.04647	-0.279134	0.780142	1	no
XLOC_001058	XLOC_001058	Actr1b	1:36699201-36714422	wildtype	knockout	OK	33.6962	48.8611	0.5361	-1.49246	0.135579	0.6699	no
XLOC_001059	XLOC_001059	Tmem131	1:36792190-36939527	wildtype	knockout	OK	2.08701	2.70364	0.373462	-1.38677	0.165513	0.722654	no
XLOC_001060	XLOC_001060	Rpl12-ps1	1:36957892-36958517	wildtype	knockout	NOTEST	0.101599	0.622331	2.61479	-1.37815	0.168157	1	no
XLOC_001061	XLOC_001061	4930439A04Rik	1:37299864-37410736	wildtype	knockout	NOTEST	0.385527	0.25312	-0.60701	0.0815129	0.935034	1	no
XLOC_001062	XLOC_001062	6330578E17Rik	1:37417083-37430103	wildtype	knockout	OK	11.9548	11.3802	-0.0710576	0.346747	0.728781	0.99697	no
XLOC_001063	XLOC_001063	Mgat4a	1:37439339-37541016	wildtype	knockout	OK	8.7922	9.12514	0.0536227	-0.130045	0.896531	0.997996	no
XLOC_001064	XLOC_001064	4930594C11Rik	1:37439339-37541016	wildtype	knockout	NOTEST	0.331679	0.587421	0.824605	-0.690994	0.489569	1	no
XLOC_001065	XLOC_001065	2010300C02Rik	1:37611676-37720085	wildtype	knockout	OK	1.57498	1.77325	0.171057	-0.211278	0.832671	0.997509	no
XLOC_001066	XLOC_001066	Tsga10	1:37754571-37865298	wildtype	knockout	OK	9.12545	9.49013	0.0565323	-0.161681	0.871557	0.997996	no
XLOC_001067	XLOC_001067	Mitd1	1:37871737-37890411	wildtype	knockout	OK	4.05197	7.95371	0.973005	-1.8838	0.0595922	0.462873	no
XLOC_001068	XLOC_001068	Lyg2	1:37905920-37916493	wildtype	knockout	NOTEST	0.172741	0.0956444	-0.852857	0.528064	0.597455	1	no
XLOC_001069	XLOC_001069	Lyg1	1:37933595-37957759	wildtype	knockout	NOTEST	0	0	0	0	1	1	no
XLOC_001070	XLOC_001070	Txndc9	1:37983866-37997346	wildtype	knockout	OK	23.0514	28.5613	0.309209	-0.960259	0.336925	0.888962	no
XLOC_001071	XLOC_001071	Rev1	1:37998009-38129662	wildtype	knockout	OK	5.98586	8.24645	0.462215	-1.9347	0.0530266	0.435783	no
XLOC_001072	XLOC_001072	Aff3	1:38177325-38664955	wildtype	knockout	OK	37.7531	21.6353	-0.80321	2.24002	0.0250895	0.290891	no
XLOC_001073	XLOC_001073	Lonrf2	1:38793668-38836090	wildtype	knockout	OK	29.8268	27.7986	-0.101596	0.647516	0.517298	0.952518	no
XLOC_001074	XLOC_001074	Chst10	1:38863876-38898160	wildtype	knockout	OK	6.62161	5.58782	-0.244896	0.944525	0.344902	0.892351	no
XLOC_001075	XLOC_001075	Gm20428	1:39193730-39363234	wildtype	knockout	NOTEST	0	0	0	0	1	1	no
XLOC_001076	XLOC_001076	Tbc1d8	1:39367850-39478747	wildtype	knockout	OK	2.47877	1.49525	-0.729243	1.04928	0.294049	0.856891	no
XLOC_001077	XLOC_001077	Rnf149	1:39547569-39577405	wildtype	knockout	OK	8.33846	9.87265	0.243656	-0.792148	0.428274	0.928236	no
XLOC_001078	XLOC_001078	Snord89	1:39547569-39577405	wildtype	knockout	NOTEST	0	0	0	0	1	1	no
XLOC_001079	XLOC_001079	SNORA33	1:39547569-39577405	wildtype	knockout	NOTEST	0	0	0	0	1	1	no
XLOC_001080	XLOC_001080	Creg2	1:39618405-39651182	wildtype	knockout	OK	2.64463	2.87789	0.121944	-0.456119	0.648304	0.980059	no
XLOC_001081	XLOC_001081	Rfx8	1:39665305-39720997	wildtype	knockout	NOTEST	0.123627	0.0985716	-0.326748	0.154905	0.876896	1	no
XLOC_001082	XLOC_001082	Gm3646	1:39804140-39805332	wildtype	knockout	NOTEST	0	0	0	0	1	1	no
XLOC_001083	XLOC_001083	Mfsd9	1:40772037-40790687	wildtype	knockout	NOTEST	0.612179	0.698076	0.18943	-0.208416	0.834905	1	no
XLOC_001084	XLOC_001084	AC101702.1	1:40863733-40864219	wildtype	knockout	NOTEST	0	0	0	0	1	1	no
XLOC_001085	XLOC_001085	2610017I09Rik	1:42648161-42667672	wildtype	knockout	OK	32.4321	12.8423	-1.33652	1.26563	0.205644	0.779259	no
XLOC_001086	XLOC_001086	2610017I09Rik	1:42692939-42694825	wildtype	knockout	NOTEST	0.0929341	0.315976	1.76554	-0.947566	0.34335	1	no
XLOC_001087	XLOC_001087	SNORA17	1:42851232-42905682	wildtype	knockout	NOTEST	0	0	0	0	1	1	no
XLOC_001088	XLOC_001088	Tgfbrap1	1:43047268-43098622	wildtype	knockout	OK	3.33415	3.36148	0.0117747	-0.0454025	0.963786	0.997996	no
XLOC_001089	XLOC_001089	Fhl2	1:43123073-43163961	wildtype	knockout	NOTEST	1.28887	1.24249	-0.0528754	0.0765863	0.938953	1	no
XLOC_001090	XLOC_001090	Uxs1	1:43746965-43827800	wildtype	knockout	OK	51.3839	60.0401	0.22461	-0.521467	0.602041	0.97287	no
XLOC_001091	XLOC_001091	AC125134.1	1:43918776-43918886	wildtype	knockout	NOTEST	0	0	0	0	1	1	no
XLOC_001092	XLOC_001092	A530098C11Rik	1:44009407-44020034	wildtype	knockout	NOTEST	1.02564	1.11627	0.122167	-0.124447	0.900962	1	no
XLOC_001093	XLOC_001093	Gm15838	1:44009407-44020034	wildtype	knockout	NOTEST	0	0	0	0	1	1	no
XLOC_001094	XLOC_001094	Gm8251	1:44055951-44061936	wildtype	knockout	NOTEST	0.0167203	0	-1.79769e+308	-1.79769e+308	0.136155	1	no
XLOC_001095	XLOC_001095	1700029F09Rik,Kdelc1	1:44086612-44118808	wildtype	knockout	OK	6.29822	6.06843	-0.0536201	0.0868347	0.930803	0.997996	no
XLOC_001096	XLOC_001096	4832428D23Rik	1:44204069-44218961	wildtype	knockout	NOTEST	0	0.0623212	1.79769e+308	1.79769e+308	0.376449	1	no
XLOC_001097	XLOC_001097	Col5a2	1:45374320-45503282	wildtype	knockout	NOTEST	0.159429	0.192133	0.269187	-0.150817	0.88012	1	no
XLOC_001098	XLOC_001098	AC109305.2	1:45685455-45685562	wildtype	knockout	NOTEST	0	0	0	0	1	1	no
XLOC_001099	XLOC_001099	Gm5526	1:45857331-45857787	wildtype	knockout	OK	25.7648	28.0529	0.122749	-0.368792	0.712283	0.995999	no
XLOC_001100	XLOC_001100	Gm5269	1:45889524-45890273	wildtype	knockout	NOTEST	0.0801761	0	-1.79769e+308	-1.79769e+308	0.29105	1	no
XLOC_001101	XLOC_001101	Slc40a1	1:45908069-45925594	wildtype	knockout	OK	1.95651	3.43138	0.810504	-2.32149	0.0202606	0.255191	no
XLOC_001102	XLOC_001102	Gm3852	1:46011546-46012266	wildtype	knockout	NOTEST	0	0	0	0	1	1	no
XLOC_001103	XLOC_001103	Gm4776	1:46020071-46030469	wildtype	knockout	NOTEST	0	0.00629488	1.79769e+308	1.79769e+308	0.47712	1	no
XLOC_001104	XLOC_001104	Slc39a10	1:46807543-46854046	wildtype	knockout	OK	29.3513	22.4383	-0.387464	1.72177	0.085112	0.548797	no
XLOC_001105	XLOC_001105	Gm4852	1:47365643-47366372	wildtype	knockout	NOTEST	0.580043	0.196696	-1.56019	0.665319	0.505847	1	no
XLOC_001106	XLOC_001106	AC134426.1	1:47749278-47749399	wildtype	knockout	NOTEST	0	0	0	0	1	1	no
XLOC_001107	XLOC_001107	7SK	1:47751298-47751568	wildtype	knockout	NOTEST	0	0	0	0	1	1	no
XLOC_001108	XLOC_001108	U1	1:48462172-48462293	wildtype	knockout	NOTEST	0	0	0	0	1	1	no
XLOC_001109	XLOC_001109	Obfc2a	1:51469497-51478399	wildtype	knockout	OK	5.55854	7.32251	0.397633	-1.46071	0.144096	0.687692	no
XLOC_001110	XLOC_001110	Myo1b	1:51749764-51916071	wildtype	knockout	OK	6.02124	7.9914	0.408388	-0.527896	0.597571	0.97287	no
XLOC_001111	XLOC_001111	Gm8420	1:51940649-51941261	wildtype	knockout	NOTEST	0	0	0	0	1	1	no
XLOC_001112	XLOC_001112	Gm3940	1:51987147-52107188	wildtype	knockout	NOTEST	0.000190112	0.00211285	3.47426	-0.000784449	0.999374	1	no
XLOC_001113	XLOC_001113	Gls	1:52163447-52233232	wildtype	knockout	OK	84.7662	81.1147	-0.0635255	0.217664	0.827691	0.997509	no
XLOC_001114	XLOC_001114	U6	1:52444435-52444544	wildtype	knockout	NOTEST	0	0	0	0	1	1	no
XLOC_001115	XLOC_001115	Nab1	1:52457293-52500679	wildtype	knockout	OK	12.7167	10.6166	-0.260395	0.797919	0.424917	0.925847	no
XLOC_001116	XLOC_001116	Mfsd6	1:52656285-52727462	wildtype	knockout	OK	19.2462	17.3808	-0.147076	0.693165	0.488206	0.946775	no
XLOC_001117	XLOC_001117	Inpp1	1:52789412-52817688	wildtype	knockout	OK	12.697	15.1262	0.252567	-0.344872	0.730191	0.99697	no
XLOC_001118	XLOC_001118	Gm16107	1:52845012-52920986	wildtype	knockout	NOTEST	0	0.458419	1.79769e+308	1.79769e+308	0.182583	1	no
XLOC_001119	XLOC_001119	1700019D03Rik	1:52922323-52963260	wildtype	knockout	OK	3.52169	4.26286	0.27555	-0.779386	0.435752	0.929142	no
XLOC_001120	XLOC_001120	1700019A02Rik	1:53158576-53187617	wildtype	knockout	NOTEST	0	0.203257	1.79769e+308	1.79769e+308	0.274407	1	no
XLOC_001121	XLOC_001121	Pms1	1:53189186-53297018	wildtype	knockout	OK	18.1923	11.5927	-0.65011	1.21823	0.223137	0.801305	no
XLOC_001122	XLOC_001122	Asnsd1	1:53313623-53352752	wildtype	knockout	OK	9.05683	11.3473	0.325272	-0.573448	0.566341	0.967827	no
XLOC_001123	XLOC_001123	Dnahc7a	1:53397001-53706784	wildtype	knockout	NOTEST	1.17733	0.798055	-0.560958	1.88268	0.0597438	1	no
XLOC_001124	XLOC_001124	AC122925.1	1:53397001-53706784	wildtype	knockout	NOTEST	0	0	0	0	1	1	no
XLOC_001125	XLOC_001125	Stk17b	1:53755505-53785224	wildtype	knockout	NOTEST	0.862954	0.876194	0.0219663	-0.0380353	0.96966	1	no
XLOC_001126	XLOC_001126	Hecw2	1:53806881-54195168	wildtype	knockout	OK	7.07711	6.91708	-0.0329966	0.0523698	0.958234	0.997996	no
XLOC_001127	XLOC_001127	U1	1:53806881-54195168	wildtype	knockout	NOTEST	0	0	0	0	1	1	no
XLOC_001128	XLOC_001128	AC124175.1	1:54249101-54249208	wildtype	knockout	NOTEST	0	0	0	0	1	1	no
XLOC_001129	XLOC_001129	Gtf3c3	1:54397580-54438971	wildtype	knockout	OK	9.42155	8.30212	-0.182485	0.831498	0.405692	0.919919	no
XLOC_001130	XLOC_001130	Pgap1	1:54472999-54557684	wildtype	knockout	OK	8.43921	11.7	0.471326	-2.78318	0.00538293	0.114739	no
XLOC_001131	XLOC_001131	Ankrd44	1:54645339-54926387	wildtype	knockout	OK	4.41057	5.46548	0.309382	-0.491368	0.623166	0.978172	no
XLOC_001132	XLOC_001132	Sf3b1	1:54985168-55027478	wildtype	knockout	OK	44.7903	44.561	-0.0074054	0.0486507	0.961198	0.997996	no
XLOC_001133	XLOC_001133	Hspd1	1:55077834-55091307	wildtype	knockout	OK	85.7998	84.121	-0.0285084	0.144489	0.885114	0.997996	no
XLOC_001134	XLOC_001134	Gm6822	1:55160739-55161051	wildtype	knockout	NOTEST	0	0.757421	1.79769e+308	1.79769e+308	0.254642	1	no
XLOC_001135	XLOC_001135	Rftn2	1:55170158-55226782	wildtype	knockout	OK	12.1571	7.11157	-0.773553	2.30476	0.0211803	0.26136	no
XLOC_001136	XLOC_001136	Boll	1:55248657-55363469	wildtype	knockout	NOTEST	0	0.0367522	1.79769e+308	1.79769e+308	0.413805	1	no
XLOC_001137	XLOC_001137	Gm6644	1:55406387-55751802	wildtype	knockout	NOTEST	1.38181	1.79627	0.378447	-0.323697	0.746167	1	no
XLOC_001138	XLOC_001138	Hsfy2	1:56636052-56637451	wildtype	knockout	NOTEST	0	0	0	0	1	1	no
XLOC_001139	XLOC_001139	Satb2	1:56793985-56978650	wildtype	knockout	NOTEST	0.278879	0.203358	-0.455619	0.552928	0.580313	1	no
XLOC_001140	XLOC_001140	AC101777.1	1:56999154-56999275	wildtype	knockout	NOTEST	0	0	0	0	1	1	no
XLOC_001141	XLOC_001141	1110034B05Rik	1:57388236-57417953	wildtype	knockout	OK	10.0277	10.4913	0.0652154	-0.0844527	0.932697	0.997996	no
XLOC_001142	XLOC_001142	SNORA17	1:57422243-57422373	wildtype	knockout	NOTEST	0	0	0	0	1	1	no
XLOC_001143	XLOC_001143	Gm17234	1:57774161-57948394	wildtype	knockout	NOTEST	0.196321	0	-1.79769e+308	-1.79769e+308	0.383149	1	no
XLOC_001144	XLOC_001144	Kctd18	1:57955100-58025899	wildtype	knockout	OK	7.86696	7.17437	-0.132954	0.194094	0.846102	0.997509	no
XLOC_001145	XLOC_001145	SNORA17	1:58113129-58200698	wildtype	knockout	NOTEST	0	0	0	0	1	1	no
XLOC_001146	XLOC_001146	Gm15759	1:58210396-58379264	wildtype	knockout	NOTEST	0.0258728	0.0323948	0.324324	-0.0824223	0.934311	1	no
XLOC_001147	XLOC_001147	Clk1	1:58410188-58424066	wildtype	knockout	OK	83.1972	85.6705	0.0422642	-0.193435	0.846618	0.997509	no
XLOC_001148	XLOC_001148	Ppil3	1:58430993-58505109	wildtype	knockout	OK	18.8155	18.4774	-0.0261618	0.0440474	0.964867	0.997996	no
XLOC_001149	XLOC_001149	Orc2	1:58430993-58505109	wildtype	knockout	OK	12.3771	12.0963	-0.0331079	0.0472887	0.962283	0.997996	no
XLOC_001150	XLOC_001150	AC121091.1	1:58430993-58505109	wildtype	knockout	NOTEST	0	0	0	0	1	1	no
XLOC_001151	XLOC_001151	Fam126b	1:58505147-58586323	wildtype	knockout	OK	32.8986	32.3037	-0.026326	0.0616367	0.950852	0.997996	no
XLOC_001152	XLOC_001152	Als2cr12	1:58658116-58695989	wildtype	knockout	NOTEST	0.11748	0	-1.79769e+308	-1.79769e+308	0.102028	1	no
XLOC_001153	XLOC_001153	Trak2	1:58900448-58973430	wildtype	knockout	OK	11.5872	11.5901	0.000354763	-0.00054341	0.999566	0.999747	no
XLOC_001154	XLOC_001154	Als2cr11	1:58997122-59003443	wildtype	knockout	NOTEST	0.0656152	0	-1.79769e+308	-1.79769e+308	0.263109	1	no
XLOC_001155	XLOC_001155	Als2cr11	1:59050505-59094900	wildtype	knockout	NOTEST	0	0.884032	1.79769e+308	1.79769e+308	0.236104	1	no
XLOC_001156	XLOC_001156	Tmem237	1:59100593-59120096	wildtype	knockout	OK	12.1838	15.6246	0.358854	-1.27245	0.203213	0.775092	no
XLOC_001157	XLOC_001157	Als2,Mpp4	1:59120935-59237231	wildtype	knockout	OK	4.74931	4.49462	-0.0795178	0.217724	0.827644	0.997509	no
XLOC_001158	XLOC_001158	Sumo1	1:59639433-59670834	wildtype	knockout	OK	82.0418	93.4575	0.187952	-1.11197	0.266152	0.834063	no
XLOC_001159	XLOC_001159	Ica1l	1:59989069-60043087	wildtype	knockout	OK	11.8255	10.3449	-0.192979	0.954613	0.339773	0.889723	no
XLOC_001160	XLOC_001160	Wdr12	1:60076867-60151032	wildtype	knockout	OK	11.7191	16.7895	0.518696	-1.42218	0.154974	0.707174	no
XLOC_001161	XLOC_001161	Raph1	1:60483235-60567104	wildtype	knockout	OK	1.8754	2.34417	0.32188	-0.424324	0.67133	0.984867	no
XLOC_001162	XLOC_001162	Gm11575	1:60483235-60567104	wildtype	knockout	NOTEST	0	0	0	0	1	1	no
XLOC_001163	XLOC_001163	Gm11578	1:60592250-60592709	wildtype	knockout	OK	2.78004	1.78576	-0.638573	0.549447	0.582699	0.972641	no
XLOC_001164	XLOC_001164	AL683804.1	1:60613697-60613803	wildtype	knockout	NOTEST	0	0	0	0	1	1	no
XLOC_001165	XLOC_001165	Gm11579	1:60776664-60803790	wildtype	knockout	NOTEST	0	0	0	0	1	1	no
XLOC_001166	XLOC_001166	Gm11582	1:60948229-60948465	wildtype	knockout	NOTEST	0	0	0	0	1	1	no
XLOC_001167	XLOC_001167	Gm11590	1:61121377-61124004	wildtype	knockout	NOTEST	0	0	0	0	1	1	no
XLOC_001168	XLOC_001168	Gm11591	1:61196540-61197242	wildtype	knockout	NOTEST	0	0	0	0	1	1	no
XLOC_001169	XLOC_001169	4930587A21Rik	1:61616942-61621149	wildtype	knockout	NOTEST	0	0	0	0	1	1	no
XLOC_001170	XLOC_001170	4930448K12Rik	1:61638823-62642284	wildtype	knockout	NOTEST	0.271657	0.19557	-0.474097	0.266521	0.789838	1	no
XLOC_001171	XLOC_001171	Gm12747	1:61638823-62642284	wildtype	knockout	NOTEST	0	0	0	0	1	1	no
XLOC_001172	XLOC_001172	Gm11610	1:61638823-62642284	wildtype	knockout	NOTEST	0	0	0	0	1	1	no
XLOC_001173	XLOC_001173	Gm11600	1:62656694-62657788	wildtype	knockout	NOTEST	0	0	0	0	1	1	no
XLOC_001174	XLOC_001174	Ino80d	1:62958417-63176822	wildtype	knockout	OK	2.77422	3.00689	0.11619	-0.233725	0.815199	0.997509	no
XLOC_001175	XLOC_001175	Ndufs1	1:62958417-63176822	wildtype	knockout	OK	58.2686	46.5957	-0.322522	1.74026	0.0818127	0.539166	no
XLOC_001176	XLOC_001176	Gpr1	1:63182690-63214543	wildtype	knockout	NOTEST	0.533411	0.791472	0.569292	-0.588797	0.555997	1	no
XLOC_001177	XLOC_001177	Gm11608	1:63266847-63273120	wildtype	knockout	NOTEST	0.153159	0.158963	0.0536603	-0.00884641	0.992942	1	no
XLOC_001178	XLOC_001178	AL669947.1	1:63273225-63314576	wildtype	knockout	NOTEST	0	0	0	0	1	1	no
XLOC_001179	XLOC_001179	U6	1:63273225-63314576	wildtype	knockout	NOTEST	0	0	0	0	1	1	no
XLOC_001180	XLOC_001180	Gm11606	1:63357433-63358050	wildtype	knockout	NOTEST	0	0	0	0	1	1	no
XLOC_001181	XLOC_001181	Gm11605	1:63364719-63365365	wildtype	knockout	NOTEST	1.00024	0.675393	-0.566545	0.385201	0.700088	1	no
XLOC_001182	XLOC_001182	U6	1:63445890-63596515	wildtype	knockout	NOTEST	0	0	0	0	1	1	no
XLOC_001183	XLOC_001183	Dytn	1:63622850-63686927	wildtype	knockout	NOTEST	0.0335434	0.143399	2.09594	-0.798331	0.424678	1	no
XLOC_001184	XLOC_001184	Mdh1b	1:63698818-63730318	wildtype	knockout	NOTEST	0.382538	0.289277	-0.403151	0.339494	0.734238	1	no
XLOC_001185	XLOC_001185	4933402D24Rik	1:63754906-63769267	wildtype	knockout	NOTEST	0.51644	0.250924	-1.04135	0.827975	0.407685	1	no
XLOC_001186	XLOC_001186	Gm13751	1:63844826-63845578	wildtype	knockout	NOTEST	0	0.120658	1.79769e+308	1.79769e+308	0.320373	1	no
XLOC_001187	XLOC_001187	Klf7	1:64029446-64122282	wildtype	knockout	OK	3.10711	2.04647	-0.602439	0.900248	0.367988	0.903185	no
XLOC_001188	XLOC_001188	Mettl21a	1:64606472-64617242	wildtype	knockout	OK	3.33165	6.97722	1.06642	-1.23056	0.218486	0.796318	no
XLOC_001189	XLOC_001189	2810408I11Rik	1:64679870-64725644	wildtype	knockout	NOTEST	0	0	0	0	1	1	no
XLOC_001190	XLOC_001190	Fzd5	1:64730559-64737750	wildtype	knockout	NOTEST	0.64616	0.71978	0.155663	-0.322377	0.747167	1	no
XLOC_001191	XLOC_001191	Plekhm3	1:64785982-64956824	wildtype	knockout	OK	3.50828	3.04659	-0.203568	0.379494	0.704321	0.993344	no
XLOC_001192	XLOC_001192	Rpl10a-ps1	1:64993923-64994631	wildtype	knockout	OK	22.9363	21.8133	-0.0724267	0.242757	0.808194	0.997509	no
XLOC_001193	XLOC_001193	U1	1:65001306-65001462	wildtype	knockout	NOTEST	0	0	0	0	1	1	no
XLOC_001194	XLOC_001194	Akr1cl	1:65012688-65032759	wildtype	knockout	NOTEST	0	0	0	0	1	1	no
XLOC_001195	XLOC_001195	Cryge	1:65048553-65051149	wildtype	knockout	NOTEST	0	0	0	0	1	1	no
XLOC_001196	XLOC_001196	Crygd	1:65061871-65063452	wildtype	knockout	NOTEST	0	0	0	0	1	1	no
XLOC_001197	XLOC_001197	Crygc	1:65071524-65073689	wildtype	knockout	NOTEST	0	0	0	0	1	1	no
XLOC_001198	XLOC_001198	Crygb	1:65080227-65082267	wildtype	knockout	NOTEST	0.102126	0	-1.79769e+308	-1.79769e+308	0.292855	1	no
XLOC_001199	XLOC_001199	Cryga,D630023F18Rik	1:65100388-65123214	wildtype	knockout	OK	5.96045	7.18808	0.270185	-0.435868	0.662933	0.982547	no
XLOC_001200	XLOC_001200	Idh1	1:65158615-65186479	wildtype	knockout	OK	36.2326	50.5842	0.481401	-2.91948	0.00350616	0.0907997	no
XLOC_001201	XLOC_001201	Gm5255	1:65550463-65551237	wildtype	knockout	NOTEST	0	0	0	0	1	1	no
XLOC_001202	XLOC_001202	Gm8809	1:66032182-66032925	wildtype	knockout	NOTEST	0	0	0	0	1	1	no
XLOC_001203	XLOC_001203	Gm10558	1:66175272-66442583	wildtype	knockout	OK	3.30954	2.75907	-0.262447	0.0967122	0.922955	0.997996	no
XLOC_001204	XLOC_001204	Kansl1l	1:66700830-66817562	wildtype	knockout	OK	12.4399	19.128	0.620708	-2.32609	0.0200137	0.252368	no
XLOC_001205	XLOC_001205	Acadl	1:66830838-66863277	wildtype	knockout	OK	6.08407	7.75077	0.349304	-1.17494	0.240019	0.81896	no
XLOC_001206	XLOC_001206	Gm15793	1:66830838-66863277	wildtype	knockout	NOTEST	0.272453	0.0579745	-2.23251	0.145827	0.884058	1	no
XLOC_001207	XLOC_001207	Myl1	1:66924294-66945404	wildtype	knockout	NOTEST	0.111468	0.0657596	-0.761352	0.10024	0.920154	1	no
XLOC_001208	XLOC_001208	Rpl31-ps14	1:66948562-66948940	wildtype	knockout	NOTEST	0.309608	0.0196096	-3.98081	0.364109	0.715777	1	no
XLOC_001209	XLOC_001209	Lancl1	1:67000516-67038872	wildtype	knockout	OK	29.8283	22.761	-0.390118	0.847168	0.396902	0.916102	no
XLOC_001210	XLOC_001210	Erbb4	1:68032185-69108059	wildtype	knockout	OK	9.62343	9.15411	-0.0721328	0.167623	0.86688	0.997509	no
XLOC_001211	XLOC_001211	Gm15670	1:68032185-69108059	wildtype	knockout	OK	2.47161	1.58539	-0.640612	0.337471	0.735762	0.99697	no
XLOC_001212	XLOC_001212	U6atac	1:68032185-69108059	wildtype	knockout	NOTEST	0	0	0	0	1	1	no
XLOC_001213	XLOC_001213	Gm16076	1:68032185-69108059	wildtype	knockout	NOTEST	0	0	0	0	1	1	no
XLOC_001214	XLOC_001214	Gm8840	1:69130913-69131299	wildtype	knockout	NOTEST	0	0	0	0	1	1	no
XLOC_001215	XLOC_001215	Ikzf2	1:69531213-69685960	wildtype	knockout	NOTEST	1.25247	1.24075	-0.0135569	0.0428253	0.965841	1	no
XLOC_001216	XLOC_001216	7SK	1:69826987-70725132	wildtype	knockout	NOTEST	0	0	0	0	1	1	no
XLOC_001217	XLOC_001217	U6atac	1:69826987-70725132	wildtype	knockout	NOTEST	0	0	0	0	1	1	no
XLOC_001218	XLOC_001218	Bard1	1:71027497-71103146	wildtype	knockout	NOTEST	0.3971	0.150175	-1.40286	1.37667	0.168615	1	no
XLOC_001219	XLOC_001219	Gm16236	1:71027497-71103146	wildtype	knockout	NOTEST	0.252417	0	-1.79769e+308	-1.79769e+308	0.343956	1	no
XLOC_001220	XLOC_001220	Abca12	1:71243089-71414910	wildtype	knockout	NOTEST	0.0443542	0.0421351	-0.0740477	0.0481897	0.961565	1	no
XLOC_001221	XLOC_001221	Fn1	1:71585522-71662843	wildtype	knockout	NOTEST	0.579292	0.520771	-0.153642	0.340315	0.73362	1	no
XLOC_001222	XLOC_001222	Mreg	1:72159232-72212307	wildtype	knockout	OK	2.47146	1.58872	-0.637496	1.31852	0.187331	0.752717	no
XLOC_001223	XLOC_001223	Pecr	1:72259166-72284314	wildtype	knockout	OK	2.44048	1.3793	-0.823222	0.743974	0.456892	0.93794	no
XLOC_001224	XLOC_001224	2004-03-01	1:72427111-72536930	wildtype	knockout	NOTEST	0.181355	0.405046	1.15927	-1.40563	0.159834	1	no
XLOC_001225	XLOC_001225	Ankar	1:72642979-72700564	wildtype	knockout	NOTEST	0	0.0110288	1.79769e+308	1.79769e+308	0.320373	1	no
XLOC_001226	XLOC_001226	Igfbp5	1:72857931-72874884	wildtype	knockout	OK	3.72241	4.0927	0.136816	-0.405003	0.685475	0.98748	no
XLOC_001227	XLOC_001227	Tnp1	1:73015082-73015899	wildtype	knockout	NOTEST	0	0	0	0	1	1	no
XLOC_001228	XLOC_001228	Tns1	1:73910230-74124447	wildtype	knockout	NOTEST	0.284571	0.229337	-0.311318	0.522363	0.601417	1	no
XLOC_001229	XLOC_001229	Cxcr1	1:74191784-74194631	wildtype	knockout	NOTEST	0	0	0	0	1	1	no
XLOC_001230	XLOC_001230	Mir1928	1:74206553-74206620	wildtype	knockout	NOTEST	0	0	0	0	1	1	no
XLOC_001231	XLOC_001231	Aamp	1:74279839-74284738	wildtype	knockout	OK	26.2498	22.0793	-0.249613	1.18341	0.236646	0.815859	no
XLOC_001232	XLOC_001232	Tmbim1	1:74284929-74353694	wildtype	knockout	OK	4.16872	4.79586	0.202186	-0.339242	0.734427	0.99697	no
XLOC_001233	XLOC_001233	Usp37	1:74409375-74588246	wildtype	knockout	OK	4.12557	4.55054	0.141445	-0.510863	0.609447	0.973132	no
XLOC_001234	XLOC_001234	Zfp142	1:74409375-74588246	wildtype	knockout	OK	2.60474	1.68338	-0.629785	0.604455	0.545541	0.959433	no
XLOC_001235	XLOC_001235	AC117610.1	1:74409375-74588246	wildtype	knockout	NOTEST	0	0	0	0	1	1	no
XLOC_001236	XLOC_001236	Rnf25	1:74593747-74601397	wildtype	knockout	OK	29.7662	18.5105	-0.685332	1.61096	0.107188	0.610787	no
XLOC_001237	XLOC_001237	Prkag3	1:74739498-74749221	wildtype	knockout	NOTEST	0.0220746	0.0496102	1.16825	-0.164787	0.869112	1	no
XLOC_001238	XLOC_001238	Fev	1:74881508-74885419	wildtype	knockout	NOTEST	0.180335	0	-1.79769e+308	-1.79769e+308	0.343956	1	no
XLOC_001239	XLOC_001239	Cryba2	1:74889933-74893143	wildtype	knockout	NOTEST	0	0	0	0	1	1	no
XLOC_001240	XLOC_001240	Mir375	1:74900651-74900726	wildtype	knockout	NOTEST	0	0	0	0	1	1	no
XLOC_001241	XLOC_001241	Ccdc108	1:74902070-74935599	wildtype	knockout	NOTEST	0.19333	0.297353	0.62111	-0.486784	0.626411	1	no
XLOC_001242	XLOC_001242	Ihh	1:74945318-74951651	wildtype	knockout	NOTEST	0.0197408	0	-1.79769e+308	-1.79769e+308	0.292855	1	no
XLOC_001243	XLOC_001243	Nhej1	1:74967138-75046639	wildtype	knockout	NOTEST	0.55225	0.653464	0.242786	-0.203352	0.83886	1	no
XLOC_001244	XLOC_001244	Slc23a3	1:75125543-75133890	wildtype	knockout	NOTEST	0.0237773	0.192826	3.01964	-1.03858	0.299	1	no
XLOC_001245	XLOC_001245	1810031K17Rik	1:75134553-75142368	wildtype	knockout	NOTEST	0.839384	0.813253	-0.0456264	0.0688118	0.945139	1	no
XLOC_001246	XLOC_001246	Abcb6	1:75171716-75180392	wildtype	knockout	OK	4.09546	2.54699	-0.685235	0.86962	0.384508	0.910108	no
XLOC_001247	XLOC_001247	Atg9a	1:75180865-75191923	wildtype	knockout	OK	3.21586	2.04571	-0.652604	1.87073	0.0613821	0.471258	no
XLOC_001248	XLOC_001248	Glb1l	1:75192150-75210778	wildtype	knockout	OK	2.40454	2.35003	-0.0330774	0.0288672	0.976971	0.997996	no
XLOC_001249	XLOC_001249	Tuba4a	1:75210837-75219253	wildtype	knockout	OK	7.38142	8.29684	0.168664	-0.566983	0.570726	0.969478	no
XLOC_001250	XLOC_001250	AC166150.1	1:75220094-75232093	wildtype	knockout	NOTEST	0	0	0	0	1	1	no
XLOC_001251	XLOC_001251	Ptprn	1:75247040-75264208	wildtype	knockout	OK	12.3211	10.6996	-0.203585	1.00251	0.316096	0.878062	no
XLOC_001252	XLOC_001252	Resp18	1:75272198-75278415	wildtype	knockout	OK	350.746	452.044	0.366036	-2.40511	0.0161678	0.220526	no
XLOC_001253	XLOC_001253	Dnpep	1:75307895-75317637	wildtype	knockout	OK	9.98585	4.76066	-1.06872	2.89167	0.00383201	0.0965607	no
XLOC_001254	XLOC_001254	Gm15179	1:75360328-75375012	wildtype	knockout	NOTEST	0	0	0	0	1	1	no
XLOC_001255	XLOC_001255	Gm15178	1:75375296-75432320	wildtype	knockout	NOTEST	0	0	0	0	1	1	no
XLOC_001256	XLOC_001256	Chpf,Obsl1	1:75474568-75506452	wildtype	knockout	OK	4.74053	5.36715	0.179106	-0.298976	0.764959	0.997509	no
XLOC_001257	XLOC_001257	Gm15181	1:75514106-75514283	wildtype	knockout	NOTEST	0	0	0	0	1	1	no
XLOC_001258	XLOC_001258	Epha4	1:77367184-77515088	wildtype	knockout	OK	14.9365	12.4514	-0.262538	1.53089	0.125796	0.648811	no
XLOC_001259	XLOC_001259	U1	1:77898282-77898446	wildtype	knockout	NOTEST	0	0	0	0	1	1	no
XLOC_001260	XLOC_001260	Pax3	1:78101266-78197134	wildtype	knockout	NOTEST	0.0293071	0	-1.79769e+308	-1.79769e+308	0.274271	1	no
XLOC_001261	XLOC_001261	Farsb	1:78310345-78488859	wildtype	knockout	OK	15.1003	14.5098	-0.0575476	0.197514	0.843425	0.997509	no
XLOC_001262	XLOC_001262	BC035947	1:78497805-78538173	wildtype	knockout	NOTEST	0	0	0	0	1	1	no
XLOC_001263	XLOC_001263	Gm5830	1:78967636-78968079	wildtype	knockout	NOTEST	0.306074	0.000769946	-8.63491	0.12666	0.89921	1	no
XLOC_001264	XLOC_001264	Scg2	1:79434668-79440090	wildtype	knockout	OK	264.136	231.454	-0.190553	1.1867	0.235347	0.813679	no
XLOC_001265	XLOC_001265	SNORA17	1:79513738-79513864	wildtype	knockout	NOTEST	0	0	0	0	1	1	no
XLOC_001266	XLOC_001266	Ap1s3	1:79606875-79671972	wildtype	knockout	NOTEST	1.3303	1.43078	0.105044	-0.0865367	0.93104	1	no
XLOC_001267	XLOC_001267	Wdfy1	1:79702261-79781445	wildtype	knockout	OK	3.28326	3.23713	-0.020414	0.025081	0.97999	0.997996	no
XLOC_001268	XLOC_001268	Serpine2	1:79794196-79858696	wildtype	knockout	OK	48.8906	35.8126	-0.449091	2.57546	0.0100107	0.165857	no
XLOC_001269	XLOC_001269	Gm5529	1:79922535-79923426	wildtype	knockout	NOTEST	0.484286	0.0974479	-2.31316	0.971388	0.331355	1	no
XLOC_001270	XLOC_001270	Fam124b	1:80198705-80218473	wildtype	knockout	NOTEST	0	0.0337915	1.79769e+308	1.79769e+308	0.359631	1	no
XLOC_001271	XLOC_001271	Cul3	1:80264922-80340480	wildtype	knockout	OK	68.2367	56.5313	-0.271497	1.08463	0.278085	0.843308	no
XLOC_001272	XLOC_001272	Gm6189	1:80383103-80385188	wildtype	knockout	NOTEST	0	0	0	0	1	1	no
XLOC_001273	XLOC_001273	Dock10	1:80501072-80758553	wildtype	knockout	OK	8.05073	7.38214	-0.125082	0.675128	0.499594	0.948793	no
XLOC_001274	XLOC_001274	Gm5530	1:81741984-81742969	wildtype	knockout	NOTEST	0.0750217	0.434675	2.53456	-0.979306	0.327429	1	no
XLOC_001275	XLOC_001275	Irs1	1:82233100-82291416	wildtype	knockout	OK	1.60749	1.1945	-0.428409	1.32087	0.186545	0.752717	no
XLOC_001276	XLOC_001276	mmu-mir-1194	1:82316451-82445366	wildtype	knockout	NOTEST	0	0	0	0	1	1	no
XLOC_001277	XLOC_001277	Col4a4	1:82452557-82586849	wildtype	knockout	NOTEST	0.0372672	0	-1.79769e+308	-1.79769e+308	0.395446	1	no
XLOC_001278	XLOC_001278	Tm4sf20	1:82756648-82768461	wildtype	knockout	NOTEST	0.68086	0.674602	-0.0133224	0.00642705	0.994872	1	no
XLOC_001279	XLOC_001279	Slc19a3	1:83012522-83038448	wildtype	knockout	OK	1.67436	2.18903	0.386681	-0.435681	0.663068	0.982547	no
XLOC_001280	XLOC_001280	n-R5s214	1:83216670-83216791	wildtype	knockout	NOTEST	0	0	0	0	1	1	no
XLOC_001281	XLOC_001281	Sphkap	1:83254138-83408200	wildtype	knockout	OK	18.4634	17.5208	-0.075601	0.11894	0.905323	0.997996	no
XLOC_001282	XLOC_001282	Pid1	1:84036295-84364180	wildtype	knockout	OK	2.3963	2.87362	0.262061	-0.559839	0.575589	0.969917	no
XLOC_001283	XLOC_001283	Dner	1:84369840-84696221	wildtype	knockout	OK	14.2723	16.4079	0.201172	-1.03051	0.302769	0.8627	no
XLOC_001284	XLOC_001284	Trip12	1:84721188-84839304	wildtype	knockout	OK	21.8242	23.4683	0.104783	-0.684046	0.493946	0.946782	no
XLOC_001285	XLOC_001285	Slc16a14	1:84905897-84935125	wildtype	knockout	NOTEST	0.853318	0.458781	-0.895276	1.21706	0.22358	1	no
XLOC_001286	XLOC_001286	C130026I21Rik	1:84992689-85285491	wildtype	knockout	NOTEST	0.216537	0.0722516	-1.58351	0.227885	0.819736	1	no
XLOC_001287	XLOC_001287	Gm7582	1:84992689-85285491	wildtype	knockout	NOTEST	0	0.00399607	1.79769e+308	1.79769e+308	0.496899	1	no
XLOC_001288	XLOC_001288	A530032D15Rik	1:84992689-85285491	wildtype	knockout	NOTEST	0.034889	1.26406	5.17915	-1.08746	0.276835	1	no
XLOC_001289	XLOC_001289	Gm2635	1:84992689-85285491	wildtype	knockout	NOTEST	0	0	0	0	1	1	no
XLOC_001290	XLOC_001290	Gm2619	1:85308658-85342615	wildtype	knockout	NOTEST	0.0130735	0	-1.79769e+308	-1.79769e+308	0.49486	1	no
XLOC_001291	XLOC_001291	Gm7281	1:85308658-85342615	wildtype	knockout	NOTEST	0	0	0	0	1	1	no
XLOC_001292	XLOC_001292	Gm2666	1:85484251-85485142	wildtype	knockout	NOTEST	0.0320185	0.00629126	-2.34748	0.197898	0.843125	1	no
XLOC_001293	XLOC_001293	Gm16092	1:85511132-85569200	wildtype	knockout	NOTEST	0.0715559	0.265938	1.89394	-1.09229	0.274706	1	no
XLOC_001294	XLOC_001294	Sp110	1:85575675-85598817	wildtype	knockout	NOTEST	0.269906	0.423616	0.650299	-0.460074	0.645463	1	no
XLOC_001295	XLOC_001295	Gm10552	1:85600377-85709998	wildtype	knockout	NOTEST	0	0	0	0	1	1	no
XLOC_001296	XLOC_001296	Gm17017	1:85600377-85709998	wildtype	knockout	NOTEST	0.0300351	0.00317351	-3.2425	0.0639455	0.949014	1	no
XLOC_001297	XLOC_001297	A630001G21Rik	1:85717082-85778643	wildtype	knockout	NOTEST	0.116081	0	-1.79769e+308	-1.79769e+308	0.383198	1	no
XLOC_001298	XLOC_001298	Gpr55	1:85928482-85961055	wildtype	knockout	NOTEST	0.0990263	0.184724	0.89949	-0.564937	0.572117	1	no
XLOC_001299	XLOC_001299	Htr2b	1:86064386-86301375	wildtype	knockout	OK	2.70203	2.92801	0.115878	-0.0377504	0.969887	0.997996	no
XLOC_001300	XLOC_001300	Gm16341	1:86064386-86301375	wildtype	knockout	NOTEST	0	0.269491	1.79769e+308	1.79769e+308	0.413801	1	no
XLOC_001301	XLOC_001301	Ncl	1:86344718-86359455	wildtype	knockout	OK	3.22363	3.39932	0.0765605	-0.359228	0.719425	0.995999	no
XLOC_001302	XLOC_001302	Snora75	1:86344718-86359455	wildtype	knockout	NOTEST	0	0	0	0	1	1	no
XLOC_001303	XLOC_001303	SNORD20	1:86344718-86359455	wildtype	knockout	NOTEST	0	0	0	0	1	1	no
XLOC_001304	XLOC_001304	Snord82	1:86344718-86359455	wildtype	knockout	NOTEST	0	0	0	0	1	1	no
XLOC_001305	XLOC_001305	Nmur1	1:86386241-86388162	wildtype	knockout	NOTEST	0	0.121398	1.79769e+308	1.79769e+308	0.254642	1	no
XLOC_001306	XLOC_001306	Pde6d	1:86542993-86582629	wildtype	knockout	OK	10.7709	7.32748	-0.555747	1.17068	0.241729	0.820547	no
XLOC_001307	XLOC_001307	AC158132.1	1:86637551-86637608	wildtype	knockout	NOTEST	0	0	0	0	1	1	no
XLOC_001308	XLOC_001308	Nppc	1:86666292-86670573	wildtype	knockout	OK	1.97548	1.64599	-0.263254	0.348147	0.72773	0.99697	no
XLOC_001309	XLOC_001309	Gm6136	1:86703803-87050097	wildtype	knockout	OK	22.0355	21.7984	-0.0156101	0.0586011	0.95327	0.997996	no
XLOC_001310	XLOC_001310	Alppl2	1:87086689-87089928	wildtype	knockout	NOTEST	0	0	0	0	1	1	no
XLOC_001311	XLOC_001311	Alpi	1:87098001-87101606	wildtype	knockout	NOTEST	0	0	0	0	1	1	no
XLOC_001312	XLOC_001312	Ecel1	1:87147654-87156521	wildtype	knockout	OK	6.7144	8.00352	0.253375	-0.698258	0.485016	0.946631	no
XLOC_001313	XLOC_001313	Gm16535	1:87264362-87310839	wildtype	knockout	NOTEST	0.308341	0.56795	0.881239	-0.150666	0.880239	1	no
XLOC_001314	XLOC_001314	AC158961.1	1:87326997-87450796	wildtype	knockout	NOTEST	0	0	0	0	1	1	no
XLOC_001315	XLOC_001315	Kcnj13	1:87326997-87450796	wildtype	knockout	OK	2.5788	5.51452	1.09654	-0.692822	0.488421	0.946775	no
XLOC_001316	XLOC_001316	U6	1:87326997-87450796	wildtype	knockout	NOTEST	0	0	0	0	1	1	no
XLOC_001317	XLOC_001317	Ngef	1:87476833-87597845	wildtype	knockout	OK	3.34157	3.36166	0.00864538	-0.0139491	0.988871	0.998201	no
XLOC_001318	XLOC_001318	Gm6153	1:87476833-87597845	wildtype	knockout	NOTEST	0	0.000604195	1.79769e+308	1.79769e+308	0.498531	1	no
XLOC_001319	XLOC_001319	Usp40	1:87945120-88008551	wildtype	knockout	OK	3.37959	3.08764	-0.130343	0.495701	0.620105	0.977241	no
XLOC_001320	XLOC_001320	Gm20528	1:88055387-88220002	wildtype	knockout	NOTEST	0	0	0	0	1	1	no
XLOC_001321	XLOC_001321	Dnajb3	1:88055387-88220002	wildtype	knockout	NOTEST	0.782826	0.32177	-1.28266	0.686414	0.492452	1	no
XLOC_001322	XLOC_001322	Hjurp	1:88262470-88277633	wildtype	knockout	OK	1.79282	1.56262	-0.198267	0.285687	0.775118	0.997509	no
XLOC_001323	XLOC_001323	4930453O03Rik	1:88277660-88389293	wildtype	knockout	NOTEST	0	0	0	0	1	1	no
XLOC_001324	XLOC_001324	Glrp1	1:88501122-88509886	wildtype	knockout	NOTEST	0	0	0	0	1	1	no
XLOC_001325	XLOC_001325	Arl4c	1:88673124-88702221	wildtype	knockout	OK	7.71141	6.23349	-0.306955	1.31866	0.187282	0.752717	no
XLOC_001326	XLOC_001326	Gbx2	1:89927961-89933290	wildtype	knockout	OK	2.61283	2.5953	-0.0097125	0.0304272	0.975726	0.997996	no
XLOC_001327	XLOC_001327	Asb18	1:89952590-90014666	wildtype	knockout	NOTEST	0.147139	0	-1.79769e+308	-1.79769e+308	0.315086	1	no
XLOC_001328	XLOC_001328	Iqca	1:90042131-90153401	wildtype	knockout	NOTEST	0.524963	0.526868	0.00522386	-0.00940175	0.992499	1	no
XLOC_001329	XLOC_001329	Col6a3	1:90765922-90843971	wildtype	knockout	NOTEST	0.14668	0.29524	1.00922	-0.253986	0.799506	1	no
XLOC_001330	XLOC_001330	Rab17	1:90958132-90969661	wildtype	knockout	NOTEST	0	0	0	0	1	1	no
XLOC_001331	XLOC_001331	Gm17090	1:91298337-91321101	wildtype	knockout	NOTEST	0.576577	0.321882	-0.840983	0.22609	0.821132	1	no
XLOC_001332	XLOC_001332	Ilkap	1:91375830-91398783	wildtype	knockout	OK	15.1604	12.7869	-0.245644	0.994907	0.319781	0.880391	no
XLOC_001333	XLOC_001333	Hes6	1:91411482-91414038	wildtype	knockout	OK	6.34861	4.83816	-0.391982	0.856611	0.39166	0.912392	no
XLOC_001334	XLOC_001334	Per2	1:91415983-91459330	wildtype	knockout	NOTEST	0.78048	0.46256	-0.754722	1.47953	0.138999	1	no
XLOC_001335	XLOC_001335	Hdac4	1:91928784-91931176	wildtype	knockout	OK	1.55152	1.35843	-0.191747	0.361071	0.718046	0.995999	no
XLOC_001336	XLOC_001336	Hdac4	1:91932756-92148393	wildtype	knockout	OK	1.97668	1.57847	-0.324554	0.907055	0.364378	0.899139	no
XLOC_001337	XLOC_001337	Ndufa10	1:92439009-92473860	wildtype	knockout	OK	28.9368	34.5278	0.254851	-1.39387	0.163356	0.721681	no
XLOC_001338	XLOC_001338	Olfr1416	1:92479680-92480619	wildtype	knockout	NOTEST	0	0	0	0	1	1	no
XLOC_001339	XLOC_001339	Olfr1415	1:92490817-92491753	wildtype	knockout	NOTEST	0	0	0	0	1	1	no
XLOC_001340	XLOC_001340	Olfr1414	1:92511047-92518515	wildtype	knockout	NOTEST	0	0	0	0	1	1	no
XLOC_001341	XLOC_001341	Myeov2	1:92637144-92641985	wildtype	knockout	OK	34.1487	44.4331	0.379804	-1.10789	0.267909	0.835772	no
XLOC_001342	XLOC_001342	Otos	1:92644217-92648841	wildtype	knockout	NOTEST	0.437791	0.200249	-1.12845	0.317488	0.750874	1	no
XLOC_001343	XLOC_001343	Ankmy1	1:92870128-92902906	wildtype	knockout	NOTEST	0.044514	0.0374062	-0.25098	0.0459488	0.963351	1	no
XLOC_001344	XLOC_001344	Kif1a	1:93015455-93101865	wildtype	knockout	OK	20.2581	18.9488	-0.0963945	0.545012	0.585745	0.972728	no
XLOC_001345	XLOC_001345	2310007B03Rik	1:93151348-93160948	wildtype	knockout	NOTEST	0.0235531	0.0206511	-0.189699	0.0204148	0.983712	1	no
XLOC_001346	XLOC_001346	Mterfd2	1:93235840-93305915	wildtype	knockout	OK	5.06244	7.96359	0.653586	-1.62296	0.104598	0.606254	no
XLOC_001347	XLOC_001347	Pask	1:93308769-93373489	wildtype	knockout	NOTEST	0.361245	0.475354	0.396022	-0.246452	0.805332	1	no
XLOC_001348	XLOC_001348	Hdlbp	1:93405939-93478808	wildtype	knockout	OK	29.8436	27.2588	-0.130703	0.754053	0.450817	0.936492	no
XLOC_001349	XLOC_001349	Stk25	1:93512078-93635722	wildtype	knockout	OK	48.8059	49.0031	0.00581922	-0.0220323	0.982422	0.997996	no
XLOC_001350	XLOC_001350	Thap4	1:93705390-93789434	wildtype	knockout	OK	2.2383	1.63249	-0.455328	0.770582	0.440955	0.932325	no
XLOC_001351	XLOC_001351	Dtymk	1:93792575-93801934	wildtype	knockout	OK	13.9108	11.3604	-0.292198	0.673961	0.500336	0.948793	no
XLOC_001352	XLOC_001352	U6	1:93803964-93822101	wildtype	knockout	NOTEST	0	0	0	0	1	1	no
XLOC_001353	XLOC_001353	Pdcd1	1:94038306-94052553	wildtype	knockout	NOTEST	0.0287471	0	-1.79769e+308	-1.79769e+308	0.263109	1	no
XLOC_001354	XLOC_001354	SNORD30	1:94615635-94615704	wildtype	knockout	NOTEST	0	0	0	0	1	1	no
XLOC_001355	XLOC_001355	SNORA17	1:95039933-95040043	wildtype	knockout	NOTEST	0	0	0	0	1	1	no
XLOC_001356	XLOC_001356	U7	1:95565541-95565604	wildtype	knockout	NOTEST	0	0	0	0	1	1	no
XLOC_001357	XLOC_001357	St8sia4	1:95587683-95667594	wildtype	knockout	OK	9.88963	8.57927	-0.205062	1.0369	0.299782	0.860977	no
XLOC_001358	XLOC_001358	AC158229.1	1:95832128-95832235	wildtype	knockout	NOTEST	0	0	0	0	1	1	no
XLOC_001359	XLOC_001359	AC102463.1	1:96266850-96266941	wildtype	knockout	NOTEST	0	0	0	0	1	1	no
XLOC_001360	XLOC_001360	Slco4c1	1:96818783-96872171	wildtype	knockout	NOTEST	0.672955	0.386743	-0.799136	0.85088	0.394836	1	no
XLOC_001361	XLOC_001361	Slco6b1	1:96906175-96997577	wildtype	knockout	NOTEST	0	0	0	0	1	1	no
XLOC_001362	XLOC_001362	Slco6c1	1:97059037-97128253	wildtype	knockout	NOTEST	0.129897	0.138324	0.0906867	-0.0591554	0.952828	1	no
XLOC_001363	XLOC_001363	D1Ertd622e	1:97643902-97662074	wildtype	knockout	OK	16.3972	13.1835	-0.314709	0.952345	0.340922	0.890078	no
XLOC_001364	XLOC_001364	Ppip5k2	1:97706047-97793709	wildtype	knockout	OK	11.3382	12.1762	0.102869	-0.420574	0.674066	0.984867	no
XLOC_001365	XLOC_001365	Pam	1:97795113-98095646	wildtype	knockout	OK	56.858	44.4749	-0.354373	0.948063	0.343097	0.891577	no
XLOC_001366	XLOC_001366	Gm3531	1:97795113-98095646	wildtype	knockout	OK	9.98095	6.44204	-0.631659	0.527089	0.598132	0.97287	no
XLOC_001367	XLOC_001367	B230216N24Rik	1:97795113-98095646	wildtype	knockout	OK	1.30389	2.73792	1.07025	-0.546767	0.584539	0.972641	no
XLOC_001368	XLOC_001368	Gm7110	1:99772764-100485942	wildtype	knockout	NOTEST	0.680897	0.129483	-2.39468	0.369632	0.711656	1	no
XLOC_001369	XLOC_001369	SNORA17	1:99772764-100485942	wildtype	knockout	OK	6.74379	0	-1.79769e+308	-1.79769e+308	0.383198	0.910108	no
XLOC_001370	XLOC_001370	SNORA17	1:102106448-102106580	wildtype	knockout	NOTEST	0	0	0	0	1	1	no
XLOC_001371	XLOC_001371	SNORA17	1:102413922-102414021	wildtype	knockout	NOTEST	0	0	0	0	1	1	no
XLOC_001372	XLOC_001372	SNORA17	1:102953414-102953548	wildtype	knockout	NOTEST	0	0	0	0	1	1	no
XLOC_001373	XLOC_001373	SNORA17	1:103236625-103236767	wildtype	knockout	NOTEST	0	0	0	0	1	1	no
XLOC_001374	XLOC_001374	n-R5s216	1:104768528-104995481	wildtype	knockout	NOTEST	0	0	0	0	1	1	no
XLOC_001375	XLOC_001375	Gm15699	1:104768528-104995481	wildtype	knockout	NOTEST	0	0	0	0	1	1	no
XLOC_001376	XLOC_001376	Rnf152	1:105276916-105356710	wildtype	knockout	OK	1.99777	1.60068	-0.319701	1.00081	0.316918	0.87818	no
XLOC_001377	XLOC_001377	Pign	1:105518421-105659008	wildtype	knockout	OK	3.04925	3.50282	0.200063	-0.784292	0.432869	0.92875	no
XLOC_001378	XLOC_001378	Bcl2	1:106538177-106714274	wildtype	knockout	NOTEST	0.842604	1.74592	1.05106	-3.09379	0.00197615	1	no
XLOC_001379	XLOC_001379	Kdsr	1:106720409-106759742	wildtype	knockout	OK	8.52008	7.62908	-0.159357	0.785758	0.432009	0.928697	no
XLOC_001380	XLOC_001380	Vps4b	1:106764070-106796728	wildtype	knockout	OK	34.8848	16.9643	-1.0401	2.56679	0.0102646	0.167067	no
XLOC_001381	XLOC_001381	Pou2f3-rs1	1:106887851-106888897	wildtype	knockout	NOTEST	0	0	0	0	1	1	no
XLOC_001382	XLOC_001382	Gm8080	1:107020136-107025325	wildtype	knockout	NOTEST	0	0	0	0	1	1	no
XLOC_001383	XLOC_001383	Serpinb3a	1:107045586-107052337	wildtype	knockout	NOTEST	0	0	0	0	1	1	no
XLOC_001384	XLOC_001384	Serpinb3d	1:107078192-107083480	wildtype	knockout	NOTEST	0	0	0	0	1	1	no
XLOC_001385	XLOC_001385	Gm15388	1:107137843-107138569	wildtype	knockout	NOTEST	0	0	0	0	1	1	no
XLOC_001386	XLOC_001386	Serpinb3b,Serpinb3c	1:107153939-107278371	wildtype	knockout	NOTEST	0	0	0	0	1	1	no
XLOC_001387	XLOC_001387	Gm8084	1:107153939-107278371	wildtype	knockout	NOTEST	0	0	0	0	1	1	no
XLOC_001388	XLOC_001388	Gm15390	1:107153939-107278371	wildtype	knockout	NOTEST	0	0	0	0	1	1	no
XLOC_001389	XLOC_001389	Gm8089	1:107290340-107302354	wildtype	knockout	NOTEST	0	0	0	0	1	1	no
XLOC_001390	XLOC_001390	Gm15391	1:107385199-107387412	wildtype	knockout	NOTEST	0	0	0	0	1	1	no
XLOC_001391	XLOC_001391	SNORA17	1:107399654-107452689	wildtype	knockout	NOTEST	0	0	0	0	1	1	no
XLOC_001392	XLOC_001392	AC110090.1	1:107756601-107756708	wildtype	knockout	NOTEST	0	0	0	0	1	1	no
XLOC_001393	XLOC_001393	SNORA17	1:109623007-109623137	wildtype	knockout	NOTEST	0	0	0	0	1	1	no
XLOC_001394	XLOC_001394	Cdh19	1:110889194-110977372	wildtype	knockout	OK	5.11785	4.91876	-0.0572437	0.212463	0.831745	0.997509	no
XLOC_001395	XLOC_001395	Dsel	1:111858701-111864909	wildtype	knockout	OK	11.0172	11.0944	0.0100759	-0.0544934	0.956542	0.997996	no
XLOC_001396	XLOC_001396	SNORA42	1:113717913-113718047	wildtype	knockout	NOTEST	0	0	0	0	1	1	no
XLOC_001397	XLOC_001397	AC122189.1	1:115684755-116582026	wildtype	knockout	NOTEST	0	0	0	0	1	1	no
XLOC_001398	XLOC_001398	Tsn	1:118298516-118311132	wildtype	knockout	OK	11.7391	15.0094	0.354541	-1.74335	0.0812716	0.53771	no
XLOC_001399	XLOC_001399	SNORA17	1:118389057-118609432	wildtype	knockout	NOTEST	0	0	0	0	1	1	no
XLOC_001400	XLOC_001400	2900060B14Rik	1:118389057-118609432	wildtype	knockout	NOTEST	0	0	0	0	1	1	no
XLOC_001401	XLOC_001401	U4atac	1:118389057-118609432	wildtype	knockout	OK	52.9823	20.4448	-1.37377	0.373894	0.708483	0.995999	no
XLOC_001402	XLOC_001402	5S_rRNA	1:118627944-118685167	wildtype	knockout	NOTEST	0	0	0	0	1	1	no
XLOC_001403	XLOC_001403	Gli2	1:118834131-119053619	wildtype	knockout	NOTEST	0.0701417	0	-1.79769e+308	-1.79769e+308	0.415682	1	no
XLOC_001404	XLOC_001404	Inhbb	1:119415464-119422248	wildtype	knockout	NOTEST	0.573073	0.586027	0.0322476	-0.0520303	0.958505	1	no
XLOC_001405	XLOC_001405	Ralb	1:119470304-119504794	wildtype	knockout	OK	3.27341	3.49513	0.0945512	-0.183466	0.854432	0.997509	no
XLOC_001406	XLOC_001406	Epb4.1l5	1:119545032-119649000	wildtype	knockout	OK	2.71309	3.77482	0.476472	-1.14096	0.253885	0.82403	no
XLOC_001407	XLOC_001407	Ptpn4	1:119658043-119837613	wildtype	knockout	OK	45.6985	58.5162	0.356689	-0.990268	0.322043	0.881465	no
XLOC_001408	XLOC_001408	Tmem177	1:119907889-119913208	wildtype	knockout	NOTEST	1.34984	1.00345	-0.427819	0.854807	0.392658	1	no
XLOC_001409	XLOC_001409	Gm101	1:119923340-119997234	wildtype	knockout	NOTEST	0.173942	0.527271	1.59994	-0.496802	0.619329	1	no
XLOC_001410	XLOC_001410	Tmem37	1:120067376-120074074	wildtype	knockout	NOTEST	0.448048	0.168604	-1.41001	0.719842	0.471622	1	no
XLOC_001411	XLOC_001411	Dbi	1:120113279-120121078	wildtype	knockout	OK	246.431	265.13	0.105518	-0.473674	0.635732	0.979797	no
XLOC_001412	XLOC_001412	Steap3	1:120190756-120272705	wildtype	knockout	NOTEST	0.429834	0.487913	0.182845	-0.203524	0.838726	1	no
XLOC_001413	XLOC_001413	Marco	1:120474537-120505084	wildtype	knockout	NOTEST	0.0209388	0	-1.79769e+308	-1.79769e+308	0.263109	1	no
XLOC_001414	XLOC_001414	Insig2	1:121304352-121332589	wildtype	knockout	OK	26.5655	40.6129	0.612385	-0.989028	0.322649	0.881465	no
XLOC_001415	XLOC_001415	Gm15392	1:121431048-121506460	wildtype	knockout	NOTEST	0	0	0	0	1	1	no
XLOC_001416	XLOC_001416	Gm15393	1:121507584-121507803	wildtype	knockout	NOTEST	0	0	0	0	1	1	no
XLOC_001417	XLOC_001417	Htr5b	1:121509841-121528465	wildtype	knockout	NOTEST	0.151523	0.064869	-1.22393	0.364906	0.715181	1	no
XLOC_001418	XLOC_001418	Ddx18	1:121553834-121567989	wildtype	knockout	OK	16.8335	10.8267	-0.63674	0.978679	0.327739	0.884719	no
XLOC_001419	XLOC_001419	Gm15394	1:121969216-121970524	wildtype	knockout	NOTEST	0	0	0	0	1	1	no
XLOC_001420	XLOC_001420	Dpp10	1:123332141-124046412	wildtype	knockout	OK	27.3287	31.9082	0.22351	-0.863243	0.388004	0.910816	no
XLOC_001421	XLOC_001421	SNORA17	1:123332141-124046412	wildtype	knockout	OK	7.91841	5.4489	-0.539246	0.0570719	0.954488	0.997996	no
XLOC_001422	XLOC_001422	Actr3	1:125392904-125435727	wildtype	knockout	OK	44.4032	40.5547	-0.130794	0.781452	0.434537	0.929142	no
XLOC_001423	XLOC_001423	Lypd1	1:125676994-125913101	wildtype	knockout	OK	34.8121	21.4436	-0.69904	2.48255	0.0130447	0.191253	no
XLOC_001424	XLOC_001424	Nckap5	1:125913619-126830799	wildtype	knockout	OK	2.78542	2.77589	-0.00494028	0.00548262	0.995626	0.999401	no
XLOC_001425	XLOC_001425	Tmem163	1:127486545-127678096	wildtype	knockout	OK	2.29025	3.38875	0.565251	-0.498656	0.618022	0.976944	no
XLOC_001426	XLOC_001426	Ysk4	1:127815270-127840290	wildtype	knockout	OK	2.57923	1.71501	-0.588726	1.79641	0.0724289	0.512131	no
XLOC_001427	XLOC_001427	Zranb3	1:127954183-128103047	wildtype	knockout	NOTEST	0.747413	0.924067	0.306091	-0.364846	0.715226	1	no
XLOC_001428	XLOC_001428	Lct	1:128284755-128328318	wildtype	knockout	NOTEST	0.204688	0.0616728	-1.73072	0.624196	0.532499	1	no
XLOC_001429	XLOC_001429	Mcm6	1:128331590-128359656	wildtype	knockout	OK	1.55643	1.25722	-0.308001	0.660602	0.508868	0.952518	no
XLOC_001430	XLOC_001430	Dars	1:128363707-128417416	wildtype	knockout	OK	23.9934	33.3507	0.475077	-2.498	0.0124894	0.187833	no
XLOC_001431	XLOC_001431	U6	1:128515114-128515219	wildtype	knockout	NOTEST	0	0	0	0	1	1	no
XLOC_001432	XLOC_001432	Cxcr4	1:128588198-128592293	wildtype	knockout	NOTEST	0.611819	0.363463	-0.751295	0.478036	0.632624	1	no
XLOC_001433	XLOC_001433	U6	1:128885908-128886019	wildtype	knockout	NOTEST	0	0	0	0	1	1	no
XLOC_001434	XLOC_001434	Gm15790	1:129273301-130219278	wildtype	knockout	NOTEST	0.140849	0.137727	-0.0323322	0.0116803	0.990681	1	no
XLOC_001436	XLOC_001436	Gm16081	1:130269949-130281258	wildtype	knockout	NOTEST	0	0	0	0	1	1	no
XLOC_001437	XLOC_001437	Daf2	1:130388536-130437914	wildtype	knockout	NOTEST	0.147946	0.0106726	-3.79309	0.075404	0.939893	1	no
XLOC_001438	XLOC_001438	Gm15675	1:130388536-130437914	wildtype	knockout	NOTEST	0	0	0	0	1	1	no
XLOC_001439	XLOC_001439	Cd55	1:130439026-130557075	wildtype	knockout	OK	2.05231	3.07671	0.584139	-0.833074	0.404803	0.919888	no
XLOC_001440	XLOC_001440	Zp3r	1:130576712-130629621	wildtype	knockout	NOTEST	0	0	0	0	1	1	no
XLOC_001441	XLOC_001441	U6	1:130576712-130629621	wildtype	knockout	NOTEST	0	0	0	0	1	1	no
XLOC_001442	XLOC_001442	C4bp	1:130634772-130661632	wildtype	knockout	NOTEST	0.221169	0	-1.79769e+308	-1.79769e+308	0.363694	1	no
XLOC_001443	XLOC_001443	Pfkfb2	1:130689042-130729253	wildtype	knockout	OK	3.37155	4.47386	0.408107	-1.08064	0.279859	0.845766	no
XLOC_001444	XLOC_001444	Gm15848	1:130800901-130824084	wildtype	knockout	NOTEST	0	0	0	0	1	1	no
XLOC_001445	XLOC_001445	Il24	1:130882073-130887454	wildtype	knockout	NOTEST	0	0	0	0	1	1	no
XLOC_001446	XLOC_001446	Il20	1:130907191-130911296	wildtype	knockout	NOTEST	0.0681178	0	-1.79769e+308	-1.79769e+308	0.292855	1	no
XLOC_001447	XLOC_001447	Il19	1:130932857-130940073	wildtype	knockout	NOTEST	0	0.129543	1.79769e+308	1.79769e+308	0.274407	1	no
XLOC_001448	XLOC_001448	Mapkapk2	1:131053703-131097543	wildtype	knockout	OK	7.23986	4.74129	-0.610682	2.14787	0.0317244	0.334889	no
XLOC_001449	XLOC_001449	U6	1:131053703-131097543	wildtype	knockout	NOTEST	0	0	0	0	1	1	no
XLOC_001450	XLOC_001450	7SK	1:131102392-131102745	wildtype	knockout	NOTEST	0	0	0	0	1	1	no
XLOC_001451	XLOC_001451	Dyrk3	1:131128440-131138234	wildtype	knockout	NOTEST	0.947179	2.10991	1.15547	-2.01246	0.0441715	1	no
XLOC_001452	XLOC_001452	Rassf5	1:131153180-131245258	wildtype	knockout	OK	2.19802	1.78559	-0.299806	0.676274	0.498866	0.948793	no
XLOC_001453	XLOC_001453	Ikbke	1:131254342-131279606	wildtype	knockout	NOTEST	0.082507	0.0892524	0.113373	-0.0279122	0.977732	1	no
XLOC_001454	XLOC_001454	Srgap2	1:131285250-131527361	wildtype	knockout	OK	1.52662	1.45013	-0.0741586	0.261311	0.793853	0.997509	no
XLOC_001455	XLOC_001455	AC109299.1	1:131285250-131527361	wildtype	knockout	NOTEST	0	0	0	0	1	1	no
XLOC_001456	XLOC_001456	AC120217.1	1:131632505-131632874	wildtype	knockout	NOTEST	0.46798	0	-1.79769e+308	-1.79769e+308	0.247645	1	no
XLOC_001457	XLOC_001457	Mfsd4	1:132007606-132068062	wildtype	knockout	OK	4.56399	3.92466	-0.217728	0.325109	0.745098	0.997509	no
XLOC_001458	XLOC_001458	Cdk18	1:132113549-132139685	wildtype	knockout	OK	2.98232	1.70356	-0.807879	1.66406	0.0960995	0.57921	no
XLOC_001459	XLOC_001459	Gm10188	1:132191435-132257381	wildtype	knockout	NOTEST	0.154412	0	-1.79769e+308	-1.79769e+308	0.343956	1	no
XLOC_001460	XLOC_001460	Tmcc2	1:132356314-132391281	wildtype	knockout	OK	15.3719	11.976	-0.360147	1.58264	0.113504	0.623534	no
XLOC_001461	XLOC_001461	Cntn2	1:132509424-132542940	wildtype	knockout	OK	2.88951	2.45047	-0.237761	1.051	0.293257	0.855961	no
XLOC_001462	XLOC_001462	Nfasc	1:132564690-132741797	wildtype	knockout	OK	2.64162	1.9345	-0.449464	1.39683	0.162466	0.721292	no
XLOC_001463	XLOC_001463	SNORA17	1:132814227-132814348	wildtype	knockout	NOTEST	0	0	0	0	1	1	no
XLOC_001464	XLOC_001464	Mdm4	1:132989844-133025366	wildtype	knockout	OK	22.8982	31.3797	0.454598	-2.2158	0.0267053	0.301121	no
XLOC_001465	XLOC_001465	Sox13	1:133382302-133424377	wildtype	knockout	NOTEST	0.668465	0.296175	-1.1744	0.803911	0.421448	1	no
XLOC_001466	XLOC_001466	Snrpe	1:133603870-133610291	wildtype	knockout	OK	33.8107	45.8341	0.438942	-1.36862	0.171117	0.732736	no
XLOC_001467	XLOC_001467	Zbed6,Zc3h11a	1:133619870-133661380	wildtype	knockout	OK	15.968	16.0926	0.011216	-0.0517751	0.958708	0.997996	no
XLOC_001468	XLOC_001468	Lax1	1:133679028-133690108	wildtype	knockout	NOTEST	0.0231689	0	-1.79769e+308	-1.79769e+308	0.263109	1	no
XLOC_001469	XLOC_001469	Gm17678	1:133701638-133701881	wildtype	knockout	NOTEST	0	0	0	0	1	1	no
XLOC_001470	XLOC_001470	Atp2b4	1:133702673-133801041	wildtype	knockout	OK	13.4398	14.5441	0.113921	-0.323889	0.746022	0.997509	no
XLOC_001471	XLOC_001471	Optc	1:133897198-133921414	wildtype	knockout	NOTEST	0.154111	0.417288	1.43707	-0.595155	0.55174	1	no
XLOC_001472	XLOC_001472	Prelp	1:133897198-133921414	wildtype	knockout	NOTEST	1.02029	0.801317	-0.348535	0.378618	0.704971	1	no
XLOC_001473	XLOC_001473	Btg2	1:134075169-134079120	wildtype	knockout	OK	6.02779	4.17658	-0.529304	1.75156	0.0798499	0.53436	no
XLOC_001474	XLOC_001474	Adora1	1:134193447-134235431	wildtype	knockout	OK	8.15184	6.96267	-0.227484	0.909012	0.363344	0.89835	no
XLOC_001475	XLOC_001475	U6	1:134280884-134280991	wildtype	knockout	NOTEST	0	0	0	0	1	1	no
XLOC_001476	XLOC_001476	Ppfia4	1:134296782-134332928	wildtype	knockout	OK	3.92514	2.98373	-0.395628	1.67379	0.0941715	0.573515	no
XLOC_001477	XLOC_001477	Tmem183a	1:134346096-134361999	wildtype	knockout	OK	21.2045	19.0757	-0.152631	0.81705	0.4139	0.922776	no
XLOC_001478	XLOC_001478	4931440L10Rik	1:134540940-134549682	wildtype	knockout	NOTEST	0	0	0	0	1	1	no
XLOC_001479	XLOC_001479	Ppp1r12b	1:134754657-134955942	wildtype	knockout	OK	7.10238	6.02512	-0.237311	0.600499	0.548173	0.959433	no
XLOC_001480	XLOC_001480	Lgr6	1:134986347-135105276	wildtype	knockout	NOTEST	0.0685903	0.0576602	-0.250429	0.0694696	0.944616	1	no
XLOC_001481	XLOC_001481	Ptprv	1:135111168-135112306	wildtype	knockout	NOTEST	0	0	0	0	1	1	no
XLOC_001482	XLOC_001482	5S_rRNA	1:135146823-135156269	wildtype	knockout	NOTEST	0	0	0	0	1	1	no
XLOC_001483	XLOC_001483	Gpr37l1	1:135160233-135167681	wildtype	knockout	OK	20.9924	22.7068	0.113258	-0.561133	0.574707	0.969487	no
XLOC_001484	XLOC_001484	Elf3	1:135253573-135258472	wildtype	knockout	NOTEST	0	0.0625881	1.79769e+308	1.79769e+308	0.24867	1	no
XLOC_001485	XLOC_001485	Rnpep	1:135262711-135284084	wildtype	knockout	OK	1.95233	1.76315	-0.147043	0.206547	0.836363	0.997509	no
XLOC_001486	XLOC_001486	Timm17a	1:135301531-135313778	wildtype	knockout	OK	31.6605	32.8744	0.0542803	-0.222351	0.82404	0.997509	no
XLOC_001487	XLOC_001487	U6	1:135324806-135368065	wildtype	knockout	NOTEST	0	0	0	0	1	1	no
XLOC_001488	XLOC_001488	Shisa4	1:135371056-135375237	wildtype	knockout	OK	8.1262	6.06448	-0.422197	0.767867	0.442566	0.933651	no
XLOC_001489	XLOC_001489	Ipo9	1:135382311-135430499	wildtype	knockout	OK	30.8898	31.0908	0.009357	-0.0215654	0.982795	0.997996	no
XLOC_001490	XLOC_001490	Nav1	1:135434579-135599950	wildtype	knockout	NOTEST	0.58599	0.684795	0.224796	-0.389154	0.697162	1	no
XLOC_001491	XLOC_001491	AC016814.1	1:135434579-135599950	wildtype	knockout	NOTEST	0	0	0	0	1	1	no
XLOC_001492	XLOC_001492	Nav1	1:135606446-135688105	wildtype	knockout	NOTEST	0.130295	0.0774638	-0.750191	0.31101	0.755793	1	no
XLOC_001493	XLOC_001493	Pkp1	1:135871394-135919207	wildtype	knockout	NOTEST	0	0.00835755	1.79769e+308	1.79769e+308	0.413805	1	no
XLOC_001494	XLOC_001494	Igfn1	1:135953577-136006342	wildtype	knockout	NOTEST	0.00881487	0	-1.79769e+308	-1.79769e+308	0.343956	1	no
XLOC_001495	XLOC_001495	Gm15850	1:136126177-136131183	wildtype	knockout	NOTEST	0.0238656	0	-1.79769e+308	-1.79769e+308	0.383198	1	no
XLOC_001496	XLOC_001496	2310006M14Rik	1:136181473-136207097	wildtype	knockout	NOTEST	0.0777943	0	-1.79769e+308	-1.79769e+308	0.392524	1	no
XLOC_001497	XLOC_001497	5730559C18Rik	1:136213521-136234280	wildtype	knockout	NOTEST	0.135369	0.163014	0.268095	-0.0636538	0.949246	1	no
XLOC_001498	XLOC_001498	Gpr25	1:136258913-136260873	wildtype	knockout	NOTEST	0.108282	0.0995869	-0.120768	0.0506558	0.9596	1	no
XLOC_001499	XLOC_001499	Camsap2	1:136268122-136346104	wildtype	knockout	OK	18.8835	18.8054	-0.0059814	0.0378256	0.969827	0.997996	no
XLOC_001500	XLOC_001500	AC125186.2	1:136757509-136757609	wildtype	knockout	NOTEST	0	0	0	0	1	1	no
XLOC_001501	XLOC_001501	Nr5a2	1:136843583-136960427	wildtype	knockout	NOTEST	0.12849	0.0638439	-1.00903	0.427235	0.669208	1	no
XLOC_001502	XLOC_001502	U7	1:136990210-136990270	wildtype	knockout	NOTEST	0	0	0	0	1	1	no
XLOC_001503	XLOC_001503	U6	1:137215543-137215647	wildtype	knockout	NOTEST	0	0	0	0	1	1	no
XLOC_001504	XLOC_001504	SNORA17	1:137367150-137367247	wildtype	knockout	NOTEST	0	0	0	0	1	1	no
XLOC_001505	XLOC_001505	5S_rRNA	1:137987656-137987776	wildtype	knockout	NOTEST	0	0	0	0	1	1	no
XLOC_001506	XLOC_001506	Ptprc	1:138062860-138175305	wildtype	knockout	NOTEST	0.802185	0.328046	-1.29004	2.15736	0.0309778	1	no
XLOC_001507	XLOC_001507	Nek7	1:138484713-138619696	wildtype	knockout	OK	13.9485	15.6863	0.169395	-0.847843	0.396525	0.915834	no
XLOC_001508	XLOC_001508	Lhx9	1:138825185-138848576	wildtype	knockout	OK	2.45191	2.93708	0.260478	-0.518736	0.603945	0.973132	no
XLOC_001509	XLOC_001509	2310009B15Rik	1:138851978-138856854	wildtype	knockout	OK	5.73223	5.65722	-0.0190032	0.0308247	0.975409	0.997996	no
XLOC_001510	XLOC_001510	n-R5s217	1:138878261-138878377	wildtype	knockout	NOTEST	0	0	0	0	1	1	no
XLOC_001511	XLOC_001511	Gm16305	1:138963435-139176043	wildtype	knockout	NOTEST	0	0.331481	1.79769e+308	1.79769e+308	0.331587	1	no
XLOC_001512	XLOC_001512	Gm16304	1:138963435-139176043	wildtype	knockout	NOTEST	0.0735747	0.20482	1.47708	-0.191238	0.848339	1	no
XLOC_001513	XLOC_001513	Crb1	1:139197055-139377100	wildtype	knockout	OK	2.01148	1.4363	-0.485898	0.382384	0.702176	0.992791	no
XLOC_001514	XLOC_001514	Cfhr1	1:139547061-139560258	wildtype	knockout	NOTEST	0	0	0	0	1	1	no
XLOC_001515	XLOC_001515	Cfhr3	1:139593754-139608282	wildtype	knockout	NOTEST	0	0	0	0	1	1	no
XLOC_001516	XLOC_001516	Gm4788	1:139697634-139781239	wildtype	knockout	NOTEST	0.000629567	0.00102003	0.696184	-0.00379514	0.996972	1	no
XLOC_001517	XLOC_001517	Cfhr2	1:139810292-139858689	wildtype	knockout	NOTEST	0.0830319	0.00129482	-6.00284	0.335113	0.73754	1	no
XLOC_001518	XLOC_001518	Gm16332	1:139862201-139936469	wildtype	knockout	NOTEST	0.0440373	0.0413902	-0.0894365	0.0387698	0.969074	1	no
XLOC_001519	XLOC_001519	Gm5834	1:139939600-139994205	wildtype	knockout	NOTEST	0	0	0	0	1	1	no
XLOC_001520	XLOC_001520	Cfh	1:140085854-140183411	wildtype	knockout	OK	4.77624	4.93193	0.0462772	-0.135096	0.892536	0.997996	no
XLOC_001521	XLOC_001521	AC109245.1	1:141067807-141067890	wildtype	knockout	NOTEST	0	0	0	0	1	1	no
XLOC_001522	XLOC_001522	AC110527.1	1:141256567-141257158	wildtype	knockout	NOTEST	0	0	0	0	1	1	no
XLOC_001523	XLOC_001523	Cdc73	1:143598796-143702893	wildtype	knockout	OK	8.86344	8.53318	-0.0547824	0.141137	0.887762	0.997996	no
XLOC_001524	XLOC_001524	Trove2	1:143750789-143777068	wildtype	knockout	OK	18.161	13.0856	-0.472857	2.22908	0.0258083	0.297076	no
XLOC_001525	XLOC_001525	Rgs2	1:143999337-144004161	wildtype	knockout	OK	32.514	35.5161	0.127414	-0.366649	0.713881	0.995999	no
XLOC_001526	XLOC_001526	Rgs13	1:144138666-144177372	wildtype	knockout	NOTEST	0.0337426	0.0278499	-0.276896	0.0238149	0.981	1	no
XLOC_001527	XLOC_001527	Rgs1	1:144243971-144249242	wildtype	knockout	NOTEST	0.591721	0.0984936	-2.58681	0.53263	0.59429	1	no
XLOC_001528	XLOC_001528	U4	1:144609003-144609110	wildtype	knockout	NOTEST	0	0	0	0	1	1	no
XLOC_001529	XLOC_001529	Rgs18	1:144752682-144775435	wildtype	knockout	NOTEST	0.0247414	0.0977175	1.98169	-0.634072	0.526034	1	no
XLOC_001530	XLOC_001530	U6	1:144960733-144960839	wildtype	knockout	NOTEST	0	0	0	0	1	1	no
XLOC_001531	XLOC_001531	AC102320.1	1:144979483-144979585	wildtype	knockout	NOTEST	0	0	0	0	1	1	no
XLOC_001532	XLOC_001532	SNORA17	1:145291353-145291480	wildtype	knockout	NOTEST	0	0	0	0	1	1	no
XLOC_001533	XLOC_001533	A230059L01Rik	1:146495628-146902472	wildtype	knockout	NOTEST	0.635472	0.269304	-1.23859	0.820391	0.411993	1	no
XLOC_001534	XLOC_001534	Gm15584	1:146495628-146902472	wildtype	knockout	NOTEST	0	0	0	0	1	1	no
XLOC_001535	XLOC_001535	Gm9931	1:147280757-147281942	wildtype	knockout	NOTEST	0	0	0	0	1	1	no
XLOC_001536	XLOC_001536	SNORA17	1:148326979-148327108	wildtype	knockout	NOTEST	0	0	0	0	1	1	no
XLOC_001537	XLOC_001537	Gm15443	1:149025227-149026047	wildtype	knockout	NOTEST	0	0	0	0	1	1	no
XLOC_001538	XLOC_001538	U6	1:149707376-149707482	wildtype	knockout	NOTEST	0	0	0	0	1	1	no
XLOC_001539	XLOC_001539	n-R5s218	1:149734749-149734858	wildtype	knockout	NOTEST	0	0	0	0	1	1	no
XLOC_001540	XLOC_001540	Pla2g4a	1:149829617-149961290	wildtype	knockout	OK	1.87394	1.7352	-0.110971	0.187013	0.85165	0.997509	no
XLOC_001541	XLOC_001541	Gm15453	1:150264924-150266056	wildtype	knockout	OK	2.55199	3.03716	0.251103	-0.440501	0.659574	0.982153	no
XLOC_001542	XLOC_001542	BC003331	1:150361304-150466165	wildtype	knockout	OK	16.9635	15.901	-0.0933166	0.132093	0.894911	0.997996	no
XLOC_001543	XLOC_001543	Prg4	1:150361304-150466165	wildtype	knockout	NOTEST	0.19077	0.433123	1.18295	-0.223408	0.823218	1	no
XLOC_001544	XLOC_001544	Hmcn1	1:150563526-150993435	wildtype	knockout	NOTEST	0.85597	0.915537	0.0970593	-0.0380401	0.969656	1	no
XLOC_001545	XLOC_001545	AC139129.1	1:151062003-151062110	wildtype	knockout	NOTEST	0	0	0	0	1	1	no
XLOC_001546	XLOC_001546	U2	1:151260823-151260914	wildtype	knockout	NOTEST	0	0	0	0	1	1	no
XLOC_001547	XLOC_001547	Gm10138	1:151344368-151364445	wildtype	knockout	NOTEST	0	0	0	0	1	1	no
XLOC_001548	XLOC_001548	1200016B10Rik	1:151367698-151428455	wildtype	knockout	OK	7.92538	10.4706	0.401796	-0.631171	0.527929	0.955398	no
XLOC_001549	XLOC_001549	Rnf2	1:151469405-151500823	wildtype	knockout	OK	12.5991	10.1646	-0.309762	1.404	0.160319	0.719871	no
XLOC_001550	XLOC_001550	U4	1:151854822-151854955	wildtype	knockout	NOTEST	0	0	0	0	1	1	no
XLOC_001551	XLOC_001551	1700025G04Rik	1:151884523-152090320	wildtype	knockout	OK	9.31891	8.65406	-0.106784	0.182716	0.855021	0.997509	no
XLOC_001552	XLOC_001552	Tsen15	1:152370734-152386688	wildtype	knockout	OK	13.3368	17.2335	0.369797	-0.96072	0.336693	0.888962	no
XLOC_001553	XLOC_001553	Gm15618	1:152399829-152510695	wildtype	knockout	NOTEST	0.155793	0.474256	1.60604	-0.294066	0.768707	1	no
XLOC_001554	XLOC_001554	Rgl1	1:152516758-152766351	wildtype	knockout	OK	12.7772	6.82302	-0.905092	2.03521	0.0418297	0.386367	no
XLOC_001555	XLOC_001555	Gm15479	1:152516758-152766351	wildtype	knockout	NOTEST	0.0374387	0	-1.79769e+308	-1.79769e+308	0.388178	1	no
XLOC_001556	XLOC_001556	Gm7278	1:152516758-152766351	wildtype	knockout	OK	3.23288	3.11678	-0.0527629	0.0808094	0.935594	0.997996	no
XLOC_001557	XLOC_001557	Smg7	1:152836995-152902646	wildtype	knockout	OK	6.86111	7.23878	0.0773048	-0.279735	0.77968	0.997509	no
XLOC_001558	XLOC_001558	Lamc2	1:153122755-153186447	wildtype	knockout	NOTEST	0.120906	0.0758838	-0.672017	0.545233	0.585593	1	no
XLOC_001559	XLOC_001559	Lamc1	1:153218921-153332786	wildtype	knockout	OK	2.67364	3.59297	0.42637	-0.516568	0.605458	0.973132	no
XLOC_001560	XLOC_001560	E330020D12Rik	1:153404826-153408429	wildtype	knockout	NOTEST	0	0	0	0	1	1	no
XLOC_001561	XLOC_001561	Dhx9	1:153455757-153487660	wildtype	knockout	OK	22.5558	23.0584	0.0317902	-0.195055	0.84535	0.997509	no
XLOC_001562	XLOC_001562	Npl	1:153503015-153549714	wildtype	knockout	NOTEST	0.392666	0.914985	1.22045	-1.15363	0.248652	1	no
XLOC_001563	XLOC_001563	Rgsl1	1:153779380-153844142	wildtype	knockout	NOTEST	0.262992	0.301916	0.199127	-0.0524905	0.958138	1	no
XLOC_001564	XLOC_001564	5830403L16Rik	1:153849541-153916910	wildtype	knockout	NOTEST	0.407134	0.432728	0.087958	-0.00453072	0.996385	1	no
XLOC_001565	XLOC_001565	SNORA17	1:154080094-154080199	wildtype	knockout	NOTEST	0	0	0	0	1	1	no
XLOC_001566	XLOC_001566	n-R5s220	1:154311407-154311527	wildtype	knockout	NOTEST	0	0	0	0	1	1	no
XLOC_001567	XLOC_001567	Cacna1e	1:154392518-154725920	wildtype	knockout	OK	1.8179	2.53276	0.478435	-2.20076	0.0277528	0.307305	no
XLOC_001568	XLOC_001568	Ier5	1:155096366-155099636	wildtype	knockout	NOTEST	1.34675	1.78292	0.404758	-0.921106	0.356995	1	no
XLOC_001569	XLOC_001569	Mr1	1:155127877-155146780	wildtype	knockout	OK	2.33521	2.65891	0.187284	-0.486792	0.626406	0.978504	no
XLOC_001570	XLOC_001570	BC034090	1:155212473-155232724	wildtype	knockout	NOTEST	0.46621	0.380273	-0.293943	0.398225	0.690464	1	no
XLOC_001571	XLOC_001571	Xpr1	1:155275700-155417415	wildtype	knockout	OK	11.012	12.6618	0.201405	-0.837759	0.402166	0.918139	no
XLOC_001572	XLOC_001572	Gm5532	1:155520172-155527111	wildtype	knockout	NOTEST	0	0	0	0	1	1	no
XLOC_001573	XLOC_001573	Lhx4	1:155698035-155742120	wildtype	knockout	NOTEST	0.0167304	0	-1.79769e+308	-1.79769e+308	0.219299	1	no
XLOC_001574	XLOC_001574	Qsox1	1:155778154-155812883	wildtype	knockout	OK	1.94604	3.26454	0.746335	-0.747912	0.454513	0.936749	no
XLOC_001575	XLOC_001575	Cep350	1:155844965-155972890	wildtype	knockout	OK	9.76166	8.50309	-0.199139	0.302602	0.762193	0.997509	no
XLOC_001576	XLOC_001576	AC120391.1	1:155844965-155972890	wildtype	knockout	NOTEST	0	0	0	0	1	1	no
XLOC_001577	XLOC_001577	Tor1aip1	1:156004598-156068861	wildtype	knockout	OK	2.24748	3.71997	0.726983	-0.975103	0.329509	0.885199	no
XLOC_001578	XLOC_001578	Fam163a	1:156075965-156205026	wildtype	knockout	NOTEST	0.414923	0.588192	0.503444	-0.757009	0.449044	1	no
XLOC_001579	XLOC_001579	Tdrd5	1:156255295-156303664	wildtype	knockout	NOTEST	1.00466	1.43391	0.513242	-0.534741	0.592829	1	no
XLOC_001580	XLOC_001580	9430070O13Rik	1:156310726-156421159	wildtype	knockout	NOTEST	0.050889	0.0189585	-1.42451	0.209885	0.833757	1	no
XLOC_001581	XLOC_001581	Soat1	1:156428107-156474328	wildtype	knockout	OK	7.08536	6.38506	-0.15014	0.664173	0.50658	0.952252	no
XLOC_001582	XLOC_001582	Tor3a	1:156653616-156674356	wildtype	knockout	OK	2.27624	1.68019	-0.43803	1.06824	0.285413	0.852922	no
XLOC_001584	XLOC_001584	Ralgps2	1:156804165-156939626	wildtype	knockout	OK	8.49318	9.9906	0.234266	-1.24686	0.212448	0.787506	no
XLOC_001585	XLOC_001585	1700057K13Rik	1:157099147-157108680	wildtype	knockout	NOTEST	0	0	0	0	1	1	no
XLOC_001586	XLOC_001586	Rasal2	1:157135182-157420235	wildtype	knockout	OK	8.49307	9.71357	0.193716	-0.427854	0.668758	0.984317	no
XLOC_001587	XLOC_001587	Gm6058	1:157135182-157420235	wildtype	knockout	NOTEST	1.42854	0.679972	-1.07099	0.346998	0.728593	1	no
XLOC_001588	XLOC_001588	Gm15486	1:157497874-157568425	wildtype	knockout	NOTEST	0	0	0	0	1	1	no
XLOC_001589	XLOC_001589	Fam5b	1:158245270-158356260	wildtype	knockout	OK	9.16741	7.02448	-0.384123	1.83337	0.0667477	0.49093	no
XLOC_001590	XLOC_001590	1600012P17Rik,Pappa2	1:158711726-158980490	wildtype	knockout	NOTEST	0.0147331	0.116957	2.98884	-0.748547	0.454131	1	no
XLOC_001591	XLOC_001591	Gm4953	1:159168156-159168642	wildtype	knockout	NOTEST	0	0	0	0	1	1	no
XLOC_001592	XLOC_001592	AC084287.1	1:159232325-159347580	wildtype	knockout	NOTEST	0	0	0	0	1	1	no
XLOC_001593	XLOC_001593	SNORA17	1:159983495-159983605	wildtype	knockout	NOTEST	0	0	0	0	1	1	no
XLOC_001594	XLOC_001594	4930562F07Rik	1:160044383-160078428	wildtype	knockout	NOTEST	0.196402	0.347506	0.823228	-0.302572	0.762216	1	no
XLOC_001595	XLOC_001595	Tnn	1:160085035-160153580	wildtype	knockout	NOTEST	0.0280277	0.00812013	-1.78728	0.21385	0.830664	1	no
XLOC_001596	XLOC_001596	Cacybp	1:160202366-160212892	wildtype	knockout	OK	86.9606	71.1756	-0.288979	1.83191	0.0669649	0.491224	no
XLOC_001597	XLOC_001597	Rabgap1l	1:160219173-160792938	wildtype	knockout	OK	29.8846	30.4268	0.025941	-0.129618	0.896868	0.997996	no
XLOC_001598	XLOC_001598	Mir1927	1:160219173-160792938	wildtype	knockout	NOTEST	0	0	0	0	1	1	no
XLOC_001599	XLOC_001599	SNORA26	1:160876201-160876322	wildtype	knockout	NOTEST	0	0	0	0	1	1	no
XLOC_001600	XLOC_001600	Zbtb37	1:161008793-161038539	wildtype	knockout	OK	2.5353	2.32259	-0.126422	0.155861	0.876143	0.997996	no
XLOC_001601	XLOC_001601	Dars2	1:161040600-161070658	wildtype	knockout	OK	5.86369	5.69952	-0.0409665	0.0813339	0.935176	0.997996	no
XLOC_001602	XLOC_001602	Klhl20	1:161088374-161131511	wildtype	knockout	OK	2.50525	2.52345	0.0104415	-0.0213589	0.982959	0.997996	no
XLOC_001603	XLOC_001603	4930469G21Rik	1:161142690-161169106	wildtype	knockout	NOTEST	0.512924	0.642618	0.325216	-0.237581	0.812206	1	no
XLOC_001604	XLOC_001604	Prdx6	1:161240111-161251219	wildtype	knockout	OK	16.2792	19.4573	0.257285	-1.12864	0.259052	0.827234	no
XLOC_001605	XLOC_001605	5S_rRNA	1:161552548-161552666	wildtype	knockout	NOTEST	0	0	0	0	1	1	no
XLOC_001606	XLOC_001606	Gm15429	1:161725535-161727682	wildtype	knockout	NOTEST	1.47383	1.89446	0.36221	-0.40576	0.684919	1	no
XLOC_001607	XLOC_001607	Fasl	1:161780690-161788495	wildtype	knockout	NOTEST	0.0514928	0.284323	2.46509	-1.16074	0.245746	1	no
XLOC_001608	XLOC_001608	AI848100	1:161816111-161876661	wildtype	knockout	OK	16.6397	18.2051	0.129713	-0.787762	0.430836	0.928697	no
XLOC_001609	XLOC_001609	4930558K02Rik	1:161942085-162479943	wildtype	knockout	NOTEST	0.168688	0	-1.79769e+308	-1.79769e+308	0.374802	1	no
XLOC_001610	XLOC_001610	Dnm3	1:161942085-162479943	wildtype	knockout	OK	48.2295	32.7766	-0.557249	1.48876	0.136549	0.671234	no
XLOC_001611	XLOC_001611	AC157798.1	1:161942085-162479943	wildtype	knockout	NOTEST	0	0	0	0	1	1	no
XLOC_001612	XLOC_001612	Mettl13	1:162532126-162548551	wildtype	knockout	OK	2.02556	1.98636	-0.0281907	0.0214726	0.982869	0.997996	no
XLOC_001613	XLOC_001613	Gm5705	1:162628356-162629067	wildtype	knockout	NOTEST	0	0	0	0	1	1	no
XLOC_001614	XLOC_001614	7420461P10Rik	1:162639149-162658173	wildtype	knockout	NOTEST	0	0	0	0	1	1	no
XLOC_001615	XLOC_001615	Prrc2c	1:162673401-162740495	wildtype	knockout	OK	5.01492	5.61448	0.162926	-0.90133	0.367413	0.903094	no
XLOC_001616	XLOC_001616	Fmo4	1:162793882-162813972	wildtype	knockout	NOTEST	0.248895	0.273505	0.136029	-0.0362447	0.971087	1	no
XLOC_001617	XLOC_001617	Fmo1	1:162829560-162866548	wildtype	knockout	OK	2.68038	7.26223	1.43798	-2.31956	0.0203645	0.255655	no
XLOC_001618	XLOC_001618	Fmo2	1:162874316-162898726	wildtype	knockout	NOTEST	1.16687	1.53612	0.396649	-0.270659	0.786653	1	no
XLOC_001619	XLOC_001619	AC117767.1	1:162916550-162937225	wildtype	knockout	NOTEST	0.0270939	0	-1.79769e+308	-1.79769e+308	0.29105	1	no
XLOC_001620	XLOC_001620	Fmo3	1:162953801-162984528	wildtype	knockout	NOTEST	0	0	0	0	1	1	no
XLOC_001621	XLOC_001621	4921528O07Rik	1:163024301-163085670	wildtype	knockout	NOTEST	0	0	0	0	1	1	no
XLOC_001622	XLOC_001622	SNORA17	1:163024301-163085670	wildtype	knockout	NOTEST	0	0	0	0	1	1	no
XLOC_001623	XLOC_001623	Prrx1	1:163245115-163313710	wildtype	knockout	OK	1.59565	1.7096	0.0995177	-0.179786	0.857321	0.997509	no
XLOC_001624	XLOC_001624	Gorab	1:163384908-163403641	wildtype	knockout	OK	1.64492	1.45798	-0.174042	0.372798	0.709299	0.995999	no
XLOC_001625	XLOC_001625	Mettl11b	1:163702256-163725232	wildtype	knockout	NOTEST	0.140728	0	-1.79769e+308	-1.79769e+308	0.143981	1	no
XLOC_001626	XLOC_001626	BC055324	1:163929099-163994796	wildtype	knockout	NOTEST	0.955399	0.806454	-0.24451	0.117263	0.906652	1	no
XLOC_001627	XLOC_001627	Gm16587	1:164115263-164220277	wildtype	knockout	NOTEST	0	0	0	0	1	1	no
XLOC_001628	XLOC_001628	Gm16548	1:164115263-164220277	wildtype	knockout	NOTEST	0.0437246	0	-1.79769e+308	-1.79769e+308	0.381001	1	no
XLOC_001629	XLOC_001629	Blzf1	1:164289799-164307489	wildtype	knockout	OK	10.9558	11.0361	0.0105438	-0.0292291	0.976682	0.997996	no
XLOC_001631	XLOC_001631	Xcl1	1:164931643-164935527	wildtype	knockout	NOTEST	0	0	0	0	1	1	no
XLOC_001632	XLOC_001632	Tbx19	1:165137854-165160773	wildtype	knockout	NOTEST	0.154473	0.0398277	-1.95551	0.366896	0.713696	1	no
XLOC_001633	XLOC_001633	Gm16550	1:165137854-165160773	wildtype	knockout	NOTEST	0	0	0	0	1	1	no
XLOC_001634	XLOC_001634	Sft2d2	1:165174340-165194433	wildtype	knockout	OK	2.822	2.21359	-0.350334	1.1472	0.251297	0.821669	no
XLOC_001635	XLOC_001635	Tiprl	1:165214921-165236943	wildtype	knockout	OK	39.5753	29.7786	-0.410325	2.11366	0.0345441	0.347647	no
XLOC_001636	XLOC_001636	Dcaf6	1:165329510-165460465	wildtype	knockout	OK	15.1955	16.2958	0.100858	-0.547879	0.583775	0.972641	no
XLOC_001637	XLOC_001637	7SK	1:165485182-165576774	wildtype	knockout	NOTEST	0	0	0	0	1	1	no
XLOC_001638	XLOC_001638	SNORA18	1:165485182-165576774	wildtype	knockout	NOTEST	0	0	0	0	1	1	no
XLOC_001639	XLOC_001639	Mpzl1	1:165592180-165634541	wildtype	knockout	OK	6.38927	6.73864	0.0768072	-0.1757	0.86053	0.997509	no
XLOC_001640	XLOC_001640	Rcsd1	1:165648944-165708094	wildtype	knockout	OK	1.5884	2.07382	0.384717	-0.650767	0.515197	0.952518	no
XLOC_001641	XLOC_001641	5S_rRNA	1:165781074-166002678	wildtype	knockout	NOTEST	0	0	0	0	1	1	no
XLOC_001642	XLOC_001642	AC090495.1	1:165781074-166002678	wildtype	knockout	NOTEST	0	0	0	0	1	1	no
XLOC_001643	XLOC_001643	Pou2f1	1:165781074-166002678	wildtype	knockout	OK	5.67052	7.39838	0.383729	-0.327204	0.743514	0.997509	no
XLOC_001644	XLOC_001644	Dusp27	1:166098152-166127898	wildtype	knockout	NOTEST	0.070949	0.0474201	-0.581284	0.345482	0.729732	1	no
XLOC_001645	XLOC_001645	Mael	1:166201384-166238744	wildtype	knockout	NOTEST	0.208899	0	-1.79769e+308	-1.79769e+308	0.0837913	1	no
XLOC_001646	XLOC_001646	5330438I03Rik	1:166254138-166316823	wildtype	knockout	NOTEST	0.383224	0.203525	-0.912982	0.550955	0.581665	1	no
XLOC_001647	XLOC_001647	Gm15853	1:166379096-166409828	wildtype	knockout	NOTEST	0	1.08199	1.79769e+308	1.79769e+308	0.175545	1	no
XLOC_001648	XLOC_001648	Pogk	1:166379096-166409828	wildtype	knockout	OK	6.63027	4.42271	-0.584136	1.32841	0.184044	0.752033	no
XLOC_001649	XLOC_001649	Gm16418	1:166431704-166431875	wildtype	knockout	NOTEST	0	0	0	0	1	1	no
XLOC_001650	XLOC_001650	Gm4846	1:166483612-166497588	wildtype	knockout	NOTEST	0	0	0	0	1	1	no
XLOC_001651	XLOC_001651	Gm4847	1:166628970-166647693	wildtype	knockout	NOTEST	0.148027	0.0196071	-2.91641	1.27403	0.202653	1	no
XLOC_001652	XLOC_001652	Fmo9	1:166662054-166681845	wildtype	knockout	NOTEST	0	0	0	0	1	1	no
XLOC_001653	XLOC_001653	Gm6286	1:166945596-166946358	wildtype	knockout	NOTEST	0.526	1.25161	1.25066	-1.06316	0.28771	1	no
XLOC_001654	XLOC_001654	Uck2	1:167223826-167223919	wildtype	knockout	NOTEST	0	0	0	0	1	1	no
XLOC_001655	XLOC_001655	Uck2	1:167226089-167285127	wildtype	knockout	OK	4.63237	6.5954	0.509709	-1.42188	0.155061	0.707283	no
XLOC_001656	XLOC_001656	mmu-mir-2134-1	1:167340368-167340424	wildtype	knockout	NOTEST	0	0	0	0	1	1	no
XLOC_001657	XLOC_001657	Mgst3	1:167371965-167393841	wildtype	knockout	OK	14.3397	12.6978	-0.175441	0.553663	0.57981	0.971815	no
XLOC_001658	XLOC_001658	Lrrc52	1:167445674-167466780	wildtype	knockout	NOTEST	0	0	0	0	1	1	no
XLOC_001659	XLOC_001659	Pbx1	1:168153526-168432270	wildtype	knockout	OK	23.194	33.7214	0.539911	-1.7417	0.0815601	0.538423	no
XLOC_001660	XLOC_001660	Gm5265	1:169453527-169453869	wildtype	knockout	NOTEST	0	0	0	0	1	1	no
XLOC_001661	XLOC_001661	Nuf2	1:169497933-169531464	wildtype	knockout	NOTEST	0.368364	0.510947	0.472041	-0.378382	0.705147	1	no
XLOC_001662	XLOC_001662	Rgs4	1:169741476-169747642	wildtype	knockout	OK	66.9737	69.1251	0.0456153	-0.256122	0.797857	0.997509	no
XLOC_001663	XLOC_001663	AC115766.1	1:169799449-169799556	wildtype	knockout	NOTEST	0	0	0	0	1	1	no
XLOC_001664	XLOC_001664	Gm15852	1:169928647-169934653	wildtype	knockout	OK	11.2383	12.4747	0.150583	-0.360689	0.718332	0.995999	no
XLOC_001665	XLOC_001665	Hsd17b7	1:169949534-169969241	wildtype	knockout	OK	2.61061	2.43387	-0.101135	0.12341	0.901782	0.997996	no
XLOC_001666	XLOC_001666	Ddr2	1:169977803-170110501	wildtype	knockout	NOTEST	0.20854	0.169149	-0.302037	0.248683	0.803606	1	no
XLOC_001667	XLOC_001667	Uap1	1:170141937-170174957	wildtype	knockout	OK	12.6215	12.1976	-0.0492845	0.166304	0.867918	0.997509	no
XLOC_001668	XLOC_001668	Uhmk1	1:170193419-170215556	wildtype	knockout	OK	34.6849	37.4173	0.109399	-0.684596	0.493599	0.946782	no
XLOC_001669	XLOC_001669	Gm7694,Nos1ap	1:170298192-170589861	wildtype	knockout	OK	2.81868	3.74319	0.409249	-0.42554	0.670443	0.984867	no
XLOC_001670	XLOC_001670	Atf6	1:170704456-170867771	wildtype	knockout	OK	2.64357	3.12578	0.241729	-0.986846	0.323718	0.882245	no
XLOC_001671	XLOC_001671	AC113490.1	1:170704456-170867771	wildtype	knockout	NOTEST	0	0	0	0	1	1	no
XLOC_001672	XLOC_001672	AC113490.2	1:170704456-170867771	wildtype	knockout	NOTEST	0	0	0	0	1	1	no
XLOC_001673	XLOC_001673	Dusp12	1:170868644-170885540	wildtype	knockout	OK	2.28314	4.45032	0.962893	-1.40312	0.160582	0.719871	no
XLOC_001674	XLOC_001674	Fcrlb	1:170907272-170912941	wildtype	knockout	NOTEST	0.186522	0	-1.79769e+308	-1.79769e+308	0.146451	1	no
XLOC_001675	XLOC_001675	Fcrla	1:170917575-170927583	wildtype	knockout	NOTEST	0	0	0	0	1	1	no
XLOC_001676	XLOC_001676	Gm2962	1:170917575-170927583	wildtype	knockout	OK	1.58377	7.88536	2.31581	-1.99807	0.0457088	0.403181	no
XLOC_001677	XLOC_001677	Fcgr2b	1:170960557-170976547	wildtype	knockout	NOTEST	1.10988	0.345986	-1.68161	0.903378	0.366326	1	no
XLOC_001678	XLOC_001678	Fcgr3	1:171051173-171064935	wildtype	knockout	OK	4.46606	3.33757	-0.420202	0.590591	0.554794	0.961008	no
XLOC_001679	XLOC_001679	Sdhc	1:171127164-171150603	wildtype	knockout	OK	41.326	24.4693	-0.756077	1.97098	0.0487265	0.415109	no
XLOC_001681	XLOC_001681	Tomm40l	1:171213969-171222514	wildtype	knockout	OK	10.4439	12.2342	0.228264	-0.297095	0.766394	0.997509	no
XLOC_001682	XLOC_001682	Fcer1g	1:171229571-171234365	wildtype	knockout	OK	4.31229	3.58988	-0.26452	0.371143	0.710531	0.995999	no
XLOC_001683	XLOC_001683	Ndufs2	1:171234852-171247122	wildtype	knockout	OK	176.263	206.678	0.229654	-1.21105	0.225875	0.803209	no
XLOC_001684	XLOC_001684	Ppox	1:171270327-171281186	wildtype	knockout	OK	1.99508	1.61032	-0.309096	0.256656	0.797444	0.997509	no
[truncated: 34,225 more rows]

## Sheet: Sheet1
Associated Gene Name	Ensembl Gene ID	Description
mt-Nd4	ENSMUSG00000064363	mitochondrially encoded NADH dehydrogenase 4 [Source:MGI Symbol;Acc:MGI:102498]
mt-Nd4l	ENSMUSG00000065947	mitochondrially encoded NADH dehydrogenase 4L [Source:MGI Symbol;Acc:MGI:102497]
mt-Tr	ENSMUSG00000064361	mitochondrially encoded tRNA arginine [Source:MGI Symbol;Acc:MGI:102476]
mt-Nd3	ENSMUSG00000064360	mitochondrially encoded NADH dehydrogenase 3 [Source:MGI Symbol;Acc:MGI:102499]
mt-Tg	ENSMUSG00000064359	mitochondrially encoded tRNA glycine [Source:MGI Symbol;Acc:MGI:102486]
mt-Co3	ENSMUSG00000064358	mitochondrially encoded cytochrome c oxidase III [Source:MGI Symbol;Acc:MGI:102502]
mt-Atp6	ENSMUSG00000064357	mitochondrially encoded ATP synthase 6 [Source:MGI Symbol;Acc:MGI:99927]
mt-Atp8	ENSMUSG00000064356	mitochondrially encoded ATP synthase 8 [Source:MGI Symbol;Acc:MGI:99926]
mt-Tk	ENSMUSG00000064355	mitochondrially encoded tRNA lysine [Source:MGI Symbol;Acc:MGI:102483]
mt-Co2	ENSMUSG00000064354	mitochondrially encoded cytochrome c oxidase II [Source:MGI Symbol;Acc:MGI:102503]
mt-Td	ENSMUSG00000064353	mitochondrially encoded tRNA aspartic acid [Source:MGI Symbol;Acc:MGI:102489]
mt-Ts1	ENSMUSG00000064352	mitochondrially encoded tRNA serine 1 [Source:MGI Symbol;Acc:MGI:102475]
mt-Co1	ENSMUSG00000064351	mitochondrially encoded cytochrome c oxidase I [Source:MGI Symbol;Acc:MGI:102504]
mt-Ty	ENSMUSG00000064350	mitochondrially encoded tRNA tyrosine [Source:MGI Symbol;Acc:MGI:102470]
mt-Tc	ENSMUSG00000064349	mitochondrially encoded tRNA cysteine [Source:MGI Symbol;Acc:MGI:102490]
mt-Tn	ENSMUSG00000064348	mitochondrially encoded tRNA asparagine [Source:MGI Symbol;Acc:MGI:102479]
mt-Ta	ENSMUSG00000064347	mitochondrially encoded tRNA alanine [Source:MGI Symbol;Acc:MGI:102491]
mt-Tw	ENSMUSG00000064346	mitochondrially encoded tRNA tryptophan [Source:MGI Symbol;Acc:MGI:102471]
mt-Nd2	ENSMUSG00000064345	mitochondrially encoded NADH dehydrogenase 2 [Source:MGI Symbol;Acc:MGI:102500]
mt-Tm	ENSMUSG00000064344	mitochondrially encoded tRNA methionine [Source:MGI Symbol;Acc:MGI:102480]
mt-Tq	ENSMUSG00000064343	mitochondrially encoded tRNA glutamine [Source:MGI Symbol;Acc:MGI:102477]
mt-Ti	ENSMUSG00000064342	mitochondrially encoded tRNA isoleucine [Source:MGI Symbol;Acc:MGI:102484]
mt-Nd1	ENSMUSG00000064341	mitochondrially encoded NADH dehydrogenase 1 [Source:MGI Symbol;Acc:MGI:101787]
mt-Tl1	ENSMUSG00000064340	mitochondrially encoded tRNA leucine 1 [Source:MGI Symbol;Acc:MGI:102482]
mt-Rnr2	ENSMUSG00000064339	mitochondrially encoded 16S rRNA [Source:MGI Symbol;Acc:MGI:102492]
mt-Tv	ENSMUSG00000064338	mitochondrially encoded tRNA valine [Source:MGI Symbol;Acc:MGI:102472]
mt-Rnr1	ENSMUSG00000064337	mitochondrially encoded 12S rRNA [Source:MGI Symbol;Acc:MGI:102493]
mt-Tf	ENSMUSG00000064336	mitochondrially encoded tRNA phenylalanine [Source:MGI Symbol;Acc:MGI:102487]
Mir1901	ENSMUSG00000084565	microRNA 1901 [Source:MGI Symbol;Acc:MGI:3811425]
AC141477.1	ENSMUSG00000077923
AC148990.1	ENSMUSG00000093249
AC100600.1	ENSMUSG00000077821
Mir5129	ENSMUSG00000092679	microRNA 5129 [Source:MGI Symbol;Acc:MGI:4950454]
n-R5s50	ENSMUSG00000065102	nuclear encoded rRNA 5S 50 [Source:MGI Symbol;Acc:MGI:4421895]
SNORA71	ENSMUSG00000065924	Small nucleolar RNA SNORA71 [Source:RFAM;Acc:RF00056]
AC113970.1	ENSMUSG00000095752
Mir22	ENSMUSG00000065529	microRNA 22 [Source:MGI Symbol;Acc:MGI:2676896]
U1	ENSMUSG00000064943	U1 spliceosomal RNA [Source:RFAM;Acc:RF00003]
AC168073.41	ENSMUSG00000096285
AL844480.1	ENSMUSG00000094042
SNORA70	ENSMUSG00000087916	Small nucleolar RNA SNORA70 [Source:RFAM;Acc:RF00156]
7SK	ENSMUSG00000089256	7SK RNA [Source:RFAM;Acc:RF00100]
AC121540.1	ENSMUSG00000076949
AC113291.1	ENSMUSG00000088986
U6	ENSMUSG00000089306	U6 spliceosomal RNA [Source:RFAM;Acc:RF00026]
snoU13	ENSMUSG00000088778	Small nucleolar RNA U13 [Source:RFAM;Acc:RF01210]
AC161167.1	ENSMUSG00000095685
SNORA70	ENSMUSG00000065036	Small nucleolar RNA SNORA70 [Source:RFAM;Acc:RF00156]
SNORA4	ENSMUSG00000064665	Small nucleolar RNA SNORA4 [Source:RFAM;Acc:RF00394]
SNORA42	ENSMUSG00000065297	Small nucleolar RNA SNORA42/SNORA80 family [Source:RFAM;Acc:RF00406]
SNORA32	ENSMUSG00000064792	Small nucleolar RNA SNORA32 [Source:RFAM;Acc:RF00421]
U2	ENSMUSG00000065232	U2 spliceosomal RNA [Source:RFAM;Acc:RF00004]
Mir669f	ENSMUSG00000077038	microRNA 669f [Source:MGI Symbol;Acc:MGI:3783384]
SNORA17	ENSMUSG00000088084	Small nucleolar RNA SNORA17 [Source:RFAM;Acc:RF00560]
n-R5s172	ENSMUSG00000077696	nuclear encoded rRNA 5S 172 [Source:MGI Symbol;Acc:MGI:4422037]
Mir190b	ENSMUSG00000077996	microRNA 190b [Source:MGI Symbol;Acc:MGI:3718457]
U1	ENSMUSG00000088243	U1 spliceosomal RNA [Source:RFAM;Acc:RF00003]
5S_rRNA	ENSMUSG00000088182	5S ribosomal RNA [Source:RFAM;Acc:RF00001]
SNORA17	ENSMUSG00000088840	Small nucleolar RNA SNORA17 [Source:RFAM;Acc:RF00560]
5S_rRNA	ENSMUSG00000088404	5S ribosomal RNA [Source:RFAM;Acc:RF00001]
SNORA17	ENSMUSG00000077641	Small nucleolar RNA SNORA17 [Source:RFAM;Acc:RF00560]
U6	ENSMUSG00000087732	U6 spliceosomal RNA [Source:RFAM;Acc:RF00026]
SNORA19	ENSMUSG00000095530	Small nucleolar RNA SNORA19 [Source:RFAM;Acc:RF00413]
Snord1c	ENSMUSG00000065640	small nucleolar RNA, C/D box 1C [Source:MGI Symbol;Acc:MGI:3819527]
SNORD116	ENSMUSG00000096634	Small nucleolar RNA SNORD116 [Source:RFAM;Acc:RF00108]
SNORA17	ENSMUSG00000077152	Small nucleolar RNA SNORA17 [Source:RFAM;Acc:RF00560]
SNORA25	ENSMUSG00000087785	Small nucleolar RNA SNORA25 [Source:RFAM;Acc:RF00402]
AL845174.1	ENSMUSG00000080490
5S_rRNA	ENSMUSG00000094823	5S ribosomal RNA [Source:RFAM;Acc:RF00001]
AC164408.1	ENSMUSG00000092810
AL772216.42	ENSMUSG00000095036
SNORA17	ENSMUSG00000089279	Small nucleolar RNA SNORA17 [Source:RFAM;Acc:RF00560]
U6	ENSMUSG00000065802	U6 spliceosomal RNA [Source:RFAM;Acc:RF00026]
AC166252.3	ENSMUSG00000094807
Mir467f	ENSMUSG00000080573	microRNA 467f [Source:MGI Symbol;Acc:MGI:3783379]
SNORA71	ENSMUSG00000064995	Small nucleolar RNA SNORA71 [Source:RFAM;Acc:RF00056]
AC131029.1	ENSMUSG00000093873
AC124987.1	ENSMUSG00000077892
mmu-mir-465b-1	ENSMUSG00000096504	mmu-mir-465b-1 [Source:miRBase;Acc:MI0005498]
SNORA62	ENSMUSG00000065269	Small nucleolar RNA SNORA62/SNORA6 family [Source:RFAM;Acc:RF00091]
AL591209.1	ENSMUSG00000093013
AL627312.1	ENSMUSG00000080681
7SK	ENSMUSG00000087910	7SK RNA [Source:RFAM;Acc:RF00100]
U6	ENSMUSG00000088502	U6 spliceosomal RNA [Source:RFAM;Acc:RF00026]
AC155932.1	ENSMUSG00000093312
SNORA17	ENSMUSG00000077581	Small nucleolar RNA SNORA17 [Source:RFAM;Acc:RF00560]
AC167971.1	ENSMUSG00000094095
U6	ENSMUSG00000065667	U6 spliceosomal RNA [Source:RFAM;Acc:RF00026]
U6	ENSMUSG00000084648	U6 spliceosomal RNA [Source:RFAM;Acc:RF00026]
AC159204.1	ENSMUSG00000092653
SNORA52	ENSMUSG00000089297	Small nucleolar RNA SNORA52 [Source:RFAM;Acc:RF00419]
AL589878.1	ENSMUSG00000092913
Mir330	ENSMUSG00000065543	microRNA 330 [Source:MGI Symbol;Acc:MGI:3619345]
SNORA17	ENSMUSG00000077368	Small nucleolar RNA SNORA17 [Source:RFAM;Acc:RF00560]
SNORA17	ENSMUSG00000088440	Small nucleolar RNA SNORA17 [Source:RFAM;Acc:RF00560]
SNORD116	ENSMUSG00000077772	Small nucleolar RNA SNORD116 [Source:RFAM;Acc:RF00108]
SNORA33	ENSMUSG00000065004	Small nucleolar RNA SNORA33 [Source:RFAM;Acc:RF00438]
U6	ENSMUSG00000065898	U6 spliceosomal RNA [Source:RFAM;Acc:RF00026]
AC124613.1	ENSMUSG00000093064
7SK	ENSMUSG00000088165	7SK RNA [Source:RFAM;Acc:RF00100]
AC221015.15	ENSMUSG00000095045
AC161763.1	ENSMUSG00000093126
Mir3099	ENSMUSG00000092815	microRNA 3099 [Source:MGI Symbol;Acc:MGI:4441433]
SNORA17	ENSMUSG00000088320	Small nucleolar RNA SNORA17 [Source:RFAM;Acc:RF00560]
SNORA17	ENSMUSG00000094154	Small nucleolar RNA SNORA17 [Source:RFAM;Acc:RF00560]
SNORA17	ENSMUSG00000089445	Small nucleolar RNA SNORA17 [Source:RFAM;Acc:RF00560]
Snora43	ENSMUSG00000064858	small nucleolar RNA, H/ACA box 43 [Source:MGI Symbol;Acc:MGI:4360066]
U6	ENSMUSG00000088318	U6 spliceosomal RNA [Source:RFAM;Acc:RF00026]
AL672094.1	ENSMUSG00000092872
Mir432	ENSMUSG00000087855	microRNA 432 [Source:MGI Symbol;Acc:MGI:4358944]
U6	ENSMUSG00000089228	U6 spliceosomal RNA [Source:RFAM;Acc:RF00026]
AL714024.1	ENSMUSG00000093690
7SK	ENSMUSG00000089345	7SK RNA [Source:RFAM;Acc:RF00100]
7SK	ENSMUSG00000088474	7SK RNA [Source:RFAM;Acc:RF00100]
SNORA17	ENSMUSG00000077214	Small nucleolar RNA SNORA17 [Source:RFAM;Acc:RF00560]
Mir5106	ENSMUSG00000092677	microRNA 5106 [Source:MGI Symbol;Acc:MGI:4950426]
Mir344	ENSMUSG00000065568	microRNA 344 [Source:MGI Symbol;Acc:MGI:3619359]
AL772216.6	ENSMUSG00000080500
mmu-mir-703	ENSMUSG00000076138	mmu-mir-703 [Source:miRBase;Acc:MI0004687]
Mir693	ENSMUSG00000076141	microRNA 693 [Source:MGI Symbol;Acc:MGI:3629942]
AC162941.1	ENSMUSG00000092714
SNORA9	ENSMUSG00000064392	Small nucleolar RNA SNORA9 [Source:RFAM;Acc:RF00411]
AC134912.1	ENSMUSG00000093128
7SK	ENSMUSG00000089341	7SK RNA [Source:RFAM;Acc:RF00100]
AC087891.1	ENSMUSG00000094703
SNORA30	ENSMUSG00000064581	Small nucleolar RNA SNORA30/SNORA37 family [Source:RFAM;Acc:RF00415]
Mir15b	ENSMUSG00000065580	microRNA 15b [Source:MGI Symbol;Acc:MGI:2676842]
AC139039.1	ENSMUSG00000095796
AC134382.1	ENSMUSG00000092740
7SK	ENSMUSG00000089241	7SK RNA [Source:RFAM;Acc:RF00100]
SNORD20	ENSMUSG00000064696	Small nucleolar RNA SNORD20 [Source:RFAM;Acc:RF00217]
5S_rRNA	ENSMUSG00000087748	5S ribosomal RNA [Source:RFAM;Acc:RF00001]
Mir466j	ENSMUSG00000080526	microRNA 466j [Source:MGI Symbol;Acc:MGI:3783376]
Mir494	ENSMUSG00000070141	microRNA 494 [Source:MGI Symbol;Acc:MGI:3619426]
AC110090.1	ENSMUSG00000096241
U6	ENSMUSG00000088748	U6 spliceosomal RNA [Source:RFAM;Acc:RF00026]
Snord111	ENSMUSG00000080396	small nucleolar RNA, C/D box 111 [Source:MGI Symbol;Acc:MGI:3819518]
SNORA70	ENSMUSG00000087967	Small nucleolar RNA SNORA70 [Source:RFAM;Acc:RF00156]
U1	ENSMUSG00000065792	U1 spliceosomal RNA [Source:RFAM;Acc:RF00003]
U6	ENSMUSG00000084479	U6 spliceosomal RNA [Source:RFAM;Acc:RF00026]
Mir96	ENSMUSG00000065586	microRNA 96 [Source:MGI Symbol;Acc:MGI:3619440]
SNORA17	ENSMUSG00000077682	Small nucleolar RNA SNORA17 [Source:RFAM;Acc:RF00560]
SNORA16	ENSMUSG00000084690	Small nucleolar RNA SNORA16B/SNORA16A family [Source:RFAM;Acc:RF00190]
U1	ENSMUSG00000064416	U1 spliceosomal RNA [Source:RFAM;Acc:RF00003]
SNORA17	ENSMUSG00000095333	Small nucleolar RNA SNORA17 [Source:RFAM;Acc:RF00560]
U6	ENSMUSG00000064737	U6 spliceosomal RNA [Source:RFAM;Acc:RF00026]
Mir3077	ENSMUSG00000092784	microRNA 3077 [Source:MGI Symbol;Acc:MGI:4834250]
AC164094.1	ENSMUSG00000096514
U1	ENSMUSG00000088543	U1 spliceosomal RNA [Source:RFAM;Acc:RF00003]
SNORA17	ENSMUSG00000089333	Small nucleolar RNA SNORA17 [Source:RFAM;Acc:RF00560]
U6	ENSMUSG00000088179	U6 spliceosomal RNA [Source:RFAM;Acc:RF00026]
7SK	ENSMUSG00000088611	7SK RNA [Source:RFAM;Acc:RF00100]
AC171272.6	ENSMUSG00000094308
SNORA17	ENSMUSG00000096087	Small nucleolar RNA SNORA17 [Source:RFAM;Acc:RF00560]
SNORA63	ENSMUSG00000077621	Small nucleolar RNA SNORA63 [Source:RFAM;Acc:RF00092]
SNORA17	ENSMUSG00000095214	Small nucleolar RNA SNORA17 [Source:RFAM;Acc:RF00560]
U4	ENSMUSG00000084589	U4 spliceosomal RNA [Source:RFAM;Acc:RF00015]
Mir1306	ENSMUSG00000080452	microRNA 1306 [Source:MGI Symbol;Acc:MGI:3836985]
U6	ENSMUSG00000095393	U6 spliceosomal RNA [Source:RFAM;Acc:RF00026]
AL672070.1	ENSMUSG00000092963
U6	ENSMUSG00000065173	U6 spliceosomal RNA [Source:RFAM;Acc:RF00026]
SNORA64	ENSMUSG00000077463	Small nucleolar RNA SNORA64/SNORA10 family [Source:RFAM;Acc:RF00264]
SNORA17	ENSMUSG00000077456	Small nucleolar RNA SNORA17 [Source:RFAM;Acc:RF00560]
AL714025.1	ENSMUSG00000093583
U6	ENSMUSG00000065657	U6 spliceosomal RNA [Source:RFAM;Acc:RF00026]
U6	ENSMUSG00000088221	U6 spliceosomal RNA [Source:RFAM;Acc:RF00026]
Mir1931	ENSMUSG00000089214	microRNA 1931 [Source:MGI Symbol;Acc:MGI:3836967]
AC087556.1	ENSMUSG00000092662
7SK	ENSMUSG00000089061	7SK RNA [Source:RFAM;Acc:RF00100]
U6	ENSMUSG00000089162	U6 spliceosomal RNA [Source:RFAM;Acc:RF00026]
AC163694.1	ENSMUSG00000093149
U6	ENSMUSG00000065253	U6 spliceosomal RNA [Source:RFAM;Acc:RF00026]
7SK	ENSMUSG00000088416	7SK RNA [Source:RFAM;Acc:RF00100]
AC169385.1	ENSMUSG00000095165
U6	ENSMUSG00000077433	U6 spliceosomal RNA [Source:RFAM;Acc:RF00026]
SNORA17	ENSMUSG00000077735	Small nucleolar RNA SNORA17 [Source:RFAM;Acc:RF00560]
U1	ENSMUSG00000088702	U1 spliceosomal RNA [Source:RFAM;Acc:RF00003]
U6	ENSMUSG00000084441	U6 spliceosomal RNA [Source:RFAM;Acc:RF00026]
U6	ENSMUSG00000064992	U6 spliceosomal RNA [Source:RFAM;Acc:RF00026]
AL672290.1	ENSMUSG00000093206
AC109305.1	ENSMUSG00000094580
SNORA17	ENSMUSG00000089098	Small nucleolar RNA SNORA17 [Source:RFAM;Acc:RF00560]
AC163215.1	ENSMUSG00000077085
SNORA17	ENSMUSG00000077304	Small nucleolar RNA SNORA17 [Source:RFAM;Acc:RF00560]
AC159474.1	ENSMUSG00000076228
U7	ENSMUSG00000088970	U7 small nuclear RNA [Source:RFAM;Acc:RF00066]
U1	ENSMUSG00000077652	U1 spliceosomal RNA [Source:RFAM;Acc:RF00003]
U7	ENSMUSG00000088107	U7 small nuclear RNA [Source:RFAM;Acc:RF00066]
U6atac	ENSMUSG00000088623	U6atac minor spliceosomal RNA [Source:RFAM;Acc:RF00619]
AC168073.50	ENSMUSG00000096821
AL589902.1	ENSMUSG00000092796
Mir1896	ENSMUSG00000084590	microRNA 1896 [Source:MGI Symbol;Acc:MGI:3811418]
AC113092.1	ENSMUSG00000089378
5S_rRNA	ENSMUSG00000088207	5S ribosomal RNA [Source:RFAM;Acc:RF00001]
Mir365-2	ENSMUSG00000065489	microRNA 365-2 [Source:MGI Symbol;Acc:MGI:3619372]
AC141881.8	ENSMUSG00000094270
Snord90	ENSMUSG00000077756	small nucleolar RNA, C/D box 90 [Source:MGI Symbol;Acc:MGI:3819563]
AC139317.1	ENSMUSG00000092859
U6	ENSMUSG00000089471	U6 spliceosomal RNA [Source:RFAM;Acc:RF00026]
AL772216.8	ENSMUSG00000080624
AC136741.1	ENSMUSG00000080363
AC172750.16	ENSMUSG00000096313
Mir694	ENSMUSG00000076147	microRNA 694 [Source:MGI Symbol;Acc:MGI:3629943]
SNORA17	ENSMUSG00000077659	Small nucleolar RNA SNORA17 [Source:RFAM;Acc:RF00560]
SNORA17	ENSMUSG00000088125	Small nucleolar RNA SNORA17 [Source:RFAM;Acc:RF00560]
5S_rRNA	ENSMUSG00000089599	5S ribosomal RNA [Source:RFAM;Acc:RF00001]
CT030729.1	ENSMUSG00000092908
SNORA17	ENSMUSG00000077416	Small nucleolar RNA SNORA17 [Source:RFAM;Acc:RF00560]
AC165366.1	ENSMUSG00000095697
SNORA17	ENSMUSG00000077314	Small nucleolar RNA SNORA17 [Source:RFAM;Acc:RF00560]
U6	ENSMUSG00000065788	U6 spliceosomal RNA [Source:RFAM;Acc:RF00026]
5S_rRNA	ENSMUSG00000095072	5S ribosomal RNA [Source:RFAM;Acc:RF00001]
Vault	ENSMUSG00000064905	Vault RNA [Source:RFAM;Acc:RF00006]
mmu-mir-692-2	ENSMUSG00000094403	mmu-mir-692-2 [Source:miRBase;Acc:MI0004661]
7SK	ENSMUSG00000088395	7SK RNA [Source:RFAM;Acc:RF00100]
SNORA17	ENSMUSG00000077629	Small nucleolar RNA SNORA17 [Source:RFAM;Acc:RF00560]
AC113593.1	ENSMUSG00000076395
AC117644.4	ENSMUSG00000095735
AL928551.1	ENSMUSG00000092822
AC168073.12	ENSMUSG00000094522
AC151601.1	ENSMUSG00000096317
SNORA36	ENSMUSG00000064410	Small nucleolar RNA SNORA36 family [Source:RFAM;Acc:RF00340]
SNORA17	ENSMUSG00000089237	Small nucleolar RNA SNORA17 [Source:RFAM;Acc:RF00560]
7SK	ENSMUSG00000088456	7SK RNA [Source:RFAM;Acc:RF00100]
SNORA17	ENSMUSG00000077398	Small nucleolar RNA SNORA17 [Source:RFAM;Acc:RF00560]
U6	ENSMUSG00000064745	U6 spliceosomal RNA [Source:RFAM;Acc:RF00026]
AC154308.1	ENSMUSG00000093850
AC124659.1	ENSMUSG00000095792
AL833773.1	ENSMUSG00000095856
U7	ENSMUSG00000088029	U7 small nuclear RNA [Source:RFAM;Acc:RF00066]
Mir1298	ENSMUSG00000080331	microRNA 1298 [Source:MGI Symbol;Acc:MGI:4834221]
AL844871.1	ENSMUSG00000077979
SNORA17	ENSMUSG00000077280	Small nucleolar RNA SNORA17 [Source:RFAM;Acc:RF00560]
mmu-mir-1194	ENSMUSG00000080383	mmu-mir-1194 [Source:miRBase;Acc:MI0006299]
U6	ENSMUSG00000093856	U6 spliceosomal RNA [Source:RFAM;Acc:RF00026]
U7	ENSMUSG00000095708	U7 small nuclear RNA [Source:RFAM;Acc:RF00066]
Mir103-2	ENSMUSG00000065563	microRNA 103-2 [Source:MGI Symbol;Acc:MGI:3619059]
U7	ENSMUSG00000089053	U7 small nuclear RNA [Source:RFAM;Acc:RF00066]
7SK	ENSMUSG00000089453	7SK RNA [Source:RFAM;Acc:RF00100]
U3	ENSMUSG00000089058	Small nucleolar RNA U3 [Source:RFAM;Acc:RF00012]
U6	ENSMUSG00000065943	U6 spliceosomal RNA [Source:RFAM;Acc:RF00026]
U6	ENSMUSG00000065291	U6 spliceosomal RNA [Source:RFAM;Acc:RF00026]
SNORA17	ENSMUSG00000088362	Small nucleolar RNA SNORA17 [Source:RFAM;Acc:RF00560]
AC221015.7	ENSMUSG00000094218
AC221015.12	ENSMUSG00000094960
U1	ENSMUSG00000077471	U1 spliceosomal RNA [Source:RFAM;Acc:RF00003]
7SK	ENSMUSG00000089048	7SK RNA [Source:RFAM;Acc:RF00100]
SNORA73	ENSMUSG00000064380	Small nucleolar RNA SNORA73 family [Source:RFAM;Acc:RF00045]
5_8S_rRNA	ENSMUSG00000088595	5.8S ribosomal RNA [Source:RFAM;Acc:RF00002]
U6	ENSMUSG00000088490	U6 spliceosomal RNA [Source:RFAM;Acc:RF00026]
n-R5s152	ENSMUSG00000070150	nuclear encoded rRNA 5S 152 [Source:MGI Symbol;Acc:MGI:4422015]
AC104324.1	ENSMUSG00000095323
7SK	ENSMUSG00000088102	7SK RNA [Source:RFAM;Acc:RF00100]
U6	ENSMUSG00000088620	U6 spliceosomal RNA [Source:RFAM;Acc:RF00026]
n-R5s151	ENSMUSG00000065893	nuclear encoded rRNA 5S 151 [Source:MGI Symbol;Acc:MGI:4422013]
AC116739.1	ENSMUSG00000095740
U6	ENSMUSG00000094976	U6 spliceosomal RNA [Source:RFAM;Acc:RF00026]
AC168073.18	ENSMUSG00000094890
U6	ENSMUSG00000089437	U6 spliceosomal RNA [Source:RFAM;Acc:RF00026]
U7	ENSMUSG00000089086	U7 small nuclear RNA [Source:RFAM;Acc:RF00066]
U6	ENSMUSG00000070214	U6 spliceosomal RNA [Source:RFAM;Acc:RF00026]
SNORA17	ENSMUSG00000089454	Small nucleolar RNA SNORA17 [Source:RFAM;Acc:RF00560]
SNORA17	ENSMUSG00000077728	Small nucleolar RNA SNORA17 [Source:RFAM;Acc:RF00560]
Mir496	ENSMUSG00000070136	microRNA 496 [Source:MGI Symbol;Acc:MGI:3629907]
SNORA17	ENSMUSG00000077442	Small nucleolar RNA SNORA17 [Source:RFAM;Acc:RF00560]
AC162934.1	ENSMUSG00000095027
U6	ENSMUSG00000088057	U6 spliceosomal RNA [Source:RFAM;Acc:RF00026]
Mir669d	ENSMUSG00000077834	microRNA 669d [Source:MGI Symbol;Acc:MGI:3783382]
n-R5s2	ENSMUSG00000075918	nuclear encoded rRNA 5S 2 [Source:MGI Symbol;Acc:MGI:4421736]
SNORA17	ENSMUSG00000088697	Small nucleolar RNA SNORA17 [Source:RFAM;Acc:RF00560]
U6	ENSMUSG00000088625	U6 spliceosomal RNA [Source:RFAM;Acc:RF00026]
SNORA17	ENSMUSG00000077674	Small nucleolar RNA SNORA17 [Source:RFAM;Acc:RF00560]
SNORA17	ENSMUSG00000088046	Small nucleolar RNA SNORA17 [Source:RFAM;Acc:RF00560]
U6	ENSMUSG00000064746	U6 spliceosomal RNA [Source:RFAM;Acc:RF00026]
AC102463.2	ENSMUSG00000096585
7SK	ENSMUSG00000084683	7SK RNA [Source:RFAM;Acc:RF00100]
BX255277.1	ENSMUSG00000076337
AC090495.1	ENSMUSG00000094394
mmu-mir-465c-1	ENSMUSG00000095782	mmu-mir-465c-1 [Source:miRBase;Acc:MI0005500]
SNORA17	ENSMUSG00000089461	Small nucleolar RNA SNORA17 [Source:RFAM;Acc:RF00560]
n-R5s85	ENSMUSG00000065387	nuclear encoded rRNA 5S 85 [Source:MGI Symbol;Acc:MGI:4421933]
5S_rRNA	ENSMUSG00000094541	5S ribosomal RNA [Source:RFAM;Acc:RF00001]
AC133514.1	ENSMUSG00000080515
AC134908.2	ENSMUSG00000096451
AC137107.1	ENSMUSG00000092911
U7	ENSMUSG00000088180	U7 small nuclear RNA [Source:RFAM;Acc:RF00066]
snoU13	ENSMUSG00000088467	Small nucleolar RNA U13 [Source:RFAM;Acc:RF01210]
U6	ENSMUSG00000065313	U6 spliceosomal RNA [Source:RFAM;Acc:RF00026]
AC168073.6	ENSMUSG00000094148
n-R5s205	ENSMUSG00000065083	nuclear encoded rRNA 5S 205 [Source:MGI Symbol;Acc:MGI:4422070]
U6	ENSMUSG00000065074	U6 spliceosomal RNA [Source:RFAM;Acc:RF00026]
AC122926.1	ENSMUSG00000093964
SNORD56	ENSMUSG00000065289	Small nucleolar RNA SNORD56 [Source:RFAM;Acc:RF00275]
5S_rRNA	ENSMUSG00000089120	5S ribosomal RNA [Source:RFAM;Acc:RF00001]
7SK	ENSMUSG00000088943	7SK RNA [Source:RFAM;Acc:RF00100]
SNORA17	ENSMUSG00000077472	Small nucleolar RNA SNORA17 [Source:RFAM;Acc:RF00560]
U6	ENSMUSG00000088227	U6 spliceosomal RNA [Source:RFAM;Acc:RF00026]
AC157986.1	ENSMUSG00000093236
AC221015.32	ENSMUSG00000096148
n-R5s40	ENSMUSG00000064409	nuclear encoded rRNA 5S 40 [Source:MGI Symbol;Acc:MGI:4421885]
AC127300.3	ENSMUSG00000095039
AC121866.1	ENSMUSG00000094110
AC128663.3	ENSMUSG00000096123
AC093451.2	ENSMUSG00000095566
AC134615.1	ENSMUSG00000095252
AC133195.2	ENSMUSG00000095848
AL772324.1	ENSMUSG00000096423
U1	ENSMUSG00000065773	U1 spliceosomal RNA [Source:RFAM;Acc:RF00003]
U6	ENSMUSG00000064526	U6 spliceosomal RNA [Source:RFAM;Acc:RF00026]
AC131332.1	ENSMUSG00000080648
U6	ENSMUSG00000087987	U6 spliceosomal RNA [Source:RFAM;Acc:RF00026]
AC108942.1	ENSMUSG00000094901
7SK	ENSMUSG00000084635	7SK RNA [Source:RFAM;Acc:RF00100]
AL731554.1	ENSMUSG00000095133
Mir720	ENSMUSG00000076048	microRNA 720 [Source:MGI Symbol;Acc:MGI:3629634]
SNORA17	ENSMUSG00000093933	Small nucleolar RNA SNORA17 [Source:RFAM;Acc:RF00560]
AC134453.1	ENSMUSG00000093058
SNORD26	ENSMUSG00000065392	Small nucleolar RNA SNORD26 [Source:RFAM;Acc:RF00087]
AC117241.1	ENSMUSG00000094369
SNORA17	ENSMUSG00000088418	Small nucleolar RNA SNORA17 [Source:RFAM;Acc:RF00560]
U6	ENSMUSG00000088589	U6 spliceosomal RNA [Source:RFAM;Acc:RF00026]
n-R5s159	ENSMUSG00000084630	nuclear encoded rRNA 5S 159 [Source:MGI Symbol;Acc:MGI:4422022]
U4	ENSMUSG00000084675	U4 spliceosomal RNA [Source:RFAM;Acc:RF00015]
SNORA28	ENSMUSG00000088626	Small nucleolar RNA SNORA28 [Source:RFAM;Acc:RF00400]
U2	ENSMUSG00000065944	U2 spliceosomal RNA [Source:RFAM;Acc:RF00004]
SNORA17	ENSMUSG00000077761	Small nucleolar RNA SNORA17 [Source:RFAM;Acc:RF00560]
U6	ENSMUSG00000064876	U6 spliceosomal RNA [Source:RFAM;Acc:RF00026]
Mir1912	ENSMUSG00000093039	microRNA 1912 [Source:MGI Symbol;Acc:MGI:4834332]
AC134897.1	ENSMUSG00000095989
SNORA44	ENSMUSG00000065709	Small nucleolar RNA SNORA44 [Source:RFAM;Acc:RF00405]
AC162038.1	ENSMUSG00000092767
AC120136.3	ENSMUSG00000094655
n-R5s198	ENSMUSG00000084574	nuclear encoded rRNA 5S 198 [Source:MGI Symbol;Acc:MGI:4422063]
AC160532.1	ENSMUSG00000096303
U6	ENSMUSG00000089257	U6 spliceosomal RNA [Source:RFAM;Acc:RF00026]
AC102096.1	ENSMUSG00000093432
AC124472.1	ENSMUSG00000092820
U1	ENSMUSG00000064859	U1 spliceosomal RNA [Source:RFAM;Acc:RF00003]
U6	ENSMUSG00000088128	U6 spliceosomal RNA [Source:RFAM;Acc:RF00026]
U6	ENSMUSG00000064412	U6 spliceosomal RNA [Source:RFAM;Acc:RF00026]
Snord15a	ENSMUSG00000065822	small nucleolar RNA, C/D box 15A [Source:MGI Symbol;Acc:MGI:3645887]
SNORA24	ENSMUSG00000077360	Small nucleolar RNA SNORA24 [Source:RFAM;Acc:RF00399]
AC171202.1	ENSMUSG00000076360
AL671117.1	ENSMUSG00000093217
n-R5s64	ENSMUSG00000075973	nuclear encoded rRNA 5S 64 [Source:MGI Symbol;Acc:MGI:4421909]
Mir343	ENSMUSG00000076315	microRNA 343 [Source:MGI Symbol;Acc:MGI:3718510]
7SK	ENSMUSG00000087961	7SK RNA [Source:RFAM;Acc:RF00100]
U6	ENSMUSG00000088566	U6 spliceosomal RNA [Source:RFAM;Acc:RF00026]
U6	ENSMUSG00000089593	U6 spliceosomal RNA [Source:RFAM;Acc:RF00026]
U6	ENSMUSG00000065011	U6 spliceosomal RNA [Source:RFAM;Acc:RF00026]
U6	ENSMUSG00000077207	U6 spliceosomal RNA [Source:RFAM;Acc:RF00026]
CT030170.1	ENSMUSG00000077876
U1	ENSMUSG00000065191	U1 spliceosomal RNA [Source:RFAM;Acc:RF00003]
AC102477.1	ENSMUSG00000089244
Mir466n	ENSMUSG00000077991	microRNA 466n [Source:MGI Symbol;Acc:MGI:4834299]
AC132270.1	ENSMUSG00000095216
AC141881.5	ENSMUSG00000094097
SNORA3	ENSMUSG00000077575	Small nucleolar RNA SNORA3/SNORA45 family [Source:RFAM;Acc:RF00334]
AC153982.1	ENSMUSG00000078042
AC166781.1	ENSMUSG00000092658
U6	ENSMUSG00000070175	U6 spliceosomal RNA [Source:RFAM;Acc:RF00026]
RNaseP_nuc	ENSMUSG00000088874	Nuclear RNase P [Source:RFAM;Acc:RF00009]
U6	ENSMUSG00000065722	U6 spliceosomal RNA [Source:RFAM;Acc:RF00026]
SNORA40	ENSMUSG00000088493	Small nucleolar RNA SNORA40 [Source:RFAM;Acc:RF00561]
5S_rRNA	ENSMUSG00000089472	5S ribosomal RNA [Source:RFAM;Acc:RF00001]
Mir222	ENSMUSG00000065471	microRNA 222 [Source:MGI Symbol;Acc:MGI:3619118]
7SK	ENSMUSG00000087958	7SK RNA [Source:RFAM;Acc:RF00100]
AC221015.14	ENSMUSG00000094997
SNORA17	ENSMUSG00000089534	Small nucleolar RNA SNORA17 [Source:RFAM;Acc:RF00560]
AC221015.26	ENSMUSG00000096017
SNORA17	ENSMUSG00000077776	Small nucleolar RNA SNORA17 [Source:RFAM;Acc:RF00560]
SNORA17	ENSMUSG00000077578	Small nucleolar RNA SNORA17 [Source:RFAM;Acc:RF00560]
Mir351	ENSMUSG00000065503	microRNA 351 [Source:MGI Symbol;Acc:MGI:3619367]
SNORA17	ENSMUSG00000077272	Small nucleolar RNA SNORA17 [Source:RFAM;Acc:RF00560]
SNORA19	ENSMUSG00000095097	Small nucleolar RNA SNORA19 [Source:RFAM;Acc:RF00413]
5S_rRNA	ENSMUSG00000088324	5S ribosomal RNA [Source:RFAM;Acc:RF00001]
5S_rRNA	ENSMUSG00000088448	5S ribosomal RNA [Source:RFAM;Acc:RF00001]
AC168073.42	ENSMUSG00000096306
AC132327.1	ENSMUSG00000093093
U6	ENSMUSG00000087989	U6 spliceosomal RNA [Source:RFAM;Acc:RF00026]
AC121091.1	ENSMUSG00000094245
SNORA8	ENSMUSG00000065226	Small nucleolar RNA SNORA8 [Source:RFAM;Acc:RF00393]
SNORA17	ENSMUSG00000088817	Small nucleolar RNA SNORA17 [Source:RFAM;Acc:RF00560]
n-R5s48	ENSMUSG00000084431	nuclear encoded rRNA 5S 48 [Source:MGI Symbol;Acc:MGI:4421893]
SNORA17	ENSMUSG00000077204	Small nucleolar RNA SNORA17 [Source:RFAM;Acc:RF00560]
U2	ENSMUSG00000065820	U2 spliceosomal RNA [Source:RFAM;Acc:RF00004]
Mir200b	ENSMUSG00000065549	microRNA 200b [Source:MGI Symbol;Acc:MGI:2676875]
n-R5s153	ENSMUSG00000065385	nuclear encoded rRNA 5S 153 [Source:MGI Symbol;Acc:MGI:4422016]
AL672051.1	ENSMUSG00000096222
SNORA17	ENSMUSG00000088853	Small nucleolar RNA SNORA17 [Source:RFAM;Acc:RF00560]
SNORA17	ENSMUSG00000096455	Small nucleolar RNA SNORA17 [Source:RFAM;Acc:RF00560]
Mir1948	ENSMUSG00000087950	microRNA 1948 [Source:MGI Symbol;Acc:MGI:3837020]
U6	ENSMUSG00000065382	U6 spliceosomal RNA [Source:RFAM;Acc:RF00026]
AC168073.32	ENSMUSG00000095764
U6	ENSMUSG00000087980	U6 spliceosomal RNA [Source:RFAM;Acc:RF00026]
Mir5105	ENSMUSG00000093077	microRNA 5105 [Source:MGI Symbol;Acc:MGI:4950425]
7SK	ENSMUSG00000088136	7SK RNA [Source:RFAM;Acc:RF00100]
Mir92-1	ENSMUSG00000076062	microRNA 92-1 [Source:MGI Symbol;Acc:MGI:3629918]
AC074211.1	ENSMUSG00000095037
SNORA42	ENSMUSG00000077285	Small nucleolar RNA SNORA42/SNORA80 family [Source:RFAM;Acc:RF00406]
7SK	ENSMUSG00000088902	7SK RNA [Source:RFAM;Acc:RF00100]
U4	ENSMUSG00000084659	U4 spliceosomal RNA [Source:RFAM;Acc:RF00015]
U6	ENSMUSG00000065368	U6 spliceosomal RNA [Source:RFAM;Acc:RF00026]
Snord19	ENSMUSG00000077797	small nucleolar RNA, C/D box 19 [Source:MGI Symbol;Acc:MGI:3819524]
Mir1968	ENSMUSG00000088054	microRNA 1968 [Source:MGI Symbol;Acc:MGI:3837215]
U4	ENSMUSG00000064606	U4 spliceosomal RNA [Source:RFAM;Acc:RF00015]
7SK	ENSMUSG00000084645	7SK RNA [Source:RFAM;Acc:RF00100]
U6	ENSMUSG00000084638	U6 spliceosomal RNA [Source:RFAM;Acc:RF00026]
5S_rRNA	ENSMUSG00000088580	5S ribosomal RNA [Source:RFAM;Acc:RF00001]
U6	ENSMUSG00000064616	U6 spliceosomal RNA [Source:RFAM;Acc:RF00026]
U6atac	ENSMUSG00000080517	U6atac minor spliceosomal RNA [Source:RFAM;Acc:RF00619]
Mir1186	ENSMUSG00000080535	microRNA 1186 [Source:MGI Symbol;Acc:MGI:3783360]
SNORA17	ENSMUSG00000088481	Small nucleolar RNA SNORA17 [Source:RFAM;Acc:RF00560]
CT573030.1	ENSMUSG00000095142
AL663045.1	ENSMUSG00000076394
SNORA17	ENSMUSG00000088192	Small nucleolar RNA SNORA17 [Source:RFAM;Acc:RF00560]
SNORA17	ENSMUSG00000077787	Small nucleolar RNA SNORA17 [Source:RFAM;Acc:RF00560]
n-R5s182	ENSMUSG00000065823	nuclear encoded rRNA 5S 182 [Source:MGI Symbol;Acc:MGI:4422047]
5S_rRNA	ENSMUSG00000089586	5S ribosomal RNA [Source:RFAM;Acc:RF00001]
Mir3076	ENSMUSG00000093156	microRNA 3076 [Source:MGI Symbol;Acc:MGI:4834249]
RNase_MRP	ENSMUSG00000088375	RNase MRP [Source:RFAM;Acc:RF00030]
AL672019.1	ENSMUSG00000096389
AC154654.1	ENSMUSG00000095160
AC165361.1	ENSMUSG00000092799
U6	ENSMUSG00000089530	U6 spliceosomal RNA [Source:RFAM;Acc:RF00026]
AL772216.50	ENSMUSG00000095340
U6	ENSMUSG00000088787	U6 spliceosomal RNA [Source:RFAM;Acc:RF00026]
Mir5125	ENSMUSG00000092981	microRNA 5125 [Source:MGI Symbol;Acc:MGI:4950450]
snoU13	ENSMUSG00000089540	Small nucleolar RNA U13 [Source:RFAM;Acc:RF01210]
AL807764.1	ENSMUSG00000092721
snoU109	ENSMUSG00000088323	Small nucleolar RNA U109 [Source:RFAM;Acc:RF01233]
U7	ENSMUSG00000088728	U7 small nuclear RNA [Source:RFAM;Acc:RF00066]
Mir1945	ENSMUSG00000088544	microRNA 1945 [Source:MGI Symbol;Acc:MGI:3836984]
AL772216.49	ENSMUSG00000095336
AC168073.4	ENSMUSG00000094048
AC110744.1	ENSMUSG00000096219
AL732585.1	ENSMUSG00000092845
U6	ENSMUSG00000096676	U6 spliceosomal RNA [Source:RFAM;Acc:RF00026]
AC161570.1	ENSMUSG00000093344
AC171241.1	ENSMUSG00000080522
AL772216.1	ENSMUSG00000077095
U6	ENSMUSG00000065296	U6 spliceosomal RNA [Source:RFAM;Acc:RF00026]
SNORA61	ENSMUSG00000077622	Small nucleolar RNA SNORA61 [Source:RFAM;Acc:RF00420]
U6atac	ENSMUSG00000080413	U6atac minor spliceosomal RNA [Source:RFAM;Acc:RF00619]
AC221015.31	ENSMUSG00000096110
U1	ENSMUSG00000064512	U1 spliceosomal RNA [Source:RFAM;Acc:RF00003]
SNORD88	ENSMUSG00000080352	Small nucleolar RNA SNORD88 [Source:RFAM;Acc:RF00604]
SNORA17	ENSMUSG00000089119	Small nucleolar RNA SNORA17 [Source:RFAM;Acc:RF00560]
AC153918.1	ENSMUSG00000093105
SNORA17	ENSMUSG00000077664	Small nucleolar RNA SNORA17 [Source:RFAM;Acc:RF00560]
SNORA18	ENSMUSG00000089131	Small nucleolar RNA SNORA18 [Source:RFAM;Acc:RF00425]
SNORA17	ENSMUSG00000094824	Small nucleolar RNA SNORA17 [Source:RFAM;Acc:RF00560]
AC149277.1	ENSMUSG00000092875
AC166110.1	ENSMUSG00000095132
AC073297.1	ENSMUSG00000094527
CT030685.2	ENSMUSG00000094086
U7	ENSMUSG00000089240	U7 small nuclear RNA [Source:RFAM;Acc:RF00066]
AC158997.1	ENSMUSG00000096559
U6	ENSMUSG00000089607	U6 spliceosomal RNA [Source:RFAM;Acc:RF00026]
U7	ENSMUSG00000088679	U7 small nuclear RNA [Source:RFAM;Acc:RF00066]
Mir1932	ENSMUSG00000088015	microRNA 1932 [Source:MGI Symbol;Acc:MGI:3836969]
CT025673.3	ENSMUSG00000094263
AC134855.1	ENSMUSG00000080445
AC120011.1	ENSMUSG00000092806
7SK	ENSMUSG00000088022	7SK RNA [Source:RFAM;Acc:RF00100]
AC132575.1	ENSMUSG00000093237
5S_rRNA	ENSMUSG00000089226	5S ribosomal RNA [Source:RFAM;Acc:RF00001]
SNORA17	ENSMUSG00000089029	Small nucleolar RNA SNORA17 [Source:RFAM;Acc:RF00560]
U6	ENSMUSG00000064793	U6 spliceosomal RNA [Source:RFAM;Acc:RF00026]
U6	ENSMUSG00000064890	U6 spliceosomal RNA [Source:RFAM;Acc:RF00026]
7SK	ENSMUSG00000088317	7SK RNA [Source:RFAM;Acc:RF00100]
AC159639.1	ENSMUSG00000080349
U6	ENSMUSG00000089546	U6 spliceosomal RNA [Source:RFAM;Acc:RF00026]
n-R5s24	ENSMUSG00000084467	nuclear encoded rRNA 5S 24 [Source:MGI Symbol;Acc:MGI:4421759]
SNORD58	ENSMUSG00000064844	Small nucleolar RNA SNORD58 [Source:RFAM;Acc:RF00151]
U6	ENSMUSG00000089009	U6 spliceosomal RNA [Source:RFAM;Acc:RF00026]
SNORA17	ENSMUSG00000077586	Small nucleolar RNA SNORA17 [Source:RFAM;Acc:RF00560]
7SK	ENSMUSG00000088794	7SK RNA [Source:RFAM;Acc:RF00100]
SNORA17	ENSMUSG00000077252	Small nucleolar RNA SNORA17 [Source:RFAM;Acc:RF00560]
AC159539.1	ENSMUSG00000094377
U2	ENSMUSG00000065620	U2 spliceosomal RNA [Source:RFAM;Acc:RF00004]
Mir5118	ENSMUSG00000093292	microRNA 5118 [Source:MGI Symbol;Acc:MGI:4950438]
5S_rRNA	ENSMUSG00000088814	5S ribosomal RNA [Source:RFAM;Acc:RF00001]
AL772216.2	ENSMUSG00000077104
n-R5s98	ENSMUSG00000084498	nuclear encoded rRNA 5S 98 [Source:MGI Symbol;Acc:MGI:4421946]
SNORA17	ENSMUSG00000088510	Small nucleolar RNA SNORA17 [Source:RFAM;Acc:RF00560]
U6	ENSMUSG00000065798	U6 spliceosomal RNA [Source:RFAM;Acc:RF00026]
Mir7b	ENSMUSG00000065491	microRNA 7b [Source:MGI Symbol;Acc:MGI:3619435]
Snora17	ENSMUSG00000077192	small nucleolar RNA, H/ACA box 17 [Source:MGI Symbol;Acc:MGI:4360060]
U6	ENSMUSG00000089613	U6 spliceosomal RNA [Source:RFAM;Acc:RF00026]
SNORA17	ENSMUSG00000077404	Small nucleolar RNA SNORA17 [Source:RFAM;Acc:RF00560]
AC122189.1	ENSMUSG00000092948
AL807823.1	ENSMUSG00000093562
snoZ40	ENSMUSG00000064797	Small nucleolar RNA Z40 [Source:RFAM;Acc:RF00342]
AC153564.1	ENSMUSG00000080519
U6	ENSMUSG00000064429	U6 spliceosomal RNA [Source:RFAM;Acc:RF00026]
U6	ENSMUSG00000089199	U6 spliceosomal RNA [Source:RFAM;Acc:RF00026]
U1	ENSMUSG00000064802	U1 spliceosomal RNA [Source:RFAM;Acc:RF00003]
SNORA70	ENSMUSG00000087816	Small nucleolar RNA SNORA70 [Source:RFAM;Acc:RF00156]
Mir876	ENSMUSG00000077851	microRNA 876 [Source:MGI Symbol;Acc:MGI:3718566]
CT025680.1	ENSMUSG00000093935
SNORA79	ENSMUSG00000088412	Small nucleolar RNA SNORA79 [Source:RFAM;Acc:RF00600]
n-R5s45	ENSMUSG00000084541	nuclear encoded rRNA 5S 45 [Source:MGI Symbol;Acc:MGI:4421890]
AC169674.29	ENSMUSG00000095372
U6	ENSMUSG00000064669	U6 spliceosomal RNA [Source:RFAM;Acc:RF00026]
SNORA17	ENSMUSG00000077741	Small nucleolar RNA SNORA17 [Source:RFAM;Acc:RF00560]
SNORA69	ENSMUSG00000077276	Small nucleolar RNA SNORA69 [Source:RFAM;Acc:RF00265]
U6	ENSMUSG00000096198	U6 spliceosomal RNA [Source:RFAM;Acc:RF00026]
U6	ENSMUSG00000096249	U6 spliceosomal RNA [Source:RFAM;Acc:RF00026]
Mir138-2	ENSMUSG00000065512	microRNA 138-2 [Source:MGI Symbol;Acc:MGI:3618733]
AC109145.1	ENSMUSG00000093823
SNORA70	ENSMUSG00000088875	Small nucleolar RNA SNORA70 [Source:RFAM;Acc:RF00156]
AC154359.1	ENSMUSG00000094301
AC156572.2	ENSMUSG00000095825
SNORA17	ENSMUSG00000077780	Small nucleolar RNA SNORA17 [Source:RFAM;Acc:RF00560]
SNORA17	ENSMUSG00000077361	Small nucleolar RNA SNORA17 [Source:RFAM;Acc:RF00560]
AL671866.2	ENSMUSG00000095209
U6	ENSMUSG00000094896	U6 spliceosomal RNA [Source:RFAM;Acc:RF00026]
U6atac	ENSMUSG00000080539	U6atac minor spliceosomal RNA [Source:RFAM;Acc:RF00619]
AL807379.1	ENSMUSG00000092795
Mir705	ENSMUSG00000076012	microRNA 705 [Source:MGI Symbol;Acc:MGI:3629673]
U6	ENSMUSG00000088468	U6 spliceosomal RNA [Source:RFAM;Acc:RF00026]
Mir452	ENSMUSG00000070138	microRNA 452 [Source:MGI Symbol;Acc:MGI:3619450]
CT025603.1	ENSMUSG00000095777
AC168073.48	ENSMUSG00000096595
U6	ENSMUSG00000064460	U6 spliceosomal RNA [Source:RFAM;Acc:RF00026]
U6	ENSMUSG00000065675	U6 spliceosomal RNA [Source:RFAM;Acc:RF00026]
U1	ENSMUSG00000087752	U1 spliceosomal RNA [Source:RFAM;Acc:RF00003]
Y_RNA	ENSMUSG00000089404	Y RNA [Source:RFAM;Acc:RF00019]
SNORA17	ENSMUSG00000088907	Small nucleolar RNA SNORA17 [Source:RFAM;Acc:RF00560]
AC167132.1	ENSMUSG00000078062
n-R5s69	ENSMUSG00000065806	nuclear encoded rRNA 5S 69 [Source:MGI Symbol;Acc:MGI:4421914]
n-R5s12	ENSMUSG00000065719	nuclear encoded rRNA 5S 12 [Source:MGI Symbol;Acc:MGI:4421746]
SNORA17	ENSMUSG00000077683	Small nucleolar RNA SNORA17 [Source:RFAM;Acc:RF00560]
U4	ENSMUSG00000084435	U4 spliceosomal RNA [Source:RFAM;Acc:RF00015]
U7	ENSMUSG00000089518	U7 small nuclear RNA [Source:RFAM;Acc:RF00066]
SNORA22	ENSMUSG00000065304	Small nucleolar RNA SNORA22 [Source:RFAM;Acc:RF00414]
AL772258.1	ENSMUSG00000080415
5S_rRNA	ENSMUSG00000088949	5S ribosomal RNA [Source:RFAM;Acc:RF00001]
AC091333.3	ENSMUSG00000094173
SNORA71	ENSMUSG00000065673	Small nucleolar RNA SNORA71 [Source:RFAM;Acc:RF00056]
AC134475.1	ENSMUSG00000093207
Y_RNA	ENSMUSG00000065721	Y RNA [Source:RFAM;Acc:RF00019]
AC141881.27	ENSMUSG00000095645
U6	ENSMUSG00000088570	U6 spliceosomal RNA [Source:RFAM;Acc:RF00026]
SNORA17	ENSMUSG00000077484	Small nucleolar RNA SNORA17 [Source:RFAM;Acc:RF00560]
U6	ENSMUSG00000064494	U6 spliceosomal RNA [Source:RFAM;Acc:RF00026]
SNORA25	ENSMUSG00000065379	Small nucleolar RNA SNORA25 [Source:RFAM;Acc:RF00402]
SNORA17	ENSMUSG00000088630	Small nucleolar RNA SNORA17 [Source:RFAM;Acc:RF00560]
U7	ENSMUSG00000088013	U7 small nuclear RNA [Source:RFAM;Acc:RF00066]
AL808014.1	ENSMUSG00000084713
U6	ENSMUSG00000087734	U6 spliceosomal RNA [Source:RFAM;Acc:RF00026]
U7	ENSMUSG00000089008	U7 small nuclear RNA [Source:RFAM;Acc:RF00066]
7SK	ENSMUSG00000084605	7SK RNA [Source:RFAM;Acc:RF00100]
AL603828.1	ENSMUSG00000089544
CT033751.1	ENSMUSG00000095223
AC121784.2	ENSMUSG00000093218
AC112681.1	ENSMUSG00000095529
CT010454.1	ENSMUSG00000096005
SNORA17	ENSMUSG00000089284	Small nucleolar RNA SNORA17 [Source:RFAM;Acc:RF00560]
BX000454.1	ENSMUSG00000094359
Mir680-2	ENSMUSG00000076117	microRNA 680-2 [Source:MGI Symbol;Acc:MGI:3629961]
U1	ENSMUSG00000064855	U1 spliceosomal RNA [Source:RFAM;Acc:RF00003]
BX571775.1	ENSMUSG00000094670
U6	ENSMUSG00000089383	U6 spliceosomal RNA [Source:RFAM;Acc:RF00026]
CT485999.1	ENSMUSG00000077948
U1	ENSMUSG00000088258	U1 spliceosomal RNA [Source:RFAM;Acc:RF00003]
SNORA33	ENSMUSG00000084693	Small nucleolar RNA SNORA33 [Source:RFAM;Acc:RF00438]
SNORA17	ENSMUSG00000089387	Small nucleolar RNA SNORA17 [Source:RFAM;Acc:RF00560]
CT009704.1	ENSMUSG00000095791
SNORA65	ENSMUSG00000065200	Small nucleolar RNA SNORA65 [Source:RFAM;Acc:RF00302]
AC169674.25	ENSMUSG00000095031
Mirlet7b	ENSMUSG00000065564	microRNA let7b [Source:MGI Symbol;Acc:MGI:2676794]
U6	ENSMUSG00000064742	U6 spliceosomal RNA [Source:RFAM;Acc:RF00026]
U11	ENSMUSG00000077317	U11 spliceosomal RNA [Source:RFAM;Acc:RF00548]
BX537299.1	ENSMUSG00000094428
AL691509.1	ENSMUSG00000094771
AL935159.1	ENSMUSG00000092843
CT025535.1	ENSMUSG00000096383
SNORA17	ENSMUSG00000077643	Small nucleolar RNA SNORA17 [Source:RFAM;Acc:RF00560]
7SK	ENSMUSG00000084639	7SK RNA [Source:RFAM;Acc:RF00100]
Mir106a	ENSMUSG00000065456	microRNA 106a [Source:MGI Symbol;Acc:MGI:3619120]
n-R5s189	ENSMUSG00000084624	nuclear encoded rRNA 5S 189 [Source:MGI Symbol;Acc:MGI:4422054]
Y_RNA	ENSMUSG00000089221	Y RNA [Source:RFAM;Acc:RF00019]
Mir143	ENSMUSG00000065445	microRNA 143 [Source:MGI Symbol;Acc:MGI:2676828]
n-R5s201	ENSMUSG00000084571	nuclear encoded rRNA 5S 201 [Source:MGI Symbol;Acc:MGI:4422066]
U6	ENSMUSG00000064591	U6 spliceosomal RNA [Source:RFAM;Acc:RF00026]
Mir466k	ENSMUSG00000080424	microRNA 466k [Source:MGI Symbol;Acc:MGI:3783377]
SNORD58	ENSMUSG00000064647	Small nucleolar RNA SNORD58 [Source:RFAM;Acc:RF00151]
SNORA17	ENSMUSG00000094239	Small nucleolar RNA SNORA17 [Source:RFAM;Acc:RF00560]
AC171272.26	ENSMUSG00000096287
SNORD36	ENSMUSG00000064829	Small nucleolar RNA SNORD36 [Source:RFAM;Acc:RF00049]
U6	ENSMUSG00000077857	U6 spliceosomal RNA [Source:RFAM;Acc:RF00026]
7SK	ENSMUSG00000084636	7SK RNA [Source:RFAM;Acc:RF00100]
U2	ENSMUSG00000084678	U2 spliceosomal RNA [Source:RFAM;Acc:RF00004]
AL732357.1	ENSMUSG00000093063
Mir758	ENSMUSG00000076459	microRNA 758 [Source:MGI Symbol;Acc:MGI:3691604]
U6	ENSMUSG00000088480	U6 spliceosomal RNA [Source:RFAM;Acc:RF00026]
SNORA25	ENSMUSG00000088335	Small nucleolar RNA SNORA25 [Source:RFAM;Acc:RF00402]
snoMe28S-Cm3227	ENSMUSG00000089535	Small nucleolar RNA Me28S-Cm3227 [Source:RFAM;Acc:RF00536]
Snora3	ENSMUSG00000065016	small nucleolar RNA, H/ACA box 3 [Source:MGI Symbol;Acc:MGI:3819498]
AC221015.18	ENSMUSG00000095155
AC121548.1	ENSMUSG00000096346
U7	ENSMUSG00000095778	U7 small nuclear RNA [Source:RFAM;Acc:RF00066]
SNORA38	ENSMUSG00000065653	Small nucleolar RNA SNORA38 [Source:RFAM;Acc:RF00428]
AC168066.1	ENSMUSG00000095070
AL645623.1	ENSMUSG00000092644
AC139376.1	ENSMUSG00000093404
U6	ENSMUSG00000065159	U6 spliceosomal RNA [Source:RFAM;Acc:RF00026]
SNORA17	ENSMUSG00000089123	Small nucleolar RNA SNORA17 [Source:RFAM;Acc:RF00560]
7SK	ENSMUSG00000087905	7SK RNA [Source:RFAM;Acc:RF00100]
SNORA17	ENSMUSG00000077255	Small nucleolar RNA SNORA17 [Source:RFAM;Acc:RF00560]
SNORA76	ENSMUSG00000087933	Small nucleolar RNA SNORA76 [Source:RFAM;Acc:RF00598]
U1	ENSMUSG00000065279	U1 spliceosomal RNA [Source:RFAM;Acc:RF00003]
U6	ENSMUSG00000064566	U6 spliceosomal RNA [Source:RFAM;Acc:RF00026]
7SK	ENSMUSG00000088775	7SK RNA [Source:RFAM;Acc:RF00100]
SNORA33	ENSMUSG00000077639	Small nucleolar RNA SNORA33 [Source:RFAM;Acc:RF00438]
Mir467h	ENSMUSG00000080409	microRNA 467h [Source:MGI Symbol;Acc:MGI:3783381]
SNORA17	ENSMUSG00000088043	Small nucleolar RNA SNORA17 [Source:RFAM;Acc:RF00560]
U6	ENSMUSG00000089164	U6 spliceosomal RNA [Source:RFAM;Acc:RF00026]
SCARNA17	ENSMUSG00000089235	small Cajal body-specific RNA 17 [Source:RFAM;Acc:RF00492]
7SK	ENSMUSG00000088326	7SK RNA [Source:RFAM;Acc:RF00100]
Y_RNA	ENSMUSG00000088825	Y RNA [Source:RFAM;Acc:RF00019]
Mir30c-2	ENSMUSG00000065567	microRNA 30c-2 [Source:MGI Symbol;Acc:MGI:3619048]
AC163659.1	ENSMUSG00000080391
AC118193.1	ENSMUSG00000092804
U3	ENSMUSG00000088081	Small nucleolar RNA U3 [Source:RFAM;Acc:RF00012]
SNORA17	ENSMUSG00000077228	Small nucleolar RNA SNORA17 [Source:RFAM;Acc:RF00560]
AL772216.58	ENSMUSG00000096027
7SK	ENSMUSG00000089301	7SK RNA [Source:RFAM;Acc:RF00100]
AC147634.1	ENSMUSG00000093762
U2	ENSMUSG00000064550	U2 spliceosomal RNA [Source:RFAM;Acc:RF00004]
SNORA17	ENSMUSG00000088900	Small nucleolar RNA SNORA17 [Source:RFAM;Acc:RF00560]
U6	ENSMUSG00000089563	U6 spliceosomal RNA [Source:RFAM;Acc:RF00026]
SNORA17	ENSMUSG00000077410	Small nucleolar RNA SNORA17 [Source:RFAM;Acc:RF00560]
7SK	ENSMUSG00000088881	7SK RNA [Source:RFAM;Acc:RF00100]
5S_rRNA	ENSMUSG00000089132	5S ribosomal RNA [Source:RFAM;Acc:RF00001]
U6	ENSMUSG00000088322	U6 spliceosomal RNA [Source:RFAM;Acc:RF00026]
AC109196.1	ENSMUSG00000088742
Mir4660	ENSMUSG00000078026	microRNA 4660 [Source:MGI Symbol;Acc:MGI:4834279]
Mir3072	ENSMUSG00000093351	microRNA 3072 [Source:MGI Symbol;Acc:MGI:4441432]
Snora30	ENSMUSG00000065259	small nucleolar RNA, H/ACA box 30 [Source:MGI Symbol;Acc:MGI:3819499]
Mir7-2	ENSMUSG00000065609	microRNA 7-2 [Source:MGI Symbol;Acc:MGI:3619437]
SNORA61	ENSMUSG00000088955	Small nucleolar RNA SNORA61 [Source:RFAM;Acc:RF00420]
AC117644.1	ENSMUSG00000093457
AC084389.1	ENSMUSG00000077939
U6	ENSMUSG00000088264	U6 spliceosomal RNA [Source:RFAM;Acc:RF00026]
SNORA42	ENSMUSG00000080370	Small nucleolar RNA SNORA42/SNORA80 family [Source:RFAM;Acc:RF00406]
SNORA17	ENSMUSG00000089606	Small nucleolar RNA SNORA17 [Source:RFAM;Acc:RF00560]
AC169674.34	ENSMUSG00000095713
AC164438.3	ENSMUSG00000096786
SNORA17	ENSMUSG00000087776	Small nucleolar RNA SNORA17 [Source:RFAM;Acc:RF00560]
7SK	ENSMUSG00000088743	7SK RNA [Source:RFAM;Acc:RF00100]
SNORA48	ENSMUSG00000089011	Small nucleolar RNA SNORA48 [Source:RFAM;Acc:RF00554]
AC169674.10	ENSMUSG00000094465
AC118632.1	ENSMUSG00000092728
AC154188.1	ENSMUSG00000093822
AL928905.1	ENSMUSG00000092825
n-R5s47	ENSMUSG00000084465	nuclear encoded rRNA 5S 47 [Source:MGI Symbol;Acc:MGI:4421892]
AC157810.1	ENSMUSG00000095504
U6	ENSMUSG00000064884	U6 spliceosomal RNA [Source:RFAM;Acc:RF00026]
SNORA17	ENSMUSG00000087772	Small nucleolar RNA SNORA17 [Source:RFAM;Acc:RF00560]
U1	ENSMUSG00000064476	U1 spliceosomal RNA [Source:RFAM;Acc:RF00003]
AC144794.1	ENSMUSG00000092866
SNORA66	ENSMUSG00000077514	Small nucleolar RNA SNORA66 [Source:RFAM;Acc:RF00155]
SNORA17	ENSMUSG00000088890	Small nucleolar RNA SNORA17 [Source:RFAM;Acc:RF00560]
Mir687	ENSMUSG00000076121	microRNA 687 [Source:MGI Symbol;Acc:MGI:3629916]
U1	ENSMUSG00000065389	U1 spliceosomal RNA [Source:RFAM;Acc:RF00003]
Mir711	ENSMUSG00000076142	microRNA 711 [Source:MGI Symbol;Acc:MGI:3629883]
U6	ENSMUSG00000087750	U6 spliceosomal RNA [Source:RFAM;Acc:RF00026]
AC122266.1	ENSMUSG00000093016
U7	ENSMUSG00000088698	U7 small nuclear RNA [Source:RFAM;Acc:RF00066]
Mir20a	ENSMUSG00000065442	microRNA 20a [Source:MGI Symbol;Acc:MGI:2676872]
AC093346.1	ENSMUSG00000092941
Mir1946b	ENSMUSG00000088478	microRNA 1946b [Source:MGI Symbol;Acc:MGI:3837217]
snoU13	ENSMUSG00000087984	Small nucleolar RNA U13 [Source:RFAM;Acc:RF01210]
SNORA44	ENSMUSG00000089069	Small nucleolar RNA SNORA44 [Source:RFAM;Acc:RF00405]
AC157912.1	ENSMUSG00000076300
AC141881.23	ENSMUSG00000095376
AC221015.21	ENSMUSG00000095479
Mir376b	ENSMUSG00000076006	microRNA 376b [Source:MGI Symbol;Acc:MGI:3619378]
U6	ENSMUSG00000064524	U6 spliceosomal RNA [Source:RFAM;Acc:RF00026]
AL833780.1	ENSMUSG00000092719
SNORA40	ENSMUSG00000087736	Small nucleolar RNA SNORA40 [Source:RFAM;Acc:RF00561]
Mir1971	ENSMUSG00000087932	microRNA 1971 [Source:MGI Symbol;Acc:MGI:3837219]
AC124515.1	ENSMUSG00000095933
Mir5131	ENSMUSG00000093167	microRNA 5131 [Source:MGI Symbol;Acc:MGI:4950456]
SNORA17	ENSMUSG00000089335	Small nucleolar RNA SNORA17 [Source:RFAM;Acc:RF00560]
Mir136	ENSMUSG00000070129	microRNA 136 [Source:MGI Symbol;Acc:MGI:2676821]
AC164075.1	ENSMUSG00000088354
Mir20b	ENSMUSG00000076041	microRNA 20b [Source:MGI Symbol;Acc:MGI:3618748]
SNORA70	ENSMUSG00000088687	Small nucleolar RNA SNORA70 [Source:RFAM;Acc:RF00156]
SNORA17	ENSMUSG00000077768	Small nucleolar RNA SNORA17 [Source:RFAM;Acc:RF00560]
AL669920.1	ENSMUSG00000093325
AL772216.64	ENSMUSG00000096583
Mir708	ENSMUSG00000076143	microRNA 708 [Source:MGI Symbol;Acc:MGI:3629686]
AC161348.2	ENSMUSG00000096238
AC115706.1	ENSMUSG00000093196
AC122246.1	ENSMUSG00000092790
AC115067.1	ENSMUSG00000094938
U6	ENSMUSG00000094158	U6 spliceosomal RNA [Source:RFAM;Acc:RF00026]
AC073553.3	ENSMUSG00000092748
Snord49b	ENSMUSG00000064437	small nucleolar RNA, C/D box 49B [Source:MGI Symbol;Acc:MGI:3819539]
U8	ENSMUSG00000089473	U8 small nucleolar RNA [Source:RFAM;Acc:RF00096]
U6	ENSMUSG00000088583	U6 spliceosomal RNA [Source:RFAM;Acc:RF00026]
Y_RNA	ENSMUSG00000089170	Y RNA [Source:RFAM;Acc:RF00019]
SNORA17	ENSMUSG00000077356	Small nucleolar RNA SNORA17 [Source:RFAM;Acc:RF00560]
AC168073.29	ENSMUSG00000095587
AC136976.1	ENSMUSG00000093106
U7	ENSMUSG00000088593	U7 small nuclear RNA [Source:RFAM;Acc:RF00066]
U6	ENSMUSG00000089293	U6 spliceosomal RNA [Source:RFAM;Acc:RF00026]
Mir654	ENSMUSG00000077980	microRNA 654 [Source:MGI Symbol;Acc:MGI:3718556]
U6	ENSMUSG00000089431	U6 spliceosomal RNA [Source:RFAM;Acc:RF00026]
AC193221.1	ENSMUSG00000094654
AC154848.1	ENSMUSG00000092835
U6	ENSMUSG00000084576	U6 spliceosomal RNA [Source:RFAM;Acc:RF00026]
SNORA5	ENSMUSG00000064495	Small nucleolar RNA SNORA5 [Source:RFAM;Acc:RF00392]
AC151846.1	ENSMUSG00000095023
SNORA48	ENSMUSG00000087800	Small nucleolar RNA SNORA48 [Source:RFAM;Acc:RF00554]
SNORA17	ENSMUSG00000089322	Small nucleolar RNA SNORA17 [Source:RFAM;Acc:RF00560]
SNORA17	ENSMUSG00000088009	Small nucleolar RNA SNORA17 [Source:RFAM;Acc:RF00560]
7SK	ENSMUSG00000088767	7SK RNA [Source:RFAM;Acc:RF00100]
AC153902.1	ENSMUSG00000080336
AC161183.1	ENSMUSG00000077420
Mir182	ENSMUSG00000076361	microRNA 182 [Source:MGI Symbol;Acc:MGI:2676846]
AC149599.1	ENSMUSG00000092702
U6	ENSMUSG00000089314	U6 spliceosomal RNA [Source:RFAM;Acc:RF00026]
snoU13	ENSMUSG00000089232	Small nucleolar RNA U13 [Source:RFAM;Acc:RF01210]
SNORA71	ENSMUSG00000064727	Small nucleolar RNA SNORA71 [Source:RFAM;Acc:RF00056]
Mir147	ENSMUSG00000076309	microRNA 147 [Source:MGI Symbol;Acc:MGI:2676832]
7SK	ENSMUSG00000065254	7SK RNA [Source:RFAM;Acc:RF00100]
U6	ENSMUSG00000087924	U6 spliceosomal RNA [Source:RFAM;Acc:RF00026]
U1	ENSMUSG00000065708	U1 spliceosomal RNA [Source:RFAM;Acc:RF00003]
U7	ENSMUSG00000089568	U7 small nuclear RNA [Source:RFAM;Acc:RF00066]
AC160118.1	ENSMUSG00000093239
SNORA17	ENSMUSG00000077399	Small nucleolar RNA SNORA17 [Source:RFAM;Acc:RF00560]
5S_rRNA	ENSMUSG00000088497	5S ribosomal RNA [Source:RFAM;Acc:RF00001]
SNORA17	ENSMUSG00000077572	Small nucleolar RNA SNORA17 [Source:RFAM;Acc:RF00560]
U6	ENSMUSG00000087792	U6 spliceosomal RNA [Source:RFAM;Acc:RF00026]
7SK	ENSMUSG00000089619	7SK RNA [Source:RFAM;Acc:RF00100]
Mir5128	ENSMUSG00000092958	microRNA 5128 [Source:MGI Symbol;Acc:MGI:4950453]
SNORD29	ENSMUSG00000084668	Small nucleolar RNA SNORD29 [Source:RFAM;Acc:RF00070]
AC131713.1	ENSMUSG00000095437
Mir291a	ENSMUSG00000078008	microRNA 291a [Source:MGI Symbol;Acc:MGI:3711324]
SNORA17	ENSMUSG00000088095	Small nucleolar RNA SNORA17 [Source:RFAM;Acc:RF00560]
SNORA17	ENSMUSG00000077348	Small nucleolar RNA SNORA17 [Source:RFAM;Acc:RF00560]
7SK	ENSMUSG00000088849	7SK RNA [Source:RFAM;Acc:RF00100]
7SK	ENSMUSG00000084485	7SK RNA [Source:RFAM;Acc:RF00100]
Snord96a	ENSMUSG00000064725	small nucleolar RNA, C/D box 96A [Source:MGI Symbol;Acc:MGI:3819568]
AC123530.1	ENSMUSG00000096143
U1	ENSMUSG00000065371	U1 spliceosomal RNA [Source:RFAM;Acc:RF00003]
U2	ENSMUSG00000065907	U2 spliceosomal RNA [Source:RFAM;Acc:RF00004]
U6	ENSMUSG00000088184	U6 spliceosomal RNA [Source:RFAM;Acc:RF00026]
AC168073.14	ENSMUSG00000094581
U7	ENSMUSG00000088831	U7 small nuclear RNA [Source:RFAM;Acc:RF00066]
CT572989.1	ENSMUSG00000096018
U6	ENSMUSG00000065301	U6 spliceosomal RNA [Source:RFAM;Acc:RF00026]
Scarna13	ENSMUSG00000088789	small Cajal body-specific RNA 1 [Source:MGI Symbol;Acc:MGI:4360027]
AL645645.1	ENSMUSG00000093403
5S_rRNA	ENSMUSG00000089508	5S ribosomal RNA [Source:RFAM;Acc:RF00001]
SNORA71	ENSMUSG00000064783	Small nucleolar RNA SNORA71 [Source:RFAM;Acc:RF00056]
U6	ENSMUSG00000088172	U6 spliceosomal RNA [Source:RFAM;Acc:RF00026]
AL663067.1	ENSMUSG00000080507
7SK	ENSMUSG00000084608	7SK RNA [Source:RFAM;Acc:RF00100]
U1	ENSMUSG00000064769	U1 spliceosomal RNA [Source:RFAM;Acc:RF00003]
CAAA01098150.1	ENSMUSG00000094621
AL732470.1	ENSMUSG00000088446
Rnu73b	ENSMUSG00000064390	U73B small nuclear RNA [Source:MGI Symbol;Acc:MGI:1321387]
SNORA17	ENSMUSG00000077608	Small nucleolar RNA SNORA17 [Source:RFAM;Acc:RF00560]
AC131111.1	ENSMUSG00000077110
AC131120.1	ENSMUSG00000093245
SNORA18	ENSMUSG00000089291	Small nucleolar RNA SNORA18 [Source:RFAM;Acc:RF00425]
AL626775.1	ENSMUSG00000095665
SNORA17	ENSMUSG00000077392	Small nucleolar RNA SNORA17 [Source:RFAM;Acc:RF00560]
5S_rRNA	ENSMUSG00000094630	5S ribosomal RNA [Source:RFAM;Acc:RF00001]
AC140216.1	ENSMUSG00000095016
U2	ENSMUSG00000088339	U2 spliceosomal RNA [Source:RFAM;Acc:RF00004]
SNORA17	ENSMUSG00000077730	Small nucleolar RNA SNORA17 [Source:RFAM;Acc:RF00560]
U1	ENSMUSG00000064707	U1 spliceosomal RNA [Source:RFAM;Acc:RF00003]
AC133578.1	ENSMUSG00000093529
Mir298	ENSMUSG00000065410	microRNA 298 [Source:MGI Symbol;Acc:MGI:3619321]
7SK	ENSMUSG00000087726	7SK RNA [Source:RFAM;Acc:RF00100]
SNORD115	ENSMUSG00000077645	Small nucleolar RNA SNORD115 [Source:RFAM;Acc:RF00105]
SNORA17	ENSMUSG00000088465	Small nucleolar RNA SNORA17 [Source:RFAM;Acc:RF00560]
AC115802.1	ENSMUSG00000080511
AL954640.1	ENSMUSG00000095424
SNORA2	ENSMUSG00000064672	Small nucleolar RNA SNORA2/SNORA34 family [Source:RFAM;Acc:RF00410]
U7	ENSMUSG00000087947	U7 small nuclear RNA [Source:RFAM;Acc:RF00066]
5S_rRNA	ENSMUSG00000089465	5S ribosomal RNA [Source:RFAM;Acc:RF00001]
U1	ENSMUSG00000065096	U1 spliceosomal RNA [Source:RFAM;Acc:RF00003]
Mir1895	ENSMUSG00000084564	microRNA 1895 [Source:MGI Symbol;Acc:MGI:3811410]
SNORA76	ENSMUSG00000080394	Small nucleolar RNA SNORA76 [Source:RFAM;Acc:RF00598]
U12	ENSMUSG00000088188	U12 minor spliceosomal RNA [Source:RFAM;Acc:RF00007]
U1	ENSMUSG00000064889	U1 spliceosomal RNA [Source:RFAM;Acc:RF00003]
U6	ENSMUSG00000065244	U6 spliceosomal RNA [Source:RFAM;Acc:RF00026]
7SK	ENSMUSG00000088229	7SK RNA [Source:RFAM;Acc:RF00100]
SNORA17	ENSMUSG00000088372	Small nucleolar RNA SNORA17 [Source:RFAM;Acc:RF00560]
AL845455.1	ENSMUSG00000093104
U6	ENSMUSG00000064491	U6 spliceosomal RNA [Source:RFAM;Acc:RF00026]
AC129021.1	ENSMUSG00000080485
Mir669i	ENSMUSG00000080657	microRNA 669i [Source:MGI Symbol;Acc:MGI:3783387]
AL590633.1	ENSMUSG00000092878
Mir1927	ENSMUSG00000089204	microRNA 1927 [Source:MGI Symbol;Acc:MGI:3836959]
U6	ENSMUSG00000064407	U6 spliceosomal RNA [Source:RFAM;Acc:RF00026]
AC158898.2	ENSMUSG00000092857
AC134426.1	ENSMUSG00000094968
AC132457.1	ENSMUSG00000096381
AC159893.1	ENSMUSG00000096202
U6	ENSMUSG00000065199	U6 spliceosomal RNA [Source:RFAM;Acc:RF00026]
AL671140.1	ENSMUSG00000093135
AC121784.1	ENSMUSG00000093089
U6	ENSMUSG00000088119	U6 spliceosomal RNA [Source:RFAM;Acc:RF00026]
U6	ENSMUSG00000064517	U6 spliceosomal RNA [Source:RFAM;Acc:RF00026]
SNORA70	ENSMUSG00000089203	Small nucleolar RNA SNORA70 [Source:RFAM;Acc:RF00156]
Mir302c	ENSMUSG00000065482	microRNA 302c [Source:MGI Symbol;Acc:MGI:3619327]
snoU13	ENSMUSG00000089569	Small nucleolar RNA U13 [Source:RFAM;Acc:RF01210]
SNORA26	ENSMUSG00000088850	Small nucleolar RNA SNORA26 [Source:RFAM;Acc:RF00568]
Mir208a	ENSMUSG00000065432	microRNA 208a [Source:MGI Symbol;Acc:MGI:2676883]
AC133085.1	ENSMUSG00000096274
snoCD11	ENSMUSG00000089572	Small nucleolar RNA CD11 [Source:RFAM;Acc:RF00538]
SNORD115	ENSMUSG00000075726	Small nucleolar RNA SNORD115 [Source:RFAM;Acc:RF00105]
SNORA61	ENSMUSG00000065706	Small nucleolar RNA SNORA61 [Source:RFAM;Acc:RF00420]
AC167122.1	ENSMUSG00000093107
AC127411.1	ENSMUSG00000093455
AC134910.1	ENSMUSG00000093143
Snord13	ENSMUSG00000088252	small nucleolar RNA, C/D box 13 [Source:MGI Symbol;Acc:MGI:3819521]
SNORA70	ENSMUSG00000087926	Small nucleolar RNA SNORA70 [Source:RFAM;Acc:RF00156]
Snord66	ENSMUSG00000077239	small nucleolar RNA, C/D box 66 [Source:MGI Symbol;Acc:MGI:3819548]
SNORA62	ENSMUSG00000065041	Small nucleolar RNA SNORA62/SNORA6 family [Source:RFAM;Acc:RF00091]
SNORA17	ENSMUSG00000088781	Small nucleolar RNA SNORA17 [Source:RFAM;Acc:RF00560]
AC164603.1	ENSMUSG00000077125
SNORA17	ENSMUSG00000089220	Small nucleolar RNA SNORA17 [Source:RFAM;Acc:RF00560]
AC141881.47	ENSMUSG00000096765
Telomerase-vert	ENSMUSG00000065361	Vertebrate telomerase RNA [Source:RFAM;Acc:RF00024]
5S_rRNA	ENSMUSG00000089103	5S ribosomal RNA [Source:RFAM;Acc:RF00001]
SNORD74	ENSMUSG00000064440	Small nucleolar RNA SNORD74 [Source:RFAM;Acc:RF00284]
Mir544	ENSMUSG00000077001	microRNA 544 [Source:MGI Symbol;Acc:MGI:3718547]
Snora64	ENSMUSG00000077709	small nucleolar RNA, H/ACA box 64 [Source:MGI Symbol;Acc:MGI:2148175]
U1	ENSMUSG00000088506	U1 spliceosomal RNA [Source:RFAM;Acc:RF00003]
U4	ENSMUSG00000064587	U4 spliceosomal RNA [Source:RFAM;Acc:RF00015]
Mir212	ENSMUSG00000065590	microRNA 212 [Source:MGI Symbol;Acc:MGI:2676888]
U2	ENSMUSG00000089393	U2 spliceosomal RNA [Source:RFAM;Acc:RF00004]
Mir3962	ENSMUSG00000092633	microRNA 3962 [Source:MGI Symbol;Acc:MGI:4950397]
AC113178.1	ENSMUSG00000092978
AC124686.1	ENSMUSG00000096598
AC154424.1	ENSMUSG00000076958
AC126679.1	ENSMUSG00000092966
AC168073.8	ENSMUSG00000094283
AC166172.1	ENSMUSG00000093323
AL928544.2	ENSMUSG00000076234
SNORA17	ENSMUSG00000077495	Small nucleolar RNA SNORA17 [Source:RFAM;Acc:RF00560]
AC141881.41	ENSMUSG00000096343
U6	ENSMUSG00000065307	U6 spliceosomal RNA [Source:RFAM;Acc:RF00026]
Mir190	ENSMUSG00000076379	microRNA 190 [Source:MGI Symbol;Acc:MGI:2676854]
Mir344d-1	ENSMUSG00000092847	microRNA 344d-1 [Source:MGI Symbol;Acc:MGI:4834228]
AC140192.1	ENSMUSG00000093079
Mir3964	ENSMUSG00000092639	microRNA 3964 [Source:MGI Symbol;Acc:MGI:4950403]
7SK	ENSMUSG00000089421	7SK RNA [Source:RFAM;Acc:RF00100]
CT025628.1	ENSMUSG00000093074
AC020968.1	ENSMUSG00000095604
AC148019.1	ENSMUSG00000095541
AC155256.1	ENSMUSG00000093322
SNORA31	ENSMUSG00000088670	Small nucleolar RNA SNORA31 [Source:RFAM;Acc:RF00322]
AL591496.3	ENSMUSG00000093706
AL929433.1	ENSMUSG00000096184
SNORA17	ENSMUSG00000087724	Small nucleolar RNA SNORA17 [Source:RFAM;Acc:RF00560]
SNORD102	ENSMUSG00000077185	Small nucleolar RNA SNORD102 [Source:RFAM;Acc:RF00187]
AC161198.1	ENSMUSG00000093139
SNORA17	ENSMUSG00000077579	Small nucleolar RNA SNORA17 [Source:RFAM;Acc:RF00560]
Snord52	ENSMUSG00000093009	small nucleolar RNA, C/D box 52 [Source:MGI Symbol;Acc:MGI:3819541]
AC130205.1	ENSMUSG00000093777
SNORD81	ENSMUSG00000065228	Small nucleolar RNA SNORD81 [Source:RFAM;Acc:RF00136]
AC125329.1	ENSMUSG00000096692
U6	ENSMUSG00000096288	U6 spliceosomal RNA [Source:RFAM;Acc:RF00026]
AC127086.1	ENSMUSG00000095727
n-R5s30	ENSMUSG00000084573	nuclear encoded rRNA 5S 30 [Source:MGI Symbol;Acc:MGI:4421875]
SNORA17	ENSMUSG00000089079	Small nucleolar RNA SNORA17 [Source:RFAM;Acc:RF00560]
7SK	ENSMUSG00000088617	7SK RNA [Source:RFAM;Acc:RF00100]
AC171272.4	ENSMUSG00000094049
SNORD31	ENSMUSG00000065305	Small nucleolar RNA SNORD31 [Source:RFAM;Acc:RF00089]
SNORA17	ENSMUSG00000077407	Small nucleolar RNA SNORA17 [Source:RFAM;Acc:RF00560]
U6	ENSMUSG00000077148	U6 spliceosomal RNA [Source:RFAM;Acc:RF00026]
AL808027.2	ENSMUSG00000094382
7SK	ENSMUSG00000088331	7SK RNA [Source:RFAM;Acc:RF00100]
U6	ENSMUSG00000064781	U6 spliceosomal RNA [Source:RFAM;Acc:RF00026]
SNORA17	ENSMUSG00000088484	Small nucleolar RNA SNORA17 [Source:RFAM;Acc:RF00560]
U6	ENSMUSG00000088426	U6 spliceosomal RNA [Source:RFAM;Acc:RF00026]
U1	ENSMUSG00000064941	U1 spliceosomal RNA [Source:RFAM;Acc:RF00003]
AC124576.2	ENSMUSG00000096398
n-R5s204	ENSMUSG00000064906	nuclear encoded rRNA 5S 204 [Source:MGI Symbol;Acc:MGI:4422069]
U6	ENSMUSG00000088499	U6 spliceosomal RNA [Source:RFAM;Acc:RF00026]
Mir5114	ENSMUSG00000093315	microRNA 5114 [Source:MGI Symbol;Acc:MGI:4950434]
SNORA17	ENSMUSG00000089025	Small nucleolar RNA SNORA17 [Source:RFAM;Acc:RF00560]
SNORA40	ENSMUSG00000087813	Small nucleolar RNA SNORA40 [Source:RFAM;Acc:RF00561]
AL928693.1	ENSMUSG00000092811
AL596246.1	ENSMUSG00000093028
AL606904.1	ENSMUSG00000096876
SNORA17	ENSMUSG00000077425	Small nucleolar RNA SNORA17 [Source:RFAM;Acc:RF00560]
U1	ENSMUSG00000064940	U1 spliceosomal RNA [Source:RFAM;Acc:RF00003]
AL808023.1	ENSMUSG00000092725
CT033785.1	ENSMUSG00000092840
AC124400.1	ENSMUSG00000094710
AC124172.1	ENSMUSG00000095610
U4	ENSMUSG00000065811	U4 spliceosomal RNA [Source:RFAM;Acc:RF00015]
U7	ENSMUSG00000088130	U7 small nuclear RNA [Source:RFAM;Acc:RF00066]
SNORA17	ENSMUSG00000089336	Small nucleolar RNA SNORA17 [Source:RFAM;Acc:RF00560]
U1	ENSMUSG00000064565	U1 spliceosomal RNA [Source:RFAM;Acc:RF00003]
AL671866.1	ENSMUSG00000094405
Mir1962	ENSMUSG00000088141	microRNA 1962 [Source:MGI Symbol;Acc:MGI:3837207]
AL669944.1	ENSMUSG00000092889
SNORA17	ENSMUSG00000088953	Small nucleolar RNA SNORA17 [Source:RFAM;Acc:RF00560]
AC141881.6	ENSMUSG00000094178
7SK	ENSMUSG00000084733	7SK RNA [Source:RFAM;Acc:RF00100]
SNORA17	ENSMUSG00000077675	Small nucleolar RNA SNORA17 [Source:RFAM;Acc:RF00560]
AC221015.39	ENSMUSG00000096604
7SK	ENSMUSG00000088389	7SK RNA [Source:RFAM;Acc:RF00100]
n-R5s95	ENSMUSG00000064618	nuclear encoded rRNA 5S 95 [Source:MGI Symbol;Acc:MGI:4421943]
AC221015.40	ENSMUSG00000096660
AC140979.1	ENSMUSG00000096172
U6atac	ENSMUSG00000080378	U6atac minor spliceosomal RNA [Source:RFAM;Acc:RF00619]
5S_rRNA	ENSMUSG00000088205	5S ribosomal RNA [Source:RFAM;Acc:RF00001]
AC087183.1	ENSMUSG00000076952
U6	ENSMUSG00000077163	U6 spliceosomal RNA [Source:RFAM;Acc:RF00026]
AC125181.1	ENSMUSG00000096495
AC161765.1	ENSMUSG00000092826
Snord8	ENSMUSG00000093044	small nucleolar RNA, C/D box 8 [Source:MGI Symbol;Acc:MGI:3819556]
n-R5s183	ENSMUSG00000065873	nuclear encoded rRNA 5S 183 [Source:MGI Symbol;Acc:MGI:4422048]
AC135292.1	ENSMUSG00000095842
U7	ENSMUSG00000088023	U7 small nuclear RNA [Source:RFAM;Acc:RF00066]
AC139241.1	ENSMUSG00000093230
U6	ENSMUSG00000089078	U6 spliceosomal RNA [Source:RFAM;Acc:RF00026]
SNORA17	ENSMUSG00000096771	Small nucleolar RNA SNORA17 [Source:RFAM;Acc:RF00560]
AL772346.1	ENSMUSG00000095971
Mir5127	ENSMUSG00000093036	microRNA 5127 [Source:MGI Symbol;Acc:MGI:4950452]
U1	ENSMUSG00000064762	U1 spliceosomal RNA [Source:RFAM;Acc:RF00003]
Mir873	ENSMUSG00000078057	microRNA 873 [Source:MGI Symbol;Acc:MGI:3718563]
7SK	ENSMUSG00000088632	7SK RNA [Source:RFAM;Acc:RF00100]
AC154187.1	ENSMUSG00000092828
AC133597.1	ENSMUSG00000094373
U6	ENSMUSG00000065678	U6 spliceosomal RNA [Source:RFAM;Acc:RF00026]
AC156032.1	ENSMUSG00000093197
Mir346	ENSMUSG00000065481	microRNA 346 [Source:MGI Symbol;Acc:MGI:3619362]
AL807771.1	ENSMUSG00000093240
Mir3079	ENSMUSG00000093169	microRNA 3079 [Source:MGI Symbol;Acc:MGI:4834252]
AC169674.3	ENSMUSG00000093981
AL606908.1	ENSMUSG00000092839
U6	ENSMUSG00000065237	U6 spliceosomal RNA [Source:RFAM;Acc:RF00026]
U1	ENSMUSG00000088332	U1 spliceosomal RNA [Source:RFAM;Acc:RF00003]
Mir3971	ENSMUSG00000093100	microRNA 3971 [Source:MGI Symbol;Acc:MGI:4950411]
SNORA17	ENSMUSG00000087917	Small nucleolar RNA SNORA17 [Source:RFAM;Acc:RF00560]
AC090563.1	ENSMUSG00000096482
5S_rRNA	ENSMUSG00000089564	5S ribosomal RNA [Source:RFAM;Acc:RF00001]
AC172750.8	ENSMUSG00000094599
U6	ENSMUSG00000088915	U6 spliceosomal RNA [Source:RFAM;Acc:RF00026]
SNORA17	ENSMUSG00000089309	Small nucleolar RNA SNORA17 [Source:RFAM;Acc:RF00560]
AL590969.1	ENSMUSG00000076227
SNORA71	ENSMUSG00000070170	Small nucleolar RNA SNORA71 [Source:RFAM;Acc:RF00056]
AL645988.1	ENSMUSG00000093263
Mir5110	ENSMUSG00000093278	microRNA 5110 [Source:MGI Symbol;Acc:MGI:4950430]
U6	ENSMUSG00000065797	U6 spliceosomal RNA [Source:RFAM;Acc:RF00026]
AC154006.1	ENSMUSG00000094641
AC121870.1	ENSMUSG00000094895
U6	ENSMUSG00000088067	U6 spliceosomal RNA [Source:RFAM;Acc:RF00026]
AC103368.1	ENSMUSG00000092708
U4	ENSMUSG00000084451	U4 spliceosomal RNA [Source:RFAM;Acc:RF00015]
5S_rRNA	ENSMUSG00000089583	5S ribosomal RNA [Source:RFAM;Acc:RF00001]
Mir1950	ENSMUSG00000089151	microRNA 1950 [Source:MGI Symbol;Acc:MGI:3837023]
n-R5s73	ENSMUSG00000084457	nuclear encoded rRNA 5S 73 [Source:MGI Symbol;Acc:MGI:4421918]
U1	ENSMUSG00000064732	U1 spliceosomal RNA [Source:RFAM;Acc:RF00003]
SNORA17	ENSMUSG00000087992	Small nucleolar RNA SNORA17 [Source:RFAM;Acc:RF00560]
Y_RNA	ENSMUSG00000084711	Y RNA [Source:RFAM;Acc:RF00019]
SNORA17	ENSMUSG00000077251	Small nucleolar RNA SNORA17 [Source:RFAM;Acc:RF00560]
AC154485.1	ENSMUSG00000088872
Mir204	ENSMUSG00000065507	microRNA 204 [Source:MGI Symbol;Acc:MGI:2676879]
AC110520.1	ENSMUSG00000092873
AL806523.1	ENSMUSG00000092924
5S_rRNA	ENSMUSG00000087854	5S ribosomal RNA [Source:RFAM;Acc:RF00001]
Mir1897	ENSMUSG00000084530	microRNA 1897 [Source:MGI Symbol;Acc:MGI:3811407]
SNORD30	ENSMUSG00000065782	Small nucleolar RNA SNORD30 [Source:RFAM;Acc:RF00088]
7SK	ENSMUSG00000087829	7SK RNA [Source:RFAM;Acc:RF00100]
U6	ENSMUSG00000088706	U6 spliceosomal RNA [Source:RFAM;Acc:RF00026]
AL772216.22	ENSMUSG00000094101
SNORA17	ENSMUSG00000077197	Small nucleolar RNA SNORA17 [Source:RFAM;Acc:RF00560]
AL772326.1	ENSMUSG00000089323
SNORA17	ENSMUSG00000088905	Small nucleolar RNA SNORA17 [Source:RFAM;Acc:RF00560]
U6	ENSMUSG00000084550	U6 spliceosomal RNA [Source:RFAM;Acc:RF00026]
AC165349.4	ENSMUSG00000096206
SNORA17	ENSMUSG00000089304	Small nucleolar RNA SNORA17 [Source:RFAM;Acc:RF00560]
SNORA17	ENSMUSG00000077545	Small nucleolar RNA SNORA17 [Source:RFAM;Acc:RF00560]
AC109806.1	ENSMUSG00000093879
7SK	ENSMUSG00000089273	7SK RNA [Source:RFAM;Acc:RF00100]
SNORA17	ENSMUSG00000077462	Small nucleolar RNA SNORA17 [Source:RFAM;Acc:RF00560]
SNORD12	ENSMUSG00000077565	Small nucleolar SNORD12/SNORD106 [Source:RFAM;Acc:RF00581]
AC169674.48	ENSMUSG00000096799
U6	ENSMUSG00000094768	U6 spliceosomal RNA [Source:RFAM;Acc:RF00026]
7SK	ENSMUSG00000088439	7SK RNA [Source:RFAM;Acc:RF00100]
SNORA17	ENSMUSG00000077602	Small nucleolar RNA SNORA17 [Source:RFAM;Acc:RF00560]
SNORA17	ENSMUSG00000088521	Small nucleolar RNA SNORA17 [Source:RFAM;Acc:RF00560]
AL591496.4	ENSMUSG00000093836
AC132338.1	ENSMUSG00000093041
SNORA17	ENSMUSG00000089591	Small nucleolar RNA SNORA17 [Source:RFAM;Acc:RF00560]
5S_rRNA	ENSMUSG00000088988	5S ribosomal RNA [Source:RFAM;Acc:RF00001]
AC125153.1	ENSMUSG00000095751
Mir144	ENSMUSG00000065401	microRNA 144 [Source:MGI Symbol;Acc:MGI:2676829]
U1	ENSMUSG00000064584	U1 spliceosomal RNA [Source:RFAM;Acc:RF00003]
U6	ENSMUSG00000088653	U6 spliceosomal RNA [Source:RFAM;Acc:RF00026]
U6	ENSMUSG00000077265	U6 spliceosomal RNA [Source:RFAM;Acc:RF00026]
Mir139	ENSMUSG00000065446	microRNA 139 [Source:MGI Symbol;Acc:MGI:2676824]
Mir3089	ENSMUSG00000093091	microRNA 3089 [Source:MGI Symbol;Acc:MGI:4834303]
SNORA17	ENSMUSG00000077417	Small nucleolar RNA SNORA17 [Source:RFAM;Acc:RF00560]
U6	ENSMUSG00000089051	U6 spliceosomal RNA [Source:RFAM;Acc:RF00026]
U6	ENSMUSG00000064590	U6 spliceosomal RNA [Source:RFAM;Acc:RF00026]
AC171272.28	ENSMUSG00000096454
7SK	ENSMUSG00000084620	7SK RNA [Source:RFAM;Acc:RF00100]
AC141881.14	ENSMUSG00000094760
AC141881.3	ENSMUSG00000093960
SNORD95	ENSMUSG00000077755	Small nucleolar RNA SNORD95 [Source:RFAM;Acc:RF00189]
Mir31	ENSMUSG00000065408	microRNA 31 [Source:MGI Symbol;Acc:MGI:3619330]
Mir1894	ENSMUSG00000084751	microRNA 1894 [Source:MGI Symbol;Acc:MGI:3811423]
AC117688.1	ENSMUSG00000088204
CT573034.2	ENSMUSG00000095876
7SK	ENSMUSG00000088226	7SK RNA [Source:RFAM;Acc:RF00100]
BX005039.1	ENSMUSG00000092923
AC169127.1	ENSMUSG00000093092
SNORA73	ENSMUSG00000065328	Small nucleolar RNA SNORA73 family [Source:RFAM;Acc:RF00045]
SNORA17	ENSMUSG00000087850	Small nucleolar RNA SNORA17 [Source:RFAM;Acc:RF00560]
7SK	ENSMUSG00000084547	7SK RNA [Source:RFAM;Acc:RF00100]
U6	ENSMUSG00000065659	U6 spliceosomal RNA [Source:RFAM;Acc:RF00026]
AC160540.1	ENSMUSG00000093359
7SK	ENSMUSG00000087975	7SK RNA [Source:RFAM;Acc:RF00100]
U1	ENSMUSG00000065945	U1 spliceosomal RNA [Source:RFAM;Acc:RF00003]
U1	ENSMUSG00000064987	U1 spliceosomal RNA [Source:RFAM;Acc:RF00003]
U1	ENSMUSG00000064830	U1 spliceosomal RNA [Source:RFAM;Acc:RF00003]
5S_rRNA	ENSMUSG00000088301	5S ribosomal RNA [Source:RFAM;Acc:RF00001]
AC154353.1	ENSMUSG00000093214
AC221015.5	ENSMUSG00000094109
SNORA17	ENSMUSG00000077616	Small nucleolar RNA SNORA17 [Source:RFAM;Acc:RF00560]
n-R5s42	ENSMUSG00000064631	nuclear encoded rRNA 5S 42 [Source:MGI Symbol;Acc:MGI:4421887]
AC221015.3	ENSMUSG00000094060
Mir615	ENSMUSG00000076010	microRNA 615 [Source:MGI Symbol;Acc:MGI:3629927]
BX682540.2	ENSMUSG00000095145
n-R5s33	ENSMUSG00000070225	nuclear encoded rRNA 5S 33 [Source:MGI Symbol;Acc:MGI:4421878]
5S_rRNA	ENSMUSG00000088773	5S ribosomal RNA [Source:RFAM;Acc:RF00001]
Snord12	ENSMUSG00000077698	small nucleolar RNA, C/D box 12 [Source:MGI Symbol;Acc:MGI:3819520]
n-R5s51	ENSMUSG00000077661	nuclear encoded rRNA 5S 51 [Source:MGI Symbol;Acc:MGI:4421896]
U7	ENSMUSG00000089448	U7 small nuclear RNA [Source:RFAM;Acc:RF00066]
5S_rRNA	ENSMUSG00000089047	5S ribosomal RNA [Source:RFAM;Acc:RF00001]
Mir761	ENSMUSG00000076444	microRNA 761 [Source:MGI Symbol;Acc:MGI:3691609]
SNORA17	ENSMUSG00000077397	Small nucleolar RNA SNORA17 [Source:RFAM;Acc:RF00560]
AC121814.1	ENSMUSG00000080408
AC131700.1	ENSMUSG00000093999
U6	ENSMUSG00000088545	U6 spliceosomal RNA [Source:RFAM;Acc:RF00026]
Mir5104	ENSMUSG00000093060	microRNA 5104 [Source:MGI Symbol;Acc:MGI:4950424]
Mir19a	ENSMUSG00000065416	microRNA 19a [Source:MGI Symbol;Acc:MGI:3618743]
U12	ENSMUSG00000064851	U12 minor spliceosomal RNA [Source:RFAM;Acc:RF00007]
AC126443.1	ENSMUSG00000096093
7SK	ENSMUSG00000088356	7SK RNA [Source:RFAM;Acc:RF00100]
AC115121.1	ENSMUSG00000094077
BX001068.1	ENSMUSG00000093647
SNORA17	ENSMUSG00000088261	Small nucleolar RNA SNORA17 [Source:RFAM;Acc:RF00560]
SNORA17	ENSMUSG00000088222	Small nucleolar RNA SNORA17 [Source:RFAM;Acc:RF00560]
AC161342.2	ENSMUSG00000094834
n-R5s219	ENSMUSG00000077516	nuclear encoded rRNA 5S 219 [Source:MGI Symbol;Acc:MGI:4422084]
SNORA73	ENSMUSG00000087798	Small nucleolar RNA SNORA73 family [Source:RFAM;Acc:RF00045]
7SK	ENSMUSG00000084567	7SK RNA [Source:RFAM;Acc:RF00100]
Mir154	ENSMUSG00000065448	microRNA 154 [Source:MGI Symbol;Acc:MGI:2676839]
Mir1951	ENSMUSG00000088606	microRNA 1951 [Source:MGI Symbol;Acc:MGI:3837029]
SNORA17	ENSMUSG00000077332	Small nucleolar RNA SNORA17 [Source:RFAM;Acc:RF00560]
AC171272.13	ENSMUSG00000094636
U6atac	ENSMUSG00000080428	U6atac minor spliceosomal RNA [Source:RFAM;Acc:RF00619]
SCARNA11	ENSMUSG00000088208	Small Cajal body specific RNA 11 [Source:RFAM;Acc:RF00564]
Mir218-2	ENSMUSG00000065583	microRNA 218-2 [Source:MGI Symbol;Acc:MGI:3618752]
Mir706	ENSMUSG00000076217	microRNA 706 [Source:MGI Symbol;Acc:MGI:3629678]
AL671520.1	ENSMUSG00000087807
U6	ENSMUSG00000088436	U6 spliceosomal RNA [Source:RFAM;Acc:RF00026]
Mir331	ENSMUSG00000065607	microRNA 331 [Source:MGI Symbol;Acc:MGI:3619347]
SNORA17	ENSMUSG00000088878	Small nucleolar RNA SNORA17 [Source:RFAM;Acc:RF00560]
SNORA5	ENSMUSG00000065750	Small nucleolar RNA SNORA5 [Source:RFAM;Acc:RF00392]
Snora21	ENSMUSG00000064901	small nucleolar RNA, H/ACA box 21 [Source:MGI Symbol;Acc:MGI:3819493]
U1	ENSMUSG00000096147	U1 spliceosomal RNA [Source:RFAM;Acc:RF00003]
AL672021.1	ENSMUSG00000096321
U7	ENSMUSG00000087941	U7 small nuclear RNA [Source:RFAM;Acc:RF00066]
U6	ENSMUSG00000088048	U6 spliceosomal RNA [Source:RFAM;Acc:RF00026]
U3	ENSMUSG00000089566	Small nucleolar RNA U3 [Source:RFAM;Acc:RF00012]
AC221015.33	ENSMUSG00000096231
SNORA70	ENSMUSG00000064994	Small nucleolar RNA SNORA70 [Source:RFAM;Acc:RF00156]
SNORA41	ENSMUSG00000065698	Small nucleolar RNA SNORA41 [Source:RFAM;Acc:RF00403]
snoU54	ENSMUSG00000088351	Small nucleolar RNA U54 [Source:RFAM;Acc:RF01277]
U6	ENSMUSG00000077518	U6 spliceosomal RNA [Source:RFAM;Acc:RF00026]
7SK	ENSMUSG00000088350	7SK RNA [Source:RFAM;Acc:RF00100]
SNORD111	ENSMUSG00000080518	Small Nucleolar RNA SNORD111 [Source:RFAM;Acc:RF00611]
5S_rRNA	ENSMUSG00000089207	5S ribosomal RNA [Source:RFAM;Acc:RF00001]
U4	ENSMUSG00000084515	U4 spliceosomal RNA [Source:RFAM;Acc:RF00015]
Mir214	ENSMUSG00000065516	microRNA 214 [Source:MGI Symbol;Acc:MGI:2676890]
U6	ENSMUSG00000064428	U6 spliceosomal RNA [Source:RFAM;Acc:RF00026]
AL806518.1	ENSMUSG00000088809
SNORA17	ENSMUSG00000077381	Small nucleolar RNA SNORA17 [Source:RFAM;Acc:RF00560]
n-R5s54	ENSMUSG00000065771	nuclear encoded rRNA 5S 54 [Source:MGI Symbol;Acc:MGI:4421899]
AC122854.1	ENSMUSG00000094820
AL450399.1	ENSMUSG00000092694
Mir30a	ENSMUSG00000065405	microRNA 30a [Source:MGI Symbol;Acc:MGI:2676907]
AC093350.1	ENSMUSG00000093834
AC141881.37	ENSMUSG00000096170
Snord71	ENSMUSG00000077549	small nucleolar RNA, C/D box 71 [Source:MGI Symbol;Acc:MGI:3819554]
snoU13	ENSMUSG00000088952	Small nucleolar RNA U13 [Source:RFAM;Acc:RF01210]
CT010508.1	ENSMUSG00000092915
AC141881.45	ENSMUSG00000096599
U6	ENSMUSG00000075864	U6 spliceosomal RNA [Source:RFAM;Acc:RF00026]
AC116712.1	ENSMUSG00000093286
U6	ENSMUSG00000084616	U6 spliceosomal RNA [Source:RFAM;Acc:RF00026]
7SK	ENSMUSG00000084603	7SK RNA [Source:RFAM;Acc:RF00100]
AC131665.1	ENSMUSG00000077050
U1	ENSMUSG00000065018	U1 spliceosomal RNA [Source:RFAM;Acc:RF00003]
U1	ENSMUSG00000064872	U1 spliceosomal RNA [Source:RFAM;Acc:RF00003]
AC172750.7	ENSMUSG00000094573
5S_rRNA	ENSMUSG00000088703	5S ribosomal RNA [Source:RFAM;Acc:RF00001]
U6	ENSMUSG00000065787	U6 spliceosomal RNA [Source:RFAM;Acc:RF00026]
SNORD125	ENSMUSG00000088634	Small nucleolar RNA SNORD125 [Source:RFAM;Acc:RF01200]
AC156631.1	ENSMUSG00000096114
U6	ENSMUSG00000087995	U6 spliceosomal RNA [Source:RFAM;Acc:RF00026]
AC027184.1	ENSMUSG00000092837
AL772167.1	ENSMUSG00000080663
U6	ENSMUSG00000089438	U6 spliceosomal RNA [Source:RFAM;Acc:RF00026]
U6	ENSMUSG00000088285	U6 spliceosomal RNA [Source:RFAM;Acc:RF00026]
Mir28	ENSMUSG00000065494	microRNA 28 [Source:MGI Symbol;Acc:MGI:3619267]
SNORD113	ENSMUSG00000064417	Small nucleolar RNA SNORD113/SNORD114 family [Source:RFAM;Acc:RF00181]
AL603664.1	ENSMUSG00000093133
AC221015.36	ENSMUSG00000096305
7SK	ENSMUSG00000087784	7SK RNA [Source:RFAM;Acc:RF00100]
U6	ENSMUSG00000064840	U6 spliceosomal RNA [Source:RFAM;Acc:RF00026]
U6	ENSMUSG00000064763	U6 spliceosomal RNA [Source:RFAM;Acc:RF00026]
Mir1956	ENSMUSG00000088373	microRNA 1956 [Source:MGI Symbol;Acc:MGI:3837040]
AC141881.39	ENSMUSG00000096307
7SK	ENSMUSG00000089145	7SK RNA [Source:RFAM;Acc:RF00100]
AC126547.1	ENSMUSG00000092648
SNORA38	ENSMUSG00000064567	Small nucleolar RNA SNORA38 [Source:RFAM;Acc:RF00428]
AC158749.1	ENSMUSG00000076961
U1	ENSMUSG00000077338	U1 spliceosomal RNA [Source:RFAM;Acc:RF00003]
AC119802.2	ENSMUSG00000096848
AC158612.2	ENSMUSG00000093784
SNORA17	ENSMUSG00000088704	Small nucleolar RNA SNORA17 [Source:RFAM;Acc:RF00560]
n-R5s43	ENSMUSG00000084688	nuclear encoded rRNA 5S 43 [Source:MGI Symbol;Acc:MGI:4421888]
AC118646.1	ENSMUSG00000095635
Mir1934	ENSMUSG00000088752	microRNA 1934 [Source:MGI Symbol;Acc:MGI:3836971]
AC118250.1	ENSMUSG00000096339
snoU105B	ENSMUSG00000089571	Small nucleolar RNA U105B [Source:RFAM;Acc:RF01173]
SNORA65	ENSMUSG00000077526	Small nucleolar RNA SNORA65 [Source:RFAM;Acc:RF00302]
SNORA17	ENSMUSG00000089133	Small nucleolar RNA SNORA17 [Source:RFAM;Acc:RF00560]
AL772272.1	ENSMUSG00000092716
7SK	ENSMUSG00000084640	7SK RNA [Source:RFAM;Acc:RF00100]
SNORA17	ENSMUSG00000077599	Small nucleolar RNA SNORA17 [Source:RFAM;Acc:RF00560]
n-R5s71	ENSMUSG00000070178	nuclear encoded rRNA 5S 71 [Source:MGI Symbol;Acc:MGI:4421916]
AC133509.1	ENSMUSG00000076303
Mir1982	ENSMUSG00000087993	microRNA 1982 [Source:MGI Symbol;Acc:MGI:3837227]
AL772336.1	ENSMUSG00000096388
AC102240.2	ENSMUSG00000093347
AC153950.1	ENSMUSG00000092914
Mir1930	ENSMUSG00000089424	microRNA 1930 [Source:MGI Symbol;Acc:MGI:3836965]
SNORA48	ENSMUSG00000089190	Small nucleolar RNA SNORA48 [Source:RFAM;Acc:RF00554]
Snord110	ENSMUSG00000080610	small nucleolar RNA, C/D box 110 [Source:MGI Symbol;Acc:MGI:3819517]
AC091333.5	ENSMUSG00000096189
U6	ENSMUSG00000088253	U6 spliceosomal RNA [Source:RFAM;Acc:RF00026]
AC154662.1	ENSMUSG00000094754
SCARNA13	ENSMUSG00000087847	Small Cajal body specific RNA 13 [Source:RFAM;Acc:RF00231]
n-R5s157	ENSMUSG00000084492	nuclear encoded rRNA 5S 157 [Source:MGI Symbol;Acc:MGI:4422020]
U3	ENSMUSG00000065629	Small nucleolar RNA U3 [Source:RFAM;Acc:RF00012]
U1	ENSMUSG00000077347	U1 spliceosomal RNA [Source:RFAM;Acc:RF00003]
snoZ39	ENSMUSG00000064917	Small nucleolar RNA Z39 [Source:RFAM;Acc:RF00341]
AC157095.1	ENSMUSG00000094026
AC122463.1	ENSMUSG00000093119
AC107756.1	ENSMUSG00000080326
U6	ENSMUSG00000088658	U6 spliceosomal RNA [Source:RFAM;Acc:RF00026]
U1	ENSMUSG00000065155	U1 spliceosomal RNA [Source:RFAM;Acc:RF00003]
AC171272.29	ENSMUSG00000096605
SNORA17	ENSMUSG00000077385	Small nucleolar RNA SNORA17 [Source:RFAM;Acc:RF00560]
7SK	ENSMUSG00000089276	7SK RNA [Source:RFAM;Acc:RF00100]
Mir1983	ENSMUSG00000088148	microRNA 1983 [Source:MGI Symbol;Acc:MGI:3837223]
SNORA70	ENSMUSG00000088037	Small nucleolar RNA SNORA70 [Source:RFAM;Acc:RF00156]
AC141881.35	ENSMUSG00000096092
Mir23b	ENSMUSG00000065599	microRNA 23b [Source:MGI Symbol;Acc:MGI:2676898]
AC113044.1	ENSMUSG00000095731
AC124379.1	ENSMUSG00000093488
SNORA48	ENSMUSG00000088273	Small nucleolar RNA SNORA48 [Source:RFAM;Acc:RF00554]
AL833801.1	ENSMUSG00000093746
AC091260.1	ENSMUSG00000092965
AC132266.1	ENSMUSG00000076964
AC133094.1	ENSMUSG00000095703
SNORA42	ENSMUSG00000077428	Small nucleolar RNA SNORA42/SNORA80 family [Source:RFAM;Acc:RF00406]
AC168073.1	ENSMUSG00000093929
Mir374	ENSMUSG00000076269	microRNA 374 [Source:MGI Symbol;Acc:MGI:3629958]
n-R5s10	ENSMUSG00000065758	nuclear encoded rRNA 5S 10 [Source:MGI Symbol;Acc:MGI:4421744]
U6	ENSMUSG00000088528	U6 spliceosomal RNA [Source:RFAM;Acc:RF00026]
SNORA17	ENSMUSG00000077281	Small nucleolar RNA SNORA17 [Source:RFAM;Acc:RF00560]
7SK	ENSMUSG00000088453	7SK RNA [Source:RFAM;Acc:RF00100]
AC098726.1	ENSMUSG00000080632
5S_rRNA	ENSMUSG00000087957	5S ribosomal RNA [Source:RFAM;Acc:RF00001]
CT025520.1	ENSMUSG00000093134
U1	ENSMUSG00000065794	U1 spliceosomal RNA [Source:RFAM;Acc:RF00003]
5S_rRNA	ENSMUSG00000089392	5S ribosomal RNA [Source:RFAM;Acc:RF00001]
U6	ENSMUSG00000065235	U6 spliceosomal RNA [Source:RFAM;Acc:RF00026]
AC103598.1	ENSMUSG00000092979
Mir5136	ENSMUSG00000093314	microRNA 5136 [Source:MGI Symbol;Acc:MGI:4950461]
SNORA32	ENSMUSG00000065262	Small nucleolar RNA SNORA32 [Source:RFAM;Acc:RF00421]
AC169674.5	ENSMUSG00000093997
AC124717.1	ENSMUSG00000077870
AC134903.1	ENSMUSG00000088783
AC140313.1	ENSMUSG00000096784
SNORA48	ENSMUSG00000088260	Small nucleolar RNA SNORA48 [Source:RFAM;Acc:RF00554]
AL772216.71	ENSMUSG00000096880
AC110903.1	ENSMUSG00000077059
AC158612.1	ENSMUSG00000093443
AC152826.1	ENSMUSG00000092749
7SK	ENSMUSG00000087886	7SK RNA [Source:RFAM;Acc:RF00100]
SNORA4	ENSMUSG00000088851	Small nucleolar RNA SNORA4 [Source:RFAM;Acc:RF00394]
7SK	ENSMUSG00000087869	7SK RNA [Source:RFAM;Acc:RF00100]
SNORA17	ENSMUSG00000077784	Small nucleolar RNA SNORA17 [Source:RFAM;Acc:RF00560]
Mir3074-1	ENSMUSG00000092741	microRNA 3074-1 [Source:MGI Symbol;Acc:MGI:4834247]
SNORA17	ENSMUSG00000088313	Small nucleolar RNA SNORA17 [Source:RFAM;Acc:RF00560]
AC119801.1	ENSMUSG00000092715
SNORA72	ENSMUSG00000065899	Small nucleolar RNA SNORA72 [Source:RFAM;Acc:RF00139]
AC102570.1	ENSMUSG00000095780
U7	ENSMUSG00000087969	U7 small nuclear RNA [Source:RFAM;Acc:RF00066]
AL732528.1	ENSMUSG00000077966
Mir1904	ENSMUSG00000084651	microRNA 1904 [Source:MGI Symbol;Acc:MGI:3811419]
AC016814.1	ENSMUSG00000093515
Mir148b	ENSMUSG00000065560	microRNA 148b [Source:MGI Symbol;Acc:MGI:3618734]
SNORA17	ENSMUSG00000088649	Small nucleolar RNA SNORA17 [Source:RFAM;Acc:RF00560]
SNORA17	ENSMUSG00000077269	Small nucleolar RNA SNORA17 [Source:RFAM;Acc:RF00560]
n-R5s168	ENSMUSG00000065882	nuclear encoded rRNA 5S 168 [Source:MGI Symbol;Acc:MGI:4422032]
AL691457.1	ENSMUSG00000080631
AC105995.1	ENSMUSG00000093082
U6	ENSMUSG00000084449	U6 spliceosomal RNA [Source:RFAM;Acc:RF00026]
AC168073.26	ENSMUSG00000095402
n-R5s8	ENSMUSG00000077309	nuclear encoded rRNA 5S 8 [Source:MGI Symbol;Acc:MGI:4421742]
U7	ENSMUSG00000088665	U7 small nuclear RNA [Source:RFAM;Acc:RF00066]
U6	ENSMUSG00000084505	U6 spliceosomal RNA [Source:RFAM;Acc:RF00026]
n-R5s162	ENSMUSG00000064515	nuclear encoded rRNA 5S 162 [Source:MGI Symbol;Acc:MGI:4422026]
7SK	ENSMUSG00000089525	7SK RNA [Source:RFAM;Acc:RF00100]
SNORA32	ENSMUSG00000065360	Small nucleolar RNA SNORA32 [Source:RFAM;Acc:RF00421]
U6	ENSMUSG00000088932	U6 spliceosomal RNA [Source:RFAM;Acc:RF00026]
Mir3064	ENSMUSG00000093273	microRNA 3064 [Source:MGI Symbol;Acc:MGI:4834237]
CT030723.1	ENSMUSG00000092692
Mir101a	ENSMUSG00000065451	microRNA 101a [Source:MGI Symbol;Acc:MGI:2676803]
7SK	ENSMUSG00000089462	7SK RNA [Source:RFAM;Acc:RF00100]
SNORA17	ENSMUSG00000077592	Small nucleolar RNA SNORA17 [Source:RFAM;Acc:RF00560]
AC084822.1	ENSMUSG00000092957
SNORA17	ENSMUSG00000077176	Small nucleolar RNA SNORA17 [Source:RFAM;Acc:RF00560]
U6	ENSMUSG00000065029	U6 spliceosomal RNA [Source:RFAM;Acc:RF00026]
AC122520.2	ENSMUSG00000095447
U6	ENSMUSG00000065623	U6 spliceosomal RNA [Source:RFAM;Acc:RF00026]
AC157923.1	ENSMUSG00000096085
U6atac	ENSMUSG00000080538	U6atac minor spliceosomal RNA [Source:RFAM;Acc:RF00619]
BX470216.1	ENSMUSG00000092987
SNORA17	ENSMUSG00000088198	Small nucleolar RNA SNORA17 [Source:RFAM;Acc:RF00560]
7SK	ENSMUSG00000088150	7SK RNA [Source:RFAM;Acc:RF00100]
U6	ENSMUSG00000096117	U6 spliceosomal RNA [Source:RFAM;Acc:RF00026]
Y_RNA	ENSMUSG00000087897	Y RNA [Source:RFAM;Acc:RF00019]
AC157475.1	ENSMUSG00000094677
AC126798.1	ENSMUSG00000096829
SNORA17	ENSMUSG00000088924	Small nucleolar RNA SNORA17 [Source:RFAM;Acc:RF00560]
5S_rRNA	ENSMUSG00000088867	5S ribosomal RNA [Source:RFAM;Acc:RF00001]
AC123830.1	ENSMUSG00000093324
7SK	ENSMUSG00000088049	7SK RNA [Source:RFAM;Acc:RF00100]
7SK	ENSMUSG00000089158	7SK RNA [Source:RFAM;Acc:RF00100]
Mir3473	ENSMUSG00000092752	microRNA 3473 [Source:MGI Symbol;Acc:MGI:4441440]
Snord35b	ENSMUSG00000064767	small nucleolar RNA, C/D box 35B [Source:MGI Symbol;Acc:MGI:1351321]
U5	ENSMUSG00000065658	U5 spliceosomal RNA [Source:RFAM;Acc:RF00020]
AC162467.1	ENSMUSG00000077973
n-R5s7	ENSMUSG00000065689	nuclear encoded rRNA 5S 7 [Source:MGI Symbol;Acc:MGI:4421741]
7SK	ENSMUSG00000088295	7SK RNA [Source:RFAM;Acc:RF00100]
AL833775.3	ENSMUSG00000096377
U6	ENSMUSG00000087877	U6 spliceosomal RNA [Source:RFAM;Acc:RF00026]
AC172750.17	ENSMUSG00000096475
7SK	ENSMUSG00000088797	7SK RNA [Source:RFAM;Acc:RF00100]
AC188608.1	ENSMUSG00000095188
AL663077.1	ENSMUSG00000093040
AC156988.1	ENSMUSG00000095853
Mir488	ENSMUSG00000070103	microRNA 488 [Source:MGI Symbol;Acc:MGI:3629597]
U1	ENSMUSG00000088021	U1 spliceosomal RNA [Source:RFAM;Acc:RF00003]
U6	ENSMUSG00000065270	U6 spliceosomal RNA [Source:RFAM;Acc:RF00026]
AC102749.1	ENSMUSG00000095857
U6	ENSMUSG00000089222	U6 spliceosomal RNA [Source:RFAM;Acc:RF00026]
U6	ENSMUSG00000064919	U6 spliceosomal RNA [Source:RFAM;Acc:RF00026]
n-R5s192	ENSMUSG00000084526	nuclear encoded rRNA 5S 192 [Source:MGI Symbol;Acc:MGI:4422057]
U6	ENSMUSG00000088705	U6 spliceosomal RNA [Source:RFAM;Acc:RF00026]
AC138288.1	ENSMUSG00000096166
AC121784.3	ENSMUSG00000093224
AC172750.2	ENSMUSG00000093974
SNORA17	ENSMUSG00000087936	Small nucleolar RNA SNORA17 [Source:RFAM;Acc:RF00560]
7SK	ENSMUSG00000084598	7SK RNA [Source:RFAM;Acc:RF00100]
U6	ENSMUSG00000064577	U6 spliceosomal RNA [Source:RFAM;Acc:RF00026]
U6	ENSMUSG00000064928	U6 spliceosomal RNA [Source:RFAM;Acc:RF00026]
AL671211.1	ENSMUSG00000093253
7SK	ENSMUSG00000088357	7SK RNA [Source:RFAM;Acc:RF00100]
Y_RNA	ENSMUSG00000064706	Y RNA [Source:RFAM;Acc:RF00019]
U6	ENSMUSG00000064709	U6 spliceosomal RNA [Source:RFAM;Acc:RF00026]
U6	ENSMUSG00000065165	U6 spliceosomal RNA [Source:RFAM;Acc:RF00026]
AC099601.1	ENSMUSG00000076389
Mir450-1	ENSMUSG00000065486	microRNA 450-1 [Source:MGI Symbol;Acc:MGI:3619410]
SNORD70	ENSMUSG00000077358	Small nucleolar RNA SNORD70 [Source:RFAM;Acc:RF00575]
SNORA17	ENSMUSG00000077719	Small nucleolar RNA SNORA17 [Source:RFAM;Acc:RF00560]
Mir187	ENSMUSG00000065532	microRNA 187 [Source:MGI Symbol;Acc:MGI:2676851]
AC090127.2	ENSMUSG00000094579
U6	ENSMUSG00000064972	U6 spliceosomal RNA [Source:RFAM;Acc:RF00026]
AL772216.67	ENSMUSG00000096651
snoU2-30	ENSMUSG00000077261	Small nucleolar RNA U2-30 [Source:RFAM;Acc:RF00493]
Mir133a-2	ENSMUSG00000065460	microRNA 133a-2 [Source:MGI Symbol;Acc:MGI:3618718]
Mir92-2	ENSMUSG00000065613	microRNA 92-2 [Source:MGI Symbol;Acc:MGI:3619438]
AL596111.1	ENSMUSG00000092669
AL772216.45	ENSMUSG00000095164
Mir9-3	ENSMUSG00000093238	microRNA 9-3 [Source:MGI Symbol;Acc:MGI:3619443]
snoU97	ENSMUSG00000088948	Small nucleolar RNA U97 [Source:RFAM;Acc:RF01291]
AL772302.1	ENSMUSG00000080359
SNORA17	ENSMUSG00000088852	Small nucleolar RNA SNORA17 [Source:RFAM;Acc:RF00560]
U6	ENSMUSG00000077633	U6 spliceosomal RNA [Source:RFAM;Acc:RF00026]
AL772216.18	ENSMUSG00000093951
7SK	ENSMUSG00000089129	7SK RNA [Source:RFAM;Acc:RF00100]
AC169674.40	ENSMUSG00000096161
U1	ENSMUSG00000065937	U1 spliceosomal RNA [Source:RFAM;Acc:RF00003]
n-R5s216	ENSMUSG00000084704	nuclear encoded rRNA 5S 216 [Source:MGI Symbol;Acc:MGI:4422081]
7SK	ENSMUSG00000087921	7SK RNA [Source:RFAM;Acc:RF00100]
U6	ENSMUSG00000087966	U6 spliceosomal RNA [Source:RFAM;Acc:RF00026]
U1	ENSMUSG00000089342	U1 spliceosomal RNA [Source:RFAM;Acc:RF00003]
SNORA40	ENSMUSG00000089585	Small nucleolar RNA SNORA40 [Source:RFAM;Acc:RF00561]
AC122119.1	ENSMUSG00000076136
7SK	ENSMUSG00000065343	7SK RNA [Source:RFAM;Acc:RF00100]
AL606907.1	ENSMUSG00000096411
U6	ENSMUSG00000084717	U6 spliceosomal RNA [Source:RFAM;Acc:RF00026]
U1	ENSMUSG00000087786	U1 spliceosomal RNA [Source:RFAM;Acc:RF00003]
U7	ENSMUSG00000089351	U7 small nuclear RNA [Source:RFAM;Acc:RF00066]
AC090489.3	ENSMUSG00000094851
AC127419.1	ENSMUSG00000093086
AL844869.1	ENSMUSG00000093056
AC159379.1	ENSMUSG00000093043
AL772216.38	ENSMUSG00000094899
AC165951.1	ENSMUSG00000092731
AC141881.43	ENSMUSG00000096367
AL589767.1	ENSMUSG00000093059
U6	ENSMUSG00000088960	U6 spliceosomal RNA [Source:RFAM;Acc:RF00026]
AC221015.41	ENSMUSG00000096677
SNORA17	ENSMUSG00000089514	Small nucleolar RNA SNORA17 [Source:RFAM;Acc:RF00560]
AC102542.1	ENSMUSG00000093439
7SK	ENSMUSG00000089318	7SK RNA [Source:RFAM;Acc:RF00100]
AL772216.11	ENSMUSG00000080684
AC103664.1	ENSMUSG00000089467
U6	ENSMUSG00000065705	U6 spliceosomal RNA [Source:RFAM;Acc:RF00026]
7SK	ENSMUSG00000089016	7SK RNA [Source:RFAM;Acc:RF00100]
AC119249.2	ENSMUSG00000093101
Mir446q	ENSMUSG00000092990	microRNA 446q [Source:MGI Symbol;Acc:MGI:4950412]
AL591496.2	ENSMUSG00000093680
SNORA65	ENSMUSG00000064671	Small nucleolar RNA SNORA65 [Source:RFAM;Acc:RF00302]
U1	ENSMUSG00000065905	U1 spliceosomal RNA [Source:RFAM;Acc:RF00003]
5S_rRNA	ENSMUSG00000089377	5S ribosomal RNA [Source:RFAM;Acc:RF00001]
BX679667.1	ENSMUSG00000094644
U6	ENSMUSG00000065309	U6 spliceosomal RNA [Source:RFAM;Acc:RF00026]
Mir3108	ENSMUSG00000093241	microRNA 3108 [Source:MGI Symbol;Acc:MGI:4834327]
U6	ENSMUSG00000089397	U6 spliceosomal RNA [Source:RFAM;Acc:RF00026]
SNORA17	ENSMUSG00000077143	Small nucleolar RNA SNORA17 [Source:RFAM;Acc:RF00560]
AC160109.1	ENSMUSG00000094674
AC155810.1	ENSMUSG00000093319
CT025701.1	ENSMUSG00000087744
U7	ENSMUSG00000089108	U7 small nuclear RNA [Source:RFAM;Acc:RF00066]
U1	ENSMUSG00000065329	U1 spliceosomal RNA [Source:RFAM;Acc:RF00003]
SNORA33	ENSMUSG00000084543	Small nucleolar RNA SNORA33 [Source:RFAM;Acc:RF00438]
SNORA17	ENSMUSG00000088669	Small nucleolar RNA SNORA17 [Source:RFAM;Acc:RF00560]
CT030185.1	ENSMUSG00000096098
n-R5s3	ENSMUSG00000065813	nuclear encoded rRNA 5S 3 [Source:MGI Symbol;Acc:MGI:4421737]
U7	ENSMUSG00000089402	U7 small nuclear RNA [Source:RFAM;Acc:RF00066]
SNORA42	ENSMUSG00000084625	Small nucleolar RNA SNORA42/SNORA80 family [Source:RFAM;Acc:RF00406]
AC157478.1	ENSMUSG00000094031
AL808020.1	ENSMUSG00000093184
AC109245.1	ENSMUSG00000093252
AC142100.1	ENSMUSG00000077976
n-R5s169	ENSMUSG00000065044	nuclear encoded rRNA 5S 169 [Source:MGI Symbol;Acc:MGI:4422033]
AC126428.1	ENSMUSG00000093370
U7	ENSMUSG00000089147	U7 small nuclear RNA [Source:RFAM;Acc:RF00066]
SNORA58	ENSMUSG00000077569	Small nucleolar RNA SNORA58 [Source:RFAM;Acc:RF00418]
Mir2139	ENSMUSG00000089294	microRNA 2139 [Source:MGI Symbol;Acc:MGI:4358926]
AL772216.32	ENSMUSG00000094506
AC171272.16	ENSMUSG00000094917
AC044807.1	ENSMUSG00000092956
AC139378.1	ENSMUSG00000096245
SNORD115	ENSMUSG00000094093	Small nucleolar RNA SNORD115 [Source:RFAM;Acc:RF00105]
AL627238.1	ENSMUSG00000095361
U1	ENSMUSG00000095701	U1 spliceosomal RNA [Source:RFAM;Acc:RF00003]
SNORA17	ENSMUSG00000087717	Small nucleolar RNA SNORA17 [Source:RFAM;Acc:RF00560]
AL772216.14	ENSMUSG00000092697
7SK	ENSMUSG00000088442	7SK RNA [Source:RFAM;Acc:RF00100]
Mir449a	ENSMUSG00000065575	microRNA 449a [Source:MGI Symbol;Acc:MGI:3619407]
U7	ENSMUSG00000089403	U7 small nuclear RNA [Source:RFAM;Acc:RF00066]
AC122359.1	ENSMUSG00000093148
SNORA17	ENSMUSG00000077655	Small nucleolar RNA SNORA17 [Source:RFAM;Acc:RF00560]
AC152987.1	ENSMUSG00000088699
Mir3106	ENSMUSG00000093142	microRNA 3106 [Source:MGI Symbol;Acc:MGI:4834227]
SNORA17	ENSMUSG00000077366	Small nucleolar RNA SNORA17 [Source:RFAM;Acc:RF00560]
SNORA17	ENSMUSG00000077653	Small nucleolar RNA SNORA17 [Source:RFAM;Acc:RF00560]
AC099934.1	ENSMUSG00000092665
mmu-mir-467a	ENSMUSG00000096624	mmu-mir-467a [Source:miRBase;Acc:MI0002402]
U6	ENSMUSG00000089608	U6 spliceosomal RNA [Source:RFAM;Acc:RF00026]
Mir743	ENSMUSG00000077127	microRNA 743 [Source:MGI Symbol;Acc:MGI:3709841]
AL844840.1	ENSMUSG00000092851
SNORA32	ENSMUSG00000065248	Small nucleolar RNA SNORA32 [Source:RFAM;Acc:RF00421]
AC152058.1	ENSMUSG00000093371
U6	ENSMUSG00000084506	U6 spliceosomal RNA [Source:RFAM;Acc:RF00026]
SNORA17	ENSMUSG00000088730	Small nucleolar RNA SNORA17 [Source:RFAM;Acc:RF00560]
U6	ENSMUSG00000087780	U6 spliceosomal RNA [Source:RFAM;Acc:RF00026]
Mir690	ENSMUSG00000076064	microRNA 690 [Source:MGI Symbol;Acc:MGI:3629929]
U6	ENSMUSG00000077248	U6 spliceosomal RNA [Source:RFAM;Acc:RF00026]
Mir29a	ENSMUSG00000065610	microRNA 29a [Source:MGI Symbol;Acc:MGI:2676904]
U6	ENSMUSG00000089407	U6 spliceosomal RNA [Source:RFAM;Acc:RF00026]
AC154188.2	ENSMUSG00000096627
SNORD123	ENSMUSG00000089317	Small nucleolar RNA SNORD123 [Source:RFAM;Acc:RF01156]
AC163031.1	ENSMUSG00000096371
Mir412	ENSMUSG00000065570	microRNA 412 [Source:MGI Symbol;Acc:MGI:3619400]
Mir1955	ENSMUSG00000088639	microRNA 1955 [Source:MGI Symbol;Acc:MGI:3837036]
n-R5s58	ENSMUSG00000070192	nuclear encoded rRNA 5S 58 [Source:MGI Symbol;Acc:MGI:4421903]
U6	ENSMUSG00000064574	U6 spliceosomal RNA [Source:RFAM;Acc:RF00026]
n-R5s79	ENSMUSG00000065005	nuclear encoded rRNA 5S 79 [Source:MGI Symbol;Acc:MGI:4421927]
U6	ENSMUSG00000065138	U6 spliceosomal RNA [Source:RFAM;Acc:RF00026]
n-R5s84	ENSMUSG00000084540	nuclear encoded rRNA 5S 84 [Source:MGI Symbol;Acc:MGI:4421932]
AL670771.1	ENSMUSG00000095235
U2	ENSMUSG00000064805	U2 spliceosomal RNA [Source:RFAM;Acc:RF00004]
Y_RNA	ENSMUSG00000064883	Y RNA [Source:RFAM;Acc:RF00019]
7SK	ENSMUSG00000084710	7SK RNA [Source:RFAM;Acc:RF00100]
Mir196a-2	ENSMUSG00000065488	microRNA 196a-2 [Source:MGI Symbol;Acc:MGI:3618739]
SNORA17	ENSMUSG00000077507	Small nucleolar RNA SNORA17 [Source:RFAM;Acc:RF00560]
snoU13	ENSMUSG00000089172	Small nucleolar RNA U13 [Source:RFAM;Acc:RF01210]
AL772216.26	ENSMUSG00000094261
AL772216.60	ENSMUSG00000096239
Mir466l	ENSMUSG00000078060	microRNA 466l [Source:MGI Symbol;Acc:MGI:3783378]
SNORA17	ENSMUSG00000089334	Small nucleolar RNA SNORA17 [Source:RFAM;Acc:RF00560]
SNORA17	ENSMUSG00000088740	Small nucleolar RNA SNORA17 [Source:RFAM;Acc:RF00560]
U6	ENSMUSG00000088553	U6 spliceosomal RNA [Source:RFAM;Acc:RF00026]
U6atac	ENSMUSG00000088843	U6atac minor spliceosomal RNA [Source:RFAM;Acc:RF00619]
Mir568	ENSMUSG00000076372	microRNA 568 [Source:MGI Symbol;Acc:MGI:3718548]
Mir294	ENSMUSG00000077903	microRNA 294 [Source:MGI Symbol;Acc:MGI:3711327]
Mir669d-2	ENSMUSG00000080504	microRNA 669d-2 [Source:MGI Symbol;Acc:MGI:4834278]
U7	ENSMUSG00000089077	U7 small nuclear RNA [Source:RFAM;Acc:RF00066]
AC129608.1	ENSMUSG00000095112
Mir26b	ENSMUSG00000065468	microRNA 26b [Source:MGI Symbol;Acc:MGI:2676901]
AL772216.36	ENSMUSG00000094709
AC105298.1	ENSMUSG00000093710
Mir698	ENSMUSG00000076119	microRNA 698 [Source:MGI Symbol;Acc:MGI:3629653]
Mir361	ENSMUSG00000065510	microRNA 361 [Source:MGI Symbol;Acc:MGI:3619368]
CU062626.1	ENSMUSG00000092818
SNORA46	ENSMUSG00000065141	Small nucleolar RNA SNORA46 [Source:RFAM;Acc:RF00404]
Mir301b	ENSMUSG00000076288	microRNA 301b [Source:MGI Symbol;Acc:MGI:3691602]
SNORA17	ENSMUSG00000077543	Small nucleolar RNA SNORA17 [Source:RFAM;Acc:RF00560]
7SK	ENSMUSG00000084627	7SK RNA [Source:RFAM;Acc:RF00100]
U6	ENSMUSG00000084497	U6 spliceosomal RNA [Source:RFAM;Acc:RF00026]
U2	ENSMUSG00000088402	U2 spliceosomal RNA [Source:RFAM;Acc:RF00004]
7SK	ENSMUSG00000089366	7SK RNA [Source:RFAM;Acc:RF00100]
AC137871.1	ENSMUSG00000093223
AC164303.1	ENSMUSG00000077081
CR974486.1	ENSMUSG00000095382
SNORA17	ENSMUSG00000077619	Small nucleolar RNA SNORA17 [Source:RFAM;Acc:RF00560]
AC131793.1	ENSMUSG00000093146
AC090652.1	ENSMUSG00000094229
SNORA17	ENSMUSG00000077693	Small nucleolar RNA SNORA17 [Source:RFAM;Acc:RF00560]
AC114668.1	ENSMUSG00000092831
Mir466	ENSMUSG00000070099	microRNA 466 [Source:MGI Symbol;Acc:MGI:3619454]
SNORA26	ENSMUSG00000077497	Small nucleolar RNA SNORA26 [Source:RFAM;Acc:RF00568]
Snord15b	ENSMUSG00000064966	small nucleolar RNA, C/D box 14B [Source:MGI Symbol;Acc:MGI:3779515]
AL772216.31	ENSMUSG00000094457
AL645971.1	ENSMUSG00000093164
Mir669m-1	ENSMUSG00000089570	microRNA 669m-1 [Source:MGI Symbol;Acc:MGI:3837026]
SNORA40	ENSMUSG00000089127	Small nucleolar RNA SNORA40 [Source:RFAM;Acc:RF00561]
U6	ENSMUSG00000064916	U6 spliceosomal RNA [Source:RFAM;Acc:RF00026]
AC221015.29	ENSMUSG00000096082
SNORA18	ENSMUSG00000088790	Small nucleolar RNA SNORA18 [Source:RFAM;Acc:RF00425]
U6	ENSMUSG00000075958	U6 spliceosomal RNA [Source:RFAM;Acc:RF00026]
U6	ENSMUSG00000064824	U6 spliceosomal RNA [Source:RFAM;Acc:RF00026]
U6	ENSMUSG00000064948	U6 spliceosomal RNA [Source:RFAM;Acc:RF00026]
7SK	ENSMUSG00000084746	7SK RNA [Source:RFAM;Acc:RF00100]
AC141881.22	ENSMUSG00000095350
U7	ENSMUSG00000088563	U7 small nuclear RNA [Source:RFAM;Acc:RF00066]
SNORA67	ENSMUSG00000064692	Small nucleolar RNA SNORA67 [Source:RFAM;Acc:RF00272]
AC093350.2	ENSMUSG00000095580
Mir155	ENSMUSG00000065397	microRNA 155 [Source:MGI Symbol;Acc:MGI:2676840]
AC221015.17	ENSMUSG00000095100
AL512647.1	ENSMUSG00000094324
mmu-mir-743b	ENSMUSG00000096628	mmu-mir-743b [Source:miRBase;Acc:MI0005470]
SCARNA14	ENSMUSG00000088254	Small Cajal body specific RNA 14 [Source:RFAM;Acc:RF00582]
SNORA36	ENSMUSG00000064609	Small nucleolar RNA SNORA36 family [Source:RFAM;Acc:RF00340]
AC024607.1	ENSMUSG00000080473
AC141881.10	ENSMUSG00000094537
U6	ENSMUSG00000084647	U6 spliceosomal RNA [Source:RFAM;Acc:RF00026]
n-R5s215	ENSMUSG00000064414	nuclear encoded rRNA 5S 215 [Source:MGI Symbol;Acc:MGI:4422080]
U6atac	ENSMUSG00000080480	U6atac minor spliceosomal RNA [Source:RFAM;Acc:RF00619]
U6	ENSMUSG00000065384	U6 spliceosomal RNA [Source:RFAM;Acc:RF00026]
U2	ENSMUSG00000064764	U2 spliceosomal RNA [Source:RFAM;Acc:RF00004]
AC122860.1	ENSMUSG00000093208
CT573086.1	ENSMUSG00000076304
AC102628.1	ENSMUSG00000076180
AC172750.5	ENSMUSG00000094287
snoU13	ENSMUSG00000089567	Small nucleolar RNA U13 [Source:RFAM;Acc:RF01210]
SNORA17	ENSMUSG00000077258	Small nucleolar RNA SNORA17 [Source:RFAM;Acc:RF00560]
SNORD101	ENSMUSG00000077440	Small nucleolar RNA SNORD101 [Source:RFAM;Acc:RF00186]
AL731707.1	ENSMUSG00000077004
SNORA9	ENSMUSG00000064570	Small nucleolar RNA SNORA9 [Source:RFAM;Acc:RF00411]
AC123853.1	ENSMUSG00000092983
AL663080.1	ENSMUSG00000093365
AC158361.5	ENSMUSG00000096720
AC221015.38	ENSMUSG00000096502
7SK	ENSMUSG00000089282	7SK RNA [Source:RFAM;Acc:RF00100]
Snord61	ENSMUSG00000065110	small nucleolar RNA, C/D box 61 [Source:MGI Symbol;Acc:MGI:2148805]
AC129937.1	ENSMUSG00000096126
Mir463	ENSMUSG00000070078	microRNA 463 [Source:MGI Symbol;Acc:MGI:3619451]
U6	ENSMUSG00000065348	U6 spliceosomal RNA [Source:RFAM;Acc:RF00026]
SNORA84	ENSMUSG00000087963	Small nucleolar RNA SNORA84 [Source:RFAM;Acc:RF01229]
AL645531.1	ENSMUSG00000093225
5S_rRNA	ENSMUSG00000089259	5S ribosomal RNA [Source:RFAM;Acc:RF00001]
AL928889.1	ENSMUSG00000092951
AC226737.1	ENSMUSG00000093816
U6	ENSMUSG00000089223	U6 spliceosomal RNA [Source:RFAM;Acc:RF00026]
Snora75	ENSMUSG00000064837	small nucleolar RNA, H/ACA box 75 [Source:MGI Symbol;Acc:MGI:3819511]
AL672099.1	ENSMUSG00000093018
Mir134	ENSMUSG00000065426	microRNA 134 [Source:MGI Symbol;Acc:MGI:2676819]
AC175672.1	ENSMUSG00000093928
AC169674.21	ENSMUSG00000094723
U6atac	ENSMUSG00000089150	U6atac minor spliceosomal RNA [Source:RFAM;Acc:RF00619]
AC154247.1	ENSMUSG00000077868
snoU85	ENSMUSG00000089458	Small nucleolar RNA U85 [Source:RFAM;Acc:RF01296]
Mir1b	ENSMUSG00000080662	microRNA 1b [Source:MGI Symbol;Acc:MGI:3783373]
AL772216.55	ENSMUSG00000095843
U6	ENSMUSG00000088385	U6 spliceosomal RNA [Source:RFAM;Acc:RF00026]
SNORA17	ENSMUSG00000077153	Small nucleolar RNA SNORA17 [Source:RFAM;Acc:RF00560]
SNORA17	ENSMUSG00000088155	Small nucleolar RNA SNORA17 [Source:RFAM;Acc:RF00560]
AC157101.1	ENSMUSG00000077852
AC164089.1	ENSMUSG00000094756
AC134455.2	ENSMUSG00000096510
SNORA17	ENSMUSG00000087765	Small nucleolar RNA SNORA17 [Source:RFAM;Acc:RF00560]
AC153909.1	ENSMUSG00000095596
U6	ENSMUSG00000088776	U6 spliceosomal RNA [Source:RFAM;Acc:RF00026]
SNORA17	ENSMUSG00000077718	Small nucleolar RNA SNORA17 [Source:RFAM;Acc:RF00560]
SNORA17	ENSMUSG00000077671	Small nucleolar RNA SNORA17 [Source:RFAM;Acc:RF00560]
U6	ENSMUSG00000064529	U6 spliceosomal RNA [Source:RFAM;Acc:RF00026]
n-R5s6	ENSMUSG00000084612	nuclear encoded rRNA 5S 6 [Source:MGI Symbol;Acc:MGI:4421740]
SNORA17	ENSMUSG00000077435	Small nucleolar RNA SNORA17 [Source:RFAM;Acc:RF00560]
SNORA17	ENSMUSG00000077799	Small nucleolar RNA SNORA17 [Source:RFAM;Acc:RF00560]
BX890554.1	ENSMUSG00000093840
5S_rRNA	ENSMUSG00000088971	5S ribosomal RNA [Source:RFAM;Acc:RF00001]
U6	ENSMUSG00000070236	U6 spliceosomal RNA [Source:RFAM;Acc:RF00026]
SNORA17	ENSMUSG00000088897	Small nucleolar RNA SNORA17 [Source:RFAM;Acc:RF00560]
U6	ENSMUSG00000064719	U6 spliceosomal RNA [Source:RFAM;Acc:RF00026]
AC119249.1	ENSMUSG00000093019
U6	ENSMUSG00000087783	U6 spliceosomal RNA [Source:RFAM;Acc:RF00026]
AL607091.1	ENSMUSG00000093341
SNORA17	ENSMUSG00000087795	Small nucleolar RNA SNORA17 [Source:RFAM;Acc:RF00560]
Snord118	ENSMUSG00000064899	small nucleolar RNA, C/D box 118 [Source:MGI Symbol;Acc:MGI:3819519]
U6	ENSMUSG00000088291	U6 spliceosomal RNA [Source:RFAM;Acc:RF00026]
SNORA17	ENSMUSG00000089299	Small nucleolar RNA SNORA17 [Source:RFAM;Acc:RF00560]
5S_rRNA	ENSMUSG00000088659	5S ribosomal RNA [Source:RFAM;Acc:RF00001]
AC104832.1	ENSMUSG00000096694
SNORA17	ENSMUSG00000088469	Small nucleolar RNA SNORA17 [Source:RFAM;Acc:RF00560]
7SK	ENSMUSG00000084722	7SK RNA [Source:RFAM;Acc:RF00100]
Mir365-1	ENSMUSG00000065449	microRNA 365-1 [Source:MGI Symbol;Acc:MGI:3619371]
SNORA48	ENSMUSG00000089587	Small nucleolar RNA SNORA48 [Source:RFAM;Acc:RF00554]
U6	ENSMUSG00000088283	U6 spliceosomal RNA [Source:RFAM;Acc:RF00026]
Mir3067	ENSMUSG00000092673	microRNA 3067 [Source:MGI Symbol;Acc:MGI:4834240]
AC117684.2	ENSMUSG00000096815
Y_RNA	ENSMUSG00000064765	Y RNA [Source:RFAM;Acc:RF00019]
Mir29b-2	ENSMUSG00000065412	microRNA 29b-2 [Source:MGI Symbol;Acc:MGI:3619047]
5S_rRNA	ENSMUSG00000088384	5S ribosomal RNA [Source:RFAM;Acc:RF00001]
AC140327.1	ENSMUSG00000092945
SNORD113	ENSMUSG00000088820	Small nucleolar RNA SNORD113/SNORD114 family [Source:RFAM;Acc:RF00181]
AC169674.2	ENSMUSG00000093830
U6atac	ENSMUSG00000080358	U6atac minor spliceosomal RNA [Source:RFAM;Acc:RF00619]
U6	ENSMUSG00000088511	U6 spliceosomal RNA [Source:RFAM;Acc:RF00026]
SNORD25	ENSMUSG00000064721	Small nucleolar RNA SNORD25 [Source:RFAM;Acc:RF00054]
AC169674.30	ENSMUSG00000095418
SNORA32	ENSMUSG00000064811	Small nucleolar RNA SNORA32 [Source:RFAM;Acc:RF00421]
U6	ENSMUSG00000088085	U6 spliceosomal RNA [Source:RFAM;Acc:RF00026]
SNORA17	ENSMUSG00000088379	Small nucleolar RNA SNORA17 [Source:RFAM;Acc:RF00560]
AC121802.1	ENSMUSG00000095211
Mir133b	ENSMUSG00000065480	microRNA 133b [Source:MGI Symbol;Acc:MGI:3618720]
AC119211.1	ENSMUSG00000076445
Snora23	ENSMUSG00000064451	small nucleolar RNA, H/ACA box 23 [Source:MGI Symbol;Acc:MGI:3819494]
5S_rRNA	ENSMUSG00000095102	5S ribosomal RNA [Source:RFAM;Acc:RF00001]
SNORA41	ENSMUSG00000064930	Small nucleolar RNA SNORA41 [Source:RFAM;Acc:RF00403]
AC221015.24	ENSMUSG00000095639
AC112139.1	ENSMUSG00000094367
Mir194-1	ENSMUSG00000065581	microRNA 194-1 [Source:MGI Symbol;Acc:MGI:2676858]
AC140457.1	ENSMUSG00000093145
SNORA17	ENSMUSG00000077501	Small nucleolar RNA SNORA17 [Source:RFAM;Acc:RF00560]
U1	ENSMUSG00000065374	U1 spliceosomal RNA [Source:RFAM;Acc:RF00003]
U6	ENSMUSG00000064670	U6 spliceosomal RNA [Source:RFAM;Acc:RF00026]
U6	ENSMUSG00000065380	U6 spliceosomal RNA [Source:RFAM;Acc:RF00026]
AC122454.1	ENSMUSG00000093202
SCARNA24	ENSMUSG00000088445	Small Cajal body specific RNA 24 [Source:RFAM;Acc:RF00422]
AL772216.47	ENSMUSG00000095222
SNORA17	ENSMUSG00000077415	Small nucleolar RNA SNORA17 [Source:RFAM;Acc:RF00560]
SNORA48	ENSMUSG00000089161	Small nucleolar RNA SNORA48 [Source:RFAM;Acc:RF00554]
U4	ENSMUSG00000084725	U4 spliceosomal RNA [Source:RFAM;Acc:RF00015]
SNORA32	ENSMUSG00000064814	Small nucleolar RNA SNORA32 [Source:RFAM;Acc:RF00421]
SNORD88	ENSMUSG00000096296	Small nucleolar RNA SNORD88 [Source:RFAM;Acc:RF00604]
AL772216.10	ENSMUSG00000080649
AC113125.1	ENSMUSG00000094275
Snord95	ENSMUSG00000064780	small nucleolar RNA, C/D box 95 [Source:MGI Symbol;Acc:MGI:3819567]
U6	ENSMUSG00000087789	U6 spliceosomal RNA [Source:RFAM;Acc:RF00026]
5S_rRNA	ENSMUSG00000088523	5S ribosomal RNA [Source:RFAM;Acc:RF00001]
Snord38a	ENSMUSG00000065680	small nucleolar RNA, C/D box 38A [Source:MGI Symbol;Acc:MGI:3819531]
AC126045.1	ENSMUSG00000094691
Mir206	ENSMUSG00000065559	microRNA 206 [Source:MGI Symbol;Acc:MGI:2676881]
U6	ENSMUSG00000064688	U6 spliceosomal RNA [Source:RFAM;Acc:RF00026]
7SK	ENSMUSG00000088786	7SK RNA [Source:RFAM;Acc:RF00100]
SNORD62	ENSMUSG00000064952	Small nucleolar RNA SNORD62 [Source:RFAM;Acc:RF00153]
AL772216.23	ENSMUSG00000094159
Mir341	ENSMUSG00000070101	microRNA 341 [Source:MGI Symbol;Acc:MGI:3619357]
AL929404.1	ENSMUSG00000076231
SNORA17	ENSMUSG00000077264	Small nucleolar RNA SNORA17 [Source:RFAM;Acc:RF00560]
AC119932.1	ENSMUSG00000095422
AL845291.1	ENSMUSG00000092660
AC171272.2	ENSMUSG00000093870
U6	ENSMUSG00000087896	U6 spliceosomal RNA [Source:RFAM;Acc:RF00026]
7SK	ENSMUSG00000088123	7SK RNA [Source:RFAM;Acc:RF00100]
SNORA17	ENSMUSG00000077271	Small nucleolar RNA SNORA17 [Source:RFAM;Acc:RF00560]
7SK	ENSMUSG00000088099	7SK RNA [Source:RFAM;Acc:RF00100]
AC171272.22	ENSMUSG00000095885
SNORA17	ENSMUSG00000077325	Small nucleolar RNA SNORA17 [Source:RFAM;Acc:RF00560]
Mir1960	ENSMUSG00000088113	microRNA 1960 [Source:MGI Symbol;Acc:MGI:3837202]
7SK	ENSMUSG00000084539	7SK RNA [Source:RFAM;Acc:RF00100]
AC102287.1	ENSMUSG00000092842
SNORA17	ENSMUSG00000087870	Small nucleolar RNA SNORA17 [Source:RFAM;Acc:RF00560]
SNORA19	ENSMUSG00000064556	Small nucleolar RNA SNORA19 [Source:RFAM;Acc:RF00413]
U6	ENSMUSG00000065227	U6 spliceosomal RNA [Source:RFAM;Acc:RF00026]
U2	ENSMUSG00000077419	U2 spliceosomal RNA [Source:RFAM;Acc:RF00004]
Mir3097	ENSMUSG00000093097	microRNA 3097 [Source:MGI Symbol;Acc:MGI:4834312]
AC134452.1	ENSMUSG00000076284
Mir3060	ENSMUSG00000093080	microRNA 3060 [Source:MGI Symbol;Acc:MGI:4834232]
U6	ENSMUSG00000070249	U6 spliceosomal RNA [Source:RFAM;Acc:RF00026]
SNORA17	ENSMUSG00000077279	Small nucleolar RNA SNORA17 [Source:RFAM;Acc:RF00560]
SNORA17	ENSMUSG00000089272	Small nucleolar RNA SNORA17 [Source:RFAM;Acc:RF00560]
5S_rRNA	ENSMUSG00000088132	5S ribosomal RNA [Source:RFAM;Acc:RF00001]
SNORA84	ENSMUSG00000095977	Small nucleolar RNA SNORA84 [Source:RFAM;Acc:RF01229]
AC115005.1	ENSMUSG00000076039
SCARNA20	ENSMUSG00000089209	Small Cajal body specific RNA 20 [Source:RFAM;Acc:RF00601]
U2	ENSMUSG00000065238	U2 spliceosomal RNA [Source:RFAM;Acc:RF00004]
Mir804	ENSMUSG00000076450	microRNA 804 [Source:MGI Symbol;Acc:MGI:3709842]
U6	ENSMUSG00000065203	U6 spliceosomal RNA [Source:RFAM;Acc:RF00026]
AC140983.1	ENSMUSG00000095233
AC133502.1	ENSMUSG00000092864
U6	ENSMUSG00000065333	U6 spliceosomal RNA [Source:RFAM;Acc:RF00026]
SNORA48	ENSMUSG00000087887	Small nucleolar RNA SNORA48 [Source:RFAM;Acc:RF00554]
AC161197.1	ENSMUSG00000077138
U1	ENSMUSG00000088278	U1 spliceosomal RNA [Source:RFAM;Acc:RF00003]
U6	ENSMUSG00000088668	U6 spliceosomal RNA [Source:RFAM;Acc:RF00026]
7SK	ENSMUSG00000089391	7SK RNA [Source:RFAM;Acc:RF00100]
Mir137	ENSMUSG00000065569	microRNA 137 [Source:MGI Symbol;Acc:MGI:2676822]
n-R5s56	ENSMUSG00000064455	nuclear encoded rRNA 5S 56 [Source:MGI Symbol;Acc:MGI:4421901]
U6	ENSMUSG00000064389	U6 spliceosomal RNA [Source:RFAM;Acc:RF00026]
AC160633.1	ENSMUSG00000092685
AC163731.1	ENSMUSG00000093508
SNORA17	ENSMUSG00000088999	Small nucleolar RNA SNORA17 [Source:RFAM;Acc:RF00560]
SNORA32	ENSMUSG00000064642	Small nucleolar RNA SNORA32 [Source:RFAM;Acc:RF00421]
AC099884.1	ENSMUSG00000094402
U6	ENSMUSG00000075952	U6 spliceosomal RNA [Source:RFAM;Acc:RF00026]
U6	ENSMUSG00000064413	U6 spliceosomal RNA [Source:RFAM;Acc:RF00026]
Mir466m	ENSMUSG00000092793	microRNA 466m [Source:MGI Symbol;Acc:MGI:4834277]
AC122209.1	ENSMUSG00000077864
SNORA17	ENSMUSG00000087883	Small nucleolar RNA SNORA17 [Source:RFAM;Acc:RF00560]
AL583883.1	ENSMUSG00000077927
SNORA70	ENSMUSG00000089184	Small nucleolar RNA SNORA70 [Source:RFAM;Acc:RF00156]
AL671993.1	ENSMUSG00000076371
AL592465.2	ENSMUSG00000093066
Mir511	ENSMUSG00000077897	microRNA 511 [Source:MGI Symbol;Acc:MGI:3718546]
SNORA48	ENSMUSG00000084744	Small nucleolar RNA SNORA48 [Source:RFAM;Acc:RF00554]
Mir1947	ENSMUSG00000088860	microRNA 1947 [Source:MGI Symbol;Acc:MGI:3837018]
U6	ENSMUSG00000096774	U6 spliceosomal RNA [Source:RFAM;Acc:RF00026]
U6	ENSMUSG00000087875	U6 spliceosomal RNA [Source:RFAM;Acc:RF00026]
U6	ENSMUSG00000077511	U6 spliceosomal RNA [Source:RFAM;Acc:RF00026]
SNORD115	ENSMUSG00000095714	Small nucleolar RNA SNORD115 [Source:RFAM;Acc:RF00105]
AC221015.23	ENSMUSG00000095618
7SK	ENSMUSG00000088133	7SK RNA [Source:RFAM;Acc:RF00100]
AC159243.1	ENSMUSG00000093352
SNORD41	ENSMUSG00000077527	Small nucleolar RNA SNORD41 [Source:RFAM;Acc:RF00588]
U7	ENSMUSG00000088407	U7 small nuclear RNA [Source:RFAM;Acc:RF00066]
AC145554.1	ENSMUSG00000095883
7SK	ENSMUSG00000084512	7SK RNA [Source:RFAM;Acc:RF00100]
SNORA36	ENSMUSG00000064442	Small nucleolar RNA SNORA36 family [Source:RFAM;Acc:RF00340]
AC142474.1	ENSMUSG00000093261
Mir16-1	ENSMUSG00000092995	microRNA 16-1 [Source:MGI Symbol;Acc:MGI:2676843]
SNORA76	ENSMUSG00000080540	Small nucleolar RNA SNORA76 [Source:RFAM;Acc:RF00598]
Snora52	ENSMUSG00000064666	small nucleolar RNA, H/ACA box 52 [Source:MGI Symbol;Acc:MGI:3819508]
AL772349.1	ENSMUSG00000093183
7SK	ENSMUSG00000088864	7SK RNA [Source:RFAM;Acc:RF00100]
7SK	ENSMUSG00000087860	7SK RNA [Source:RFAM;Acc:RF00100]
U1	ENSMUSG00000089274	U1 spliceosomal RNA [Source:RFAM;Acc:RF00003]
U2	ENSMUSG00000064856	U2 spliceosomal RNA [Source:RFAM;Acc:RF00004]
AC141881.44	ENSMUSG00000096406
Mir295	ENSMUSG00000077886	microRNA 295 [Source:MGI Symbol;Acc:MGI:3711328]
Mir467d	ENSMUSG00000077021	microRNA 467d [Source:MGI Symbol;Acc:MGI:3718540]
AC135289.1	ENSMUSG00000080390
AC167245.1	ENSMUSG00000080414
Mir338	ENSMUSG00000065600	microRNA 338 [Source:MGI Symbol;Acc:MGI:3619352]
AC154309.1	ENSMUSG00000076424
U6	ENSMUSG00000084739	U6 spliceosomal RNA [Source:RFAM;Acc:RF00026]
AC112790.1	ENSMUSG00000093799
AC109213.1	ENSMUSG00000094171
Mir25	ENSMUSG00000065394	microRNA 25 [Source:MGI Symbol;Acc:MGI:3619266]
U6	ENSMUSG00000087756	U6 spliceosomal RNA [Source:RFAM;Acc:RF00026]
AC160635.1	ENSMUSG00000095555
7SK	ENSMUSG00000089576	7SK RNA [Source:RFAM;Acc:RF00100]
AC138311.2	ENSMUSG00000096673
CT025673.1	ENSMUSG00000092805
AL772216.65	ENSMUSG00000096587
SNORA17	ENSMUSG00000077503	Small nucleolar RNA SNORA17 [Source:RFAM;Acc:RF00560]
7SK	ENSMUSG00000088500	7SK RNA [Source:RFAM;Acc:RF00100]
SNORA17	ENSMUSG00000077282	Small nucleolar RNA SNORA17 [Source:RFAM;Acc:RF00560]
snoU13	ENSMUSG00000089466	Small nucleolar RNA U13 [Source:RFAM;Acc:RF01210]
AC113490.1	ENSMUSG00000096310
U6atac	ENSMUSG00000080673	U6atac minor spliceosomal RNA [Source:RFAM;Acc:RF00619]
AL805896.1	ENSMUSG00000094842
Mir767	ENSMUSG00000076455	microRNA 767 [Source:MGI Symbol;Acc:MGI:4358946]
U6	ENSMUSG00000089106	U6 spliceosomal RNA [Source:RFAM;Acc:RF00026]
SNORA26	ENSMUSG00000077274	Small nucleolar RNA SNORA26 [Source:RFAM;Acc:RF00568]
7SK	ENSMUSG00000088976	7SK RNA [Source:RFAM;Acc:RF00100]
7SK	ENSMUSG00000088302	7SK RNA [Source:RFAM;Acc:RF00100]
SNORA17	ENSMUSG00000096675	Small nucleolar RNA SNORA17 [Source:RFAM;Acc:RF00560]
AC169674.32	ENSMUSG00000095428
U6	ENSMUSG00000087842	U6 spliceosomal RNA [Source:RFAM;Acc:RF00026]
U2	ENSMUSG00000084552	U2 spliceosomal RNA [Source:RFAM;Acc:RF00004]
U6	ENSMUSG00000065674	U6 spliceosomal RNA [Source:RFAM;Acc:RF00026]
AL671885.2	ENSMUSG00000093408
SNORA67	ENSMUSG00000065088	Small nucleolar RNA SNORA67 [Source:RFAM;Acc:RF00272]
AC153910.1	ENSMUSG00000092760
SNORA17	ENSMUSG00000077465	Small nucleolar RNA SNORA17 [Source:RFAM;Acc:RF00560]
SNORA17	ENSMUSG00000077217	Small nucleolar RNA SNORA17 [Source:RFAM;Acc:RF00560]
AC138376.1	ENSMUSG00000080603
U7	ENSMUSG00000089230	U7 small nuclear RNA [Source:RFAM;Acc:RF00066]
U6	ENSMUSG00000064775	U6 spliceosomal RNA [Source:RFAM;Acc:RF00026]
mmu-mir-466b-1	ENSMUSG00000096113	mmu-mir-466b-1 [Source:miRBase;Acc:MI0005502]
U1	ENSMUSG00000064490	U1 spliceosomal RNA [Source:RFAM;Acc:RF00003]
SNORA17	ENSMUSG00000077270	Small nucleolar RNA SNORA17 [Source:RFAM;Acc:RF00560]
AL606976.1	ENSMUSG00000080597
AC131316.1	ENSMUSG00000093284
U1	ENSMUSG00000088722	U1 spliceosomal RNA [Source:RFAM;Acc:RF00003]
SNORA17	ENSMUSG00000088164	Small nucleolar RNA SNORA17 [Source:RFAM;Acc:RF00560]
SNORA17	ENSMUSG00000088746	Small nucleolar RNA SNORA17 [Source:RFAM;Acc:RF00560]
7SK	ENSMUSG00000088920	7SK RNA [Source:RFAM;Acc:RF00100]
Mir1933	ENSMUSG00000089555	microRNA 1933 [Source:MGI Symbol;Acc:MGI:3836970]
AL669982.1	ENSMUSG00000092812
U7	ENSMUSG00000088612	U7 small nuclear RNA [Source:RFAM;Acc:RF00066]
7SK	ENSMUSG00000084666	7SK RNA [Source:RFAM;Acc:RF00100]
U6	ENSMUSG00000094850	U6 spliceosomal RNA [Source:RFAM;Acc:RF00026]
U6atac	ENSMUSG00000088798	U6atac minor spliceosomal RNA [Source:RFAM;Acc:RF00619]
U6	ENSMUSG00000065769	U6 spliceosomal RNA [Source:RFAM;Acc:RF00026]
AC131591.1	ENSMUSG00000077846
AC132139.1	ENSMUSG00000096357
SNORA17	ENSMUSG00000088504	Small nucleolar RNA SNORA17 [Source:RFAM;Acc:RF00560]
U6	ENSMUSG00000089539	U6 spliceosomal RNA [Source:RFAM;Acc:RF00026]
U6	ENSMUSG00000088879	U6 spliceosomal RNA [Source:RFAM;Acc:RF00026]
U6	ENSMUSG00000064575	U6 spliceosomal RNA [Source:RFAM;Acc:RF00026]
Mir216a	ENSMUSG00000065539	microRNA 216a [Source:MGI Symbol;Acc:MGI:2676892]
AC168073.49	ENSMUSG00000096814
SNORA81	ENSMUSG00000088895	Small nucleolar RNA SNORA81 [Source:RFAM;Acc:RF01241]
SNORA17	ENSMUSG00000088019	Small nucleolar RNA SNORA17 [Source:RFAM;Acc:RF00560]
U6	ENSMUSG00000064691	U6 spliceosomal RNA [Source:RFAM;Acc:RF00026]
Mir1928	ENSMUSG00000087820	microRNA 1928 [Source:MGI Symbol;Acc:MGI:3836960]
AC124466.1	ENSMUSG00000093158
SNORA32	ENSMUSG00000065847	Small nucleolar RNA SNORA32 [Source:RFAM;Acc:RF00421]
SNORA7	ENSMUSG00000087705	Small nucleolar RNA SNORA7 [Source:RFAM;Acc:RF00409]
Mir27b	ENSMUSG00000065475	microRNA 27b [Source:MGI Symbol;Acc:MGI:2676903]
AC131739.1	ENSMUSG00000093480
5S_rRNA	ENSMUSG00000087846	5S ribosomal RNA [Source:RFAM;Acc:RF00001]
U6	ENSMUSG00000089071	U6 spliceosomal RNA [Source:RFAM;Acc:RF00026]
SNORA17	ENSMUSG00000077678	Small nucleolar RNA SNORA17 [Source:RFAM;Acc:RF00560]
Mir106b	ENSMUSG00000065514	microRNA 106b [Source:MGI Symbol;Acc:MGI:3619060]
U1	ENSMUSG00000096211	U1 spliceosomal RNA [Source:RFAM;Acc:RF00003]
AL772216.66	ENSMUSG00000096602
AC069308.1	ENSMUSG00000093112
AC172750.6	ENSMUSG00000094389
AC221015.11	ENSMUSG00000094923
AC140462.1	ENSMUSG00000093936
SNORA17	ENSMUSG00000077703	Small nucleolar RNA SNORA17 [Source:RFAM;Acc:RF00560]
U1	ENSMUSG00000088913	U1 spliceosomal RNA [Source:RFAM;Acc:RF00003]
5S_rRNA	ENSMUSG00000089004	5S ribosomal RNA [Source:RFAM;Acc:RF00001]
U1	ENSMUSG00000088064	U1 spliceosomal RNA [Source:RFAM;Acc:RF00003]
AC134918.1	ENSMUSG00000092934
Mir320	ENSMUSG00000065528	microRNA 320 [Source:MGI Symbol;Acc:MGI:3619332]
U6	ENSMUSG00000087720	U6 spliceosomal RNA [Source:RFAM;Acc:RF00026]
AC168073.25	ENSMUSG00000095357
AC163629.1	ENSMUSG00000095877
AC141881.49	ENSMUSG00000096855
AC102528.1	ENSMUSG00000094310
Mir466d	ENSMUSG00000078031	microRNA 466d [Source:MGI Symbol;Acc:MGI:3718531]
SNORA17	ENSMUSG00000088766	Small nucleolar RNA SNORA17 [Source:RFAM;Acc:RF00560]
SNORA4	ENSMUSG00000089072	Small nucleolar RNA SNORA4 [Source:RFAM;Acc:RF00394]
AC158626.1	ENSMUSG00000094397
SNORA48	ENSMUSG00000088836	Small nucleolar RNA SNORA48 [Source:RFAM;Acc:RF00554]
SNORD113	ENSMUSG00000084691	Small nucleolar RNA SNORD113/SNORD114 family [Source:RFAM;Acc:RF00181]
U7	ENSMUSG00000089068	U7 small nuclear RNA [Source:RFAM;Acc:RF00066]
AC159892.1	ENSMUSG00000093441
SNORA17	ENSMUSG00000088045	Small nucleolar RNA SNORA17 [Source:RFAM;Acc:RF00560]
Mir574	ENSMUSG00000077042	microRNA 574 [Source:MGI Symbol;Acc:MGI:3718549]
SNORA17	ENSMUSG00000077492	Small nucleolar RNA SNORA17 [Source:RFAM;Acc:RF00560]
7SK	ENSMUSG00000089343	7SK RNA [Source:RFAM;Acc:RF00100]
Mir133a-1	ENSMUSG00000065399	microRNA 133a-1 [Source:MGI Symbol;Acc:MGI:2676818]
AC127028.1	ENSMUSG00000080543
U6atac	ENSMUSG00000088951	U6atac minor spliceosomal RNA [Source:RFAM;Acc:RF00619]
SNORA42	ENSMUSG00000064841	Small nucleolar RNA SNORA42/SNORA80 family [Source:RFAM;Acc:RF00406]
Snora24	ENSMUSG00000092730	small nucleolar RNA, H/ACA box 24 [Source:MGI Symbol;Acc:MGI:4360223]
AC141881.26	ENSMUSG00000095453
AC153815.1	ENSMUSG00000093085
AC133195.1	ENSMUSG00000092755
7SK	ENSMUSG00000087853	7SK RNA [Source:RFAM;Acc:RF00100]
SNORA17	ENSMUSG00000077430	Small nucleolar RNA SNORA17 [Source:RFAM;Acc:RF00560]
Mir3059	ENSMUSG00000092952	microRNA 3059 [Source:MGI Symbol;Acc:MGI:4834225]
U6	ENSMUSG00000064572	U6 spliceosomal RNA [Source:RFAM;Acc:RF00026]
SNORA48	ENSMUSG00000088423	Small nucleolar RNA SNORA48 [Source:RFAM;Acc:RF00554]
AC221015.9	ENSMUSG00000094831
U6	ENSMUSG00000089096	U6 spliceosomal RNA [Source:RFAM;Acc:RF00026]
AC133646.1	ENSMUSG00000093175
SNORA71	ENSMUSG00000065874	Small nucleolar RNA SNORA71 [Source:RFAM;Acc:RF00056]
AC122332.1	ENSMUSG00000094663
Mir129-1	ENSMUSG00000065469	microRNA 129-1 [Source:MGI Symbol;Acc:MGI:2676815]
SNORA63	ENSMUSG00000065884	Small nucleolar RNA SNORA63 [Source:RFAM;Acc:RF00092]
7SK	ENSMUSG00000084537	7SK RNA [Source:RFAM;Acc:RF00100]
RNaseP_nuc	ENSMUSG00000088093	Nuclear RNase P [Source:RFAM;Acc:RF00009]
U6	ENSMUSG00000065684	U6 spliceosomal RNA [Source:RFAM;Acc:RF00026]
Snora73b	ENSMUSG00000065353	small nucleolar RNA, H/ACA box 73b [Source:MGI Symbol;Acc:MGI:4360049]
Mir17	ENSMUSG00000065508	microRNA 17 [Source:MGI Symbol;Acc:MGI:3619065]
5S_rRNA	ENSMUSG00000089482	5S ribosomal RNA [Source:RFAM;Acc:RF00001]
U6	ENSMUSG00000089296	U6 spliceosomal RNA [Source:RFAM;Acc:RF00026]
Snord83b	ENSMUSG00000077734	small nucleolar RNA, C/D box 83B [Source:MGI Symbol;Acc:MGI:3819557]
U6	ENSMUSG00000077299	U6 spliceosomal RNA [Source:RFAM;Acc:RF00026]
AC115766.1	ENSMUSG00000096772
7SK	ENSMUSG00000089480	7SK RNA [Source:RFAM;Acc:RF00100]
U6	ENSMUSG00000088349	U6 spliceosomal RNA [Source:RFAM;Acc:RF00026]
AL772216.48	ENSMUSG00000095225
U1	ENSMUSG00000087894	U1 spliceosomal RNA [Source:RFAM;Acc:RF00003]
AC164438.1	ENSMUSG00000094717
SNORD115	ENSMUSG00000077681	Small nucleolar RNA SNORD115 [Source:RFAM;Acc:RF00105]
7SK	ENSMUSG00000084643	7SK RNA [Source:RFAM;Acc:RF00100]
U1	ENSMUSG00000087999	U1 spliceosomal RNA [Source:RFAM;Acc:RF00003]
AL833788.1	ENSMUSG00000094897
AC111029.2	ENSMUSG00000096196
AC167229.2	ENSMUSG00000096586
n-R5s187	ENSMUSG00000084718	nuclear encoded rRNA 5S 187 [Source:MGI Symbol;Acc:MGI:4422052]
U6	ENSMUSG00000065732	U6 spliceosomal RNA [Source:RFAM;Acc:RF00026]
Mir3083	ENSMUSG00000093118	microRNA 3083 [Source:MGI Symbol;Acc:MGI:4834256]
SNORA17	ENSMUSG00000089116	Small nucleolar RNA SNORA17 [Source:RFAM;Acc:RF00560]
Mir2137	ENSMUSG00000089357	microRNA 2137 [Source:MGI Symbol;Acc:MGI:4358923]
AC114558.1	ENSMUSG00000078036
U6	ENSMUSG00000089286	U6 spliceosomal RNA [Source:RFAM;Acc:RF00026]
SCARNA16	ENSMUSG00000088529	Small Cajal body specific RNA 16 [Source:RFAM;Acc:RF00424]
AC122402.1	ENSMUSG00000080668
Snora2b	ENSMUSG00000065939	small nucleolar RNA, H/ACA box 2B [Source:MGI Symbol;Acc:MGI:3819497]
U6	ENSMUSG00000088616	U6 spliceosomal RNA [Source:RFAM;Acc:RF00026]
AL626784.1	ENSMUSG00000092723
AL772216.28	ENSMUSG00000094327
Mir672	ENSMUSG00000076286	microRNA 672 [Source:MGI Symbol;Acc:MGI:3629959]
Mir883b	ENSMUSG00000078024	microRNA 883b [Source:MGI Symbol;Acc:MGI:3718576]
U6	ENSMUSG00000089035	U6 spliceosomal RNA [Source:RFAM;Acc:RF00026]
U6	ENSMUSG00000088914	U6 spliceosomal RNA [Source:RFAM;Acc:RF00026]
U6	ENSMUSG00000088217	U6 spliceosomal RNA [Source:RFAM;Acc:RF00026]
Mir1906-2	ENSMUSG00000084559	microRNA 1906-2 [Source:MGI Symbol;Acc:MGI:4441422]
AC183955.1	ENSMUSG00000095116
SNORA17	ENSMUSG00000077447	Small nucleolar RNA SNORA17 [Source:RFAM;Acc:RF00560]
U7	ENSMUSG00000087828	U7 small nuclear RNA [Source:RFAM;Acc:RF00066]
BX571729.1	ENSMUSG00000080498
Mir487b	ENSMUSG00000076219	microRNA 487b [Source:MGI Symbol;Acc:MGI:3619424]
7SK	ENSMUSG00000084741	7SK RNA [Source:RFAM;Acc:RF00100]
SNORA70	ENSMUSG00000065725	Small nucleolar RNA SNORA70 [Source:RFAM;Acc:RF00156]
U3	ENSMUSG00000088100	Small nucleolar RNA U3 [Source:RFAM;Acc:RF00012]
SNORA71	ENSMUSG00000065840	Small nucleolar RNA SNORA71 [Source:RFAM;Acc:RF00056]
n-R5s97	ENSMUSG00000064519	nuclear encoded rRNA 5S 97 [Source:MGI Symbol;Acc:MGI:4421945]
AC169674.17	ENSMUSG00000094604
5S_rRNA	ENSMUSG00000088269	5S ribosomal RNA [Source:RFAM;Acc:RF00001]
AC171272.15	ENSMUSG00000094912
Snord4a	ENSMUSG00000077625	small nucleolar RNA, C/D box 4A [Source:MGI Symbol;Acc:MGI:3819540]
U7	ENSMUSG00000088127	U7 small nuclear RNA [Source:RFAM;Acc:RF00066]
AL603843.1	ENSMUSG00000095245
7SK	ENSMUSG00000089376	7SK RNA [Source:RFAM;Acc:RF00100]
U6	ENSMUSG00000084456	U6 spliceosomal RNA [Source:RFAM;Acc:RF00026]
SNORA17	ENSMUSG00000077171	Small nucleolar RNA SNORA17 [Source:RFAM;Acc:RF00560]
SNORD70	ENSMUSG00000088925	Small nucleolar RNA SNORD70 [Source:RFAM;Acc:RF00575]
Mir196a-1	ENSMUSG00000065546	microRNA 196a-1 [Source:MGI Symbol;Acc:MGI:2676860]
BX679667.2	ENSMUSG00000095919
U6	ENSMUSG00000065837	U6 spliceosomal RNA [Source:RFAM;Acc:RF00026]
n-R5s217	ENSMUSG00000065275	nuclear encoded rRNA 5S 217 [Source:MGI Symbol;Acc:MGI:4422082]
U4	ENSMUSG00000084440	U4 spliceosomal RNA [Source:RFAM;Acc:RF00015]
U6	ENSMUSG00000065625	U6 spliceosomal RNA [Source:RFAM;Acc:RF00026]
n-R5s90	ENSMUSG00000077156	nuclear encoded rRNA 5S 90 [Source:MGI Symbol;Acc:MGI:4421938]
AC132253.1	ENSMUSG00000076370
n-R5s72	ENSMUSG00000077706	nuclear encoded rRNA 5S 72 [Source:MGI Symbol;Acc:MGI:4421917]
U1	ENSMUSG00000087754	U1 spliceosomal RNA [Source:RFAM;Acc:RF00003]
5S_rRNA	ENSMUSG00000088428	5S ribosomal RNA [Source:RFAM;Acc:RF00001]
AC239604.2	ENSMUSG00000096558
7SK	ENSMUSG00000087915	7SK RNA [Source:RFAM;Acc:RF00100]
SNORA2	ENSMUSG00000064960	Small nucleolar RNA SNORA2/SNORA34 family [Source:RFAM;Acc:RF00410]
7SK	ENSMUSG00000084597	7SK RNA [Source:RFAM;Acc:RF00100]
AL627124.1	ENSMUSG00000076294
SNORA40	ENSMUSG00000088244	Small nucleolar RNA SNORA40 [Source:RFAM;Acc:RF00561]
snoU13	ENSMUSG00000089176	Small nucleolar RNA U13 [Source:RFAM;Acc:RF01210]
U6	ENSMUSG00000065627	U6 spliceosomal RNA [Source:RFAM;Acc:RF00026]
CT010480.1	ENSMUSG00000080557
AC132957.1	ENSMUSG00000092762
U6	ENSMUSG00000088154	U6 spliceosomal RNA [Source:RFAM;Acc:RF00026]
SNORA35	ENSMUSG00000084421	Small nucleolar RNA SNORA35 [Source:RFAM;Acc:RF00566]
U1	ENSMUSG00000088363	U1 spliceosomal RNA [Source:RFAM;Acc:RF00003]
AL772216.34	ENSMUSG00000094659
AC168073.20	ENSMUSG00000094922
AC168073.28	ENSMUSG00000095511
U7	ENSMUSG00000088129	U7 small nuclear RNA [Source:RFAM;Acc:RF00066]
AL596212.1	ENSMUSG00000077836
U6	ENSMUSG00000089269	U6 spliceosomal RNA [Source:RFAM;Acc:RF00026]
SNORA17	ENSMUSG00000087940	Small nucleolar RNA SNORA17 [Source:RFAM;Acc:RF00560]
7SK	ENSMUSG00000087956	7SK RNA [Source:RFAM;Acc:RF00100]
U7	ENSMUSG00000088430	U7 small nuclear RNA [Source:RFAM;Acc:RF00066]
AC132439.1	ENSMUSG00000096522
U1	ENSMUSG00000064543	U1 spliceosomal RNA [Source:RFAM;Acc:RF00003]
Snord34	ENSMUSG00000065878	small nucleolar RNA, C/D box 34 [Source:MGI Symbol;Acc:MGI:1351325]
U6	ENSMUSG00000064939	U6 spliceosomal RNA [Source:RFAM;Acc:RF00026]
AC124406.1	ENSMUSG00000078019
SNORA17	ENSMUSG00000077172	Small nucleolar RNA SNORA17 [Source:RFAM;Acc:RF00560]
Mir5103	ENSMUSG00000092852	microRNA 5103 [Source:MGI Symbol;Acc:MGI:4950423]
Mir692-2b	ENSMUSG00000076033	microRNA 692-2b [Source:MGI Symbol;Acc:MGI:3719623]
SNORA17	ENSMUSG00000077427	Small nucleolar RNA SNORA17 [Source:RFAM;Acc:RF00560]
AC155833.1	ENSMUSG00000080655
n-R5-8s1	ENSMUSG00000065922	nuclear encoded rRNA 5.8S 1 [Source:MGI Symbol;Acc:MGI:4421735]
U6	ENSMUSG00000065239	U6 spliceosomal RNA [Source:RFAM;Acc:RF00026]
7SK	ENSMUSG00000088028	7SK RNA [Source:RFAM;Acc:RF00100]
AC165289.1	ENSMUSG00000093309
BX649624.2	ENSMUSG00000096526
U2	ENSMUSG00000084474	U2 spliceosomal RNA [Source:RFAM;Acc:RF00004]
U6	ENSMUSG00000064971	U6 spliceosomal RNA [Source:RFAM;Acc:RF00026]
Mir451	ENSMUSG00000070065	microRNA 451 [Source:MGI Symbol;Acc:MGI:3619412]
SNORA17	ENSMUSG00000077289	Small nucleolar RNA SNORA17 [Source:RFAM;Acc:RF00560]
7SK	ENSMUSG00000087914	7SK RNA [Source:RFAM;Acc:RF00100]
RNaseP_nuc	ENSMUSG00000088073	Nuclear RNase P [Source:RFAM;Acc:RF00009]
AC131761.1	ENSMUSG00000093604
Mir697	ENSMUSG00000076271	microRNA 697 [Source:MGI Symbol;Acc:MGI:3629652]
U7	ENSMUSG00000087997	U7 small nuclear RNA [Source:RFAM;Acc:RF00066]
AL683804.1	ENSMUSG00000088973
U7	ENSMUSG00000089500	U7 small nuclear RNA [Source:RFAM;Acc:RF00066]
AL954675.1	ENSMUSG00000092829
AC125028.1	ENSMUSG00000080508
AC161366.1	ENSMUSG00000089574
U2	ENSMUSG00000064795	U2 spliceosomal RNA [Source:RFAM;Acc:RF00004]
SNORA11	ENSMUSG00000080461	Small nucleolar RNA SNORA11 [Source:RFAM;Acc:RF00614]
U6	ENSMUSG00000064958	U6 spliceosomal RNA [Source:RFAM;Acc:RF00026]
U1	ENSMUSG00000087708	U1 spliceosomal RNA [Source:RFAM;Acc:RF00003]
SNORA17	ENSMUSG00000088716	Small nucleolar RNA SNORA17 [Source:RFAM;Acc:RF00560]
U4	ENSMUSG00000084731	U4 spliceosomal RNA [Source:RFAM;Acc:RF00015]
AC102862.1	ENSMUSG00000092710
U7	ENSMUSG00000088050	U7 small nuclear RNA [Source:RFAM;Acc:RF00066]
AC110211.1	ENSMUSG00000092920
SNORA51	ENSMUSG00000065716	Small nucleolar RNA SNORA51 [Source:RFAM;Acc:RF00432]
Mir1963	ENSMUSG00000089219	microRNA 1963 [Source:MGI Symbol;Acc:MGI:3837208]
Mir667	ENSMUSG00000076396	microRNA 667 [Source:MGI Symbol;Acc:MGI:3629904]
SNORA17	ENSMUSG00000077771	Small nucleolar RNA SNORA17 [Source:RFAM;Acc:RF00560]
U6	ENSMUSG00000075833	U6 spliceosomal RNA [Source:RFAM;Acc:RF00026]
AC090443.1	ENSMUSG00000093279
Mir216b	ENSMUSG00000076318	microRNA 216b [Source:MGI Symbol;Acc:MGI:3640613]
SNORA17	ENSMUSG00000089442	Small nucleolar RNA SNORA17 [Source:RFAM;Acc:RF00560]
5S_rRNA	ENSMUSG00000088711	5S ribosomal RNA [Source:RFAM;Acc:RF00001]
AL591611.1	ENSMUSG00000092661
SNORA17	ENSMUSG00000077351	Small nucleolar RNA SNORA17 [Source:RFAM;Acc:RF00560]
U6	ENSMUSG00000064926	U6 spliceosomal RNA [Source:RFAM;Acc:RF00026]
7SK	ENSMUSG00000084596	7SK RNA [Source:RFAM;Acc:RF00100]
U6	ENSMUSG00000065192	U6 spliceosomal RNA [Source:RFAM;Acc:RF00026]
SNORA17	ENSMUSG00000077240	Small nucleolar RNA SNORA17 [Source:RFAM;Acc:RF00560]
SNORA17	ENSMUSG00000077320	Small nucleolar RNA SNORA17 [Source:RFAM;Acc:RF00560]
AC155932.2	ENSMUSG00000093498
SNORA17	ENSMUSG00000088539	Small nucleolar RNA SNORA17 [Source:RFAM;Acc:RF00560]
5S_rRNA	ENSMUSG00000087834	5S ribosomal RNA [Source:RFAM;Acc:RF00001]
U6	ENSMUSG00000088982	U6 spliceosomal RNA [Source:RFAM;Acc:RF00026]
U1	ENSMUSG00000065344	U1 spliceosomal RNA [Source:RFAM;Acc:RF00003]
SNORA17	ENSMUSG00000077161	Small nucleolar RNA SNORA17 [Source:RFAM;Acc:RF00560]
7SK	ENSMUSG00000087817	7SK RNA [Source:RFAM;Acc:RF00100]
U7	ENSMUSG00000088364	U7 small nuclear RNA [Source:RFAM;Acc:RF00066]
SCARNA3	ENSMUSG00000094889	Small Cajal body specific RNA 3 [Source:RFAM;Acc:RF00565]
SNORA70	ENSMUSG00000088303	Small nucleolar RNA SNORA70 [Source:RFAM;Acc:RF00156]
SNORA70	ENSMUSG00000088419	Small nucleolar RNA SNORA70 [Source:RFAM;Acc:RF00156]
SNORD62	ENSMUSG00000094251	Small nucleolar RNA SNORD62 [Source:RFAM;Acc:RF00153]
SNORA17	ENSMUSG00000089320	Small nucleolar RNA SNORA17 [Source:RFAM;Acc:RF00560]
AL732426.1	ENSMUSG00000095644
SNORA36	ENSMUSG00000065187	Small nucleolar RNA SNORA36 family [Source:RFAM;Acc:RF00340]
Mir770	ENSMUSG00000076451	microRNA 770 [Source:MGI Symbol;Acc:MGI:3691606]
U6	ENSMUSG00000089153	U6 spliceosomal RNA [Source:RFAM;Acc:RF00026]
SNORA17	ENSMUSG00000077594	Small nucleolar RNA SNORA17 [Source:RFAM;Acc:RF00560]
U6	ENSMUSG00000064393	U6 spliceosomal RNA [Source:RFAM;Acc:RF00026]
5S_rRNA	ENSMUSG00000089208	5S ribosomal RNA [Source:RFAM;Acc:RF00001]
SNORA17	ENSMUSG00000089364	Small nucleolar RNA SNORA17 [Source:RFAM;Acc:RF00560]
SNORA17	ENSMUSG00000077291	Small nucleolar RNA SNORA17 [Source:RFAM;Acc:RF00560]
AC114613.1	ENSMUSG00000096494
U6	ENSMUSG00000064443	U6 spliceosomal RNA [Source:RFAM;Acc:RF00026]
U6	ENSMUSG00000065330	U6 spliceosomal RNA [Source:RFAM;Acc:RF00026]
5S_rRNA	ENSMUSG00000088700	5S ribosomal RNA [Source:RFAM;Acc:RF00001]
AC141471.1	ENSMUSG00000080529
AC169674.14	ENSMUSG00000094548
AL772216.51	ENSMUSG00000095536
SNORA17	ENSMUSG00000089194	Small nucleolar RNA SNORA17 [Source:RFAM;Acc:RF00560]
AL683882.1	ENSMUSG00000077883
AC118561.1	ENSMUSG00000077841
SNORA17	ENSMUSG00000077376	Small nucleolar RNA SNORA17 [Source:RFAM;Acc:RF00560]
U4	ENSMUSG00000075837	U4 spliceosomal RNA [Source:RFAM;Acc:RF00015]
AL646096.1	ENSMUSG00000080416
[truncated: 35,316 more rows]
