# Supplementary material for: Reductions in hypothalamic Gfap expression, glial cells and α-tanycytes in lean and hypermetabolic Gnasxl-deficient mice
Source: Mol Brain. 2016 Apr 14;9:39. doi: 10.1186/s13041-016-0219-1 (PMC4832494; doi:10.1186/s13041-016-0219-1)
Supplement: Additional file 2: — Functional enrichment analysis using the DAVID bioinformatics resources. The whole mouse genome was used as background with default parameter settings. Full results, including p-values after correcting for multiple hypotheses testing, are shown. Statistically significant enriched categories amongst overexpressed genes related to the two broad categories of ‘ribosomes/rRNA binding and translation’ and ‘mitochondria/electron transport chain’. Amongst the down-regulated genes no statistically significant categories were found. (XLSX 166 kb) [file 13041_2016_219_MOESM2_ESM.xlsx]

## Sheet: all
Annotation Cluster 1	Enrichment Score: 18.00202554685193
Category	Term	Count	%	PValue	Genes	List Total	Pop Hits	Pop Total	Fold Enrichment	Bonferroni	Benjamini	FDR
KEGG_PATHWAY	mmu03010:Ribosome	28	9.72222	3.80662e-27	ENSMUSG00000062647, ENSMUSG00000068396, ENSMUSG00000066443, ENSMUSG00000006333, ENSMUSG00000058558, ENSMUSG00000061787, ENSMUSG00000071532, ENSMUSG00000079641, ENSMUSG00000059291, ENSMUSG00000060636, ENSMUSG00000041841, ENSMUSG00000060938, ENSMUSG00000060198, ENSMUSG00000048758, ENSMUSG00000049517, ENSMUSG00000034892, ENSMUSG00000062611, ENSMUSG00000061167, ENSMUSG00000003429, ENSMUSG00000062006,…	104	89	5738	17.3578	2.85496e-25	2.85496e-25	3.99506e-24
GOTERM_MF_FAT	GO:0003735~structural constituent of ribosome	29	10.0694	1.06781e-23	ENSMUSG00000068396, ENSMUSG00000066443, ENSMUSG00000006333, ENSMUSG00000058558, ENSMUSG00000061787, ENSMUSG00000071532, ENSMUSG00000079641, ENSMUSG00000059291, ENSMUSG00000060636, ENSMUSG00000041841, ENSMUSG00000060938, ENSMUSG00000060198, ENSMUSG00000048758, ENSMUSG00000049517, ENSMUSG00000036850, ENSMUSG00000034892, ENSMUSG00000062611, ENSMUSG00000061167, ENSMUSG00000003429, ENSMUSG00000062006,…	189	151	13288	13.5026	2.94715e-21	2.94715e-21	1.40876e-20
SP_PIR_KEYWORDS	ribonucleoprotein	34	11.8056	2.61402e-22	ENSMUSG00000062647, ENSMUSG00000068396, ENSMUSG00000066443, ENSMUSG00000006333, ENSMUSG00000058558, ENSMUSG00000061787, ENSMUSG00000071532, ENSMUSG00000079641, ENSMUSG00000059291, ENSMUSG00000060636, ENSMUSG00000020358, ENSMUSG00000041841, ENSMUSG00000060938, ENSMUSG00000004980, ENSMUSG00000060198, ENSMUSG00000048758, ENSMUSG00000049517, ENSMUSG00000036850, ENSMUSG00000034892, ENSMUSG00000021020,…	244	266	17854	9.35283	6.87488e-20	3.43744e-20	3.42294e-19
SP_PIR_KEYWORDS	ribosomal protein	29	10.0694	5.57123e-22	ENSMUSG00000062647, ENSMUSG00000068396, ENSMUSG00000066443, ENSMUSG00000006333, ENSMUSG00000058558, ENSMUSG00000061787, ENSMUSG00000071532, ENSMUSG00000079641, ENSMUSG00000059291, ENSMUSG00000060636, ENSMUSG00000041841, ENSMUSG00000060938, ENSMUSG00000060198, ENSMUSG00000048758, ENSMUSG00000049517, ENSMUSG00000036850, ENSMUSG00000034892, ENSMUSG00000062611, ENSMUSG00000061167, ENSMUSG00000003429,…	244	177	17854	11.9887	1.46523e-19	4.88411e-20	7.29526e-19
GOTERM_CC_FAT	GO:0005840~ribosome	30	10.4167	3.03192e-21	ENSMUSG00000062647, ENSMUSG00000068396, ENSMUSG00000066443, ENSMUSG00000006333, ENSMUSG00000058558, ENSMUSG00000061787, ENSMUSG00000071532, ENSMUSG00000079641, ENSMUSG00000059291, ENSMUSG00000060636, ENSMUSG00000041841, ENSMUSG00000060938, ENSMUSG00000060198, ENSMUSG00000048758, ENSMUSG00000049517, ENSMUSG00000036850, ENSMUSG00000034892, ENSMUSG00000062611, ENSMUSG00000061167, ENSMUSG00000003429,…	188	192	12504	10.3923	6.88245e-19	6.88245e-19	3.8789e-18
GOTERM_BP_FAT	GO:0006412~translation	34	11.8056	1.23497e-19	ENSMUSG00000068396, ENSMUSG00000066443, ENSMUSG00000037742, ENSMUSG00000006333, ENSMUSG00000058558, ENSMUSG00000061787, ENSMUSG00000079641, ENSMUSG00000071532, ENSMUSG00000005610, ENSMUSG00000059291, ENSMUSG00000060636, ENSMUSG00000041841, ENSMUSG00000057561, ENSMUSG00000060938, ENSMUSG00000060198, ENSMUSG00000048758, ENSMUSG00000035530, ENSMUSG00000049517, ENSMUSG00000036850, ENSMUSG00000034892,…	192	319	13588	7.54297	1.17075e-16	1.17075e-16	1.93793e-16
GOTERM_MF_FAT	GO:0005198~structural molecule activity	38	13.1944	1.69574e-18	ENSMUSG00000068396, ENSMUSG00000066443, ENSMUSG00000031425, ENSMUSG00000006333, ENSMUSG00000020932, ENSMUSG00000058558, ENSMUSG00000023004, ENSMUSG00000061787, ENSMUSG00000079641, ENSMUSG00000071532, ENSMUSG00000059291, ENSMUSG00000060636, ENSMUSG00000041841, ENSMUSG00000060938, ENSMUSG00000060198, ENSMUSG00000048758, ENSMUSG00000037625, ENSMUSG00000049517, ENSMUSG00000036850, ENSMUSG00000022132,…	189	450	13288	5.93703	4.68024e-16	2.34012e-16	2.23719e-15
GOTERM_CC_FAT	GO:0030529~ribonucleoprotein complex	39	13.5417	3.2946e-18	ENSMUSG00000062647, ENSMUSG00000068396, ENSMUSG00000066443, ENSMUSG00000006333, ENSMUSG00000004096, ENSMUSG00000022023, ENSMUSG00000058558, ENSMUSG00000003814, ENSMUSG00000061787, ENSMUSG00000079641, ENSMUSG00000071532, ENSMUSG00000059291, ENSMUSG00000060636, ENSMUSG00000020358, ENSMUSG00000041841, ENSMUSG00000060938, ENSMUSG00000004980, ENSMUSG00000060198, ENSMUSG00000048758, ENSMUSG00000049517,…	188	462	12504	5.61453	7.47875e-16	3.73937e-16	4.21496e-15
GOTERM_CC_FAT	GO:0043228~non-membrane-bounded organelle	57	19.7917	2.77625e-07	ENSMUSG00000068396, ENSMUSG00000062647, ENSMUSG00000066443, ENSMUSG00000060678, ENSMUSG00000020932, ENSMUSG00000064030, ENSMUSG00000049775, ENSMUSG00000079641, ENSMUSG00000034868, ENSMUSG00000059291, ENSMUSG00000060636, ENSMUSG00000060198, ENSMUSG00000001016, ENSMUSG00000048758, ENSMUSG00000031347, ENSMUSG00000036850, ENSMUSG00000034892, ENSMUSG00000015733, ENSMUSG00000003429, ENSMUSG00000036181,…	188	1919	12504	1.97556	6.30188e-05	7.87757e-06	0.00035518
GOTERM_CC_FAT	GO:0043232~intracellular non-membrane-bounded organelle	57	19.7917	2.77625e-07	ENSMUSG00000068396, ENSMUSG00000062647, ENSMUSG00000066443, ENSMUSG00000060678, ENSMUSG00000020932, ENSMUSG00000064030, ENSMUSG00000049775, ENSMUSG00000079641, ENSMUSG00000034868, ENSMUSG00000059291, ENSMUSG00000060636, ENSMUSG00000060198, ENSMUSG00000001016, ENSMUSG00000048758, ENSMUSG00000031347, ENSMUSG00000036850, ENSMUSG00000034892, ENSMUSG00000015733, ENSMUSG00000003429, ENSMUSG00000036181,…	188	1919	12504	1.97556	6.30188e-05	7.87757e-06	0.00035518
Annotation Cluster 2	Enrichment Score: 5.7949235601782
Category	Term	Count	%	PValue	Genes	List Total	Pop Hits	Pop Total	Fold Enrichment	Bonferroni	Benjamini	FDR
SP_PIR_KEYWORDS	mitochondrion inner membrane	17	5.90278	4.33588e-09	ENSMUSG00000037916, ENSMUSG00000063882, ENSMUSG00000022450, ENSMUSG00000004264, ENSMUSG00000064345, ENSMUSG00000021606, ENSMUSG00000061518, ENSMUSG00000021520, ENSMUSG00000026032, ENSMUSG00000013701, ENSMUSG00000032330, ENSMUSG00000000308, ENSMUSG00000014313, ENSMUSG00000035674, ENSMUSG00000022551, ENSMUSG00000037363, ENSMUSG00000017778	244	183	17854	6.79741	1.14034e-06	2.85084e-07	5.67763e-06
SP_PIR_KEYWORDS	respiratory chain	11	3.81944	1.04827e-08	ENSMUSG00000022450, ENSMUSG00000021520, ENSMUSG00000037916, ENSMUSG00000063882, ENSMUSG00000026032, ENSMUSG00000035674, ENSMUSG00000022551, ENSMUSG00000064360, ENSMUSG00000064345, ENSMUSG00000021606, ENSMUSG00000061518	244	62	17854	12.9822	2.75695e-06	5.5139e-07	1.37266e-05
SP_PIR_KEYWORDS	electron transport	13	4.51389	1.1234e-08	ENSMUSG00000022450, ENSMUSG00000063882, ENSMUSG00000037916, ENSMUSG00000028367, ENSMUSG00000064360, ENSMUSG00000021606, ENSMUSG00000064345, ENSMUSG00000079677, ENSMUSG00000024665, ENSMUSG00000021520, ENSMUSG00000026032, ENSMUSG00000035674, ENSMUSG00000022551	244	100	17854	9.51238	2.95455e-06	4.92425e-07	1.47104e-05
GOTERM_CC_FAT	GO:0005743~mitochondrial inner membrane	21	7.29167	1.79184e-08	ENSMUSG00000037916, ENSMUSG00000022450, ENSMUSG00000063882, ENSMUSG00000071528, ENSMUSG00000004264, ENSMUSG00000070394, ENSMUSG00000027984, ENSMUSG00000021606, ENSMUSG00000064345, ENSMUSG00000061518, ENSMUSG00000021520, ENSMUSG00000026032, ENSMUSG00000013701, ENSMUSG00000032330, ENSMUSG00000000308, ENSMUSG00000014313, ENSMUSG00000035674, ENSMUSG00000022551, ENSMUSG00000037363, ENSMUSG00000036751,…	188	296	12504	4.71866	4.06747e-06	1.35583e-06	2.2924e-05
GOTERM_CC_FAT	GO:0070469~respiratory chain	11	3.81944	3.86152e-08	ENSMUSG00000022450, ENSMUSG00000021520, ENSMUSG00000037916, ENSMUSG00000063882, ENSMUSG00000026032, ENSMUSG00000032330, ENSMUSG00000035674, ENSMUSG00000022551, ENSMUSG00000064360, ENSMUSG00000064345, ENSMUSG00000021606	188	65	12504	11.2556	8.76561e-06	2.19141e-06	4.94025e-05
GOTERM_CC_FAT	GO:0019866~organelle inner membrane	21	7.29167	4.28063e-08	ENSMUSG00000037916, ENSMUSG00000022450, ENSMUSG00000063882, ENSMUSG00000071528, ENSMUSG00000004264, ENSMUSG00000070394, ENSMUSG00000027984, ENSMUSG00000021606, ENSMUSG00000064345, ENSMUSG00000061518, ENSMUSG00000021520, ENSMUSG00000026032, ENSMUSG00000013701, ENSMUSG00000032330, ENSMUSG00000000308, ENSMUSG00000014313, ENSMUSG00000035674, ENSMUSG00000022551, ENSMUSG00000037363, ENSMUSG00000036751,…	188	312	12504	4.47668	9.71698e-06	1.9434e-06	5.47644e-05
GOTERM_BP_FAT	GO:0022900~electron transport chain	13	4.51389	5.45787e-08	ENSMUSG00000022450, ENSMUSG00000063882, ENSMUSG00000037916, ENSMUSG00000028367, ENSMUSG00000064360, ENSMUSG00000021606, ENSMUSG00000064345, ENSMUSG00000079677, ENSMUSG00000024665, ENSMUSG00000021520, ENSMUSG00000026032, ENSMUSG00000035674, ENSMUSG00000022551	192	112	13588	8.21447	5.17392e-05	2.58699e-05	8.56456e-05
KEGG_PATHWAY	mmu00190:Oxidative phosphorylation	15	5.20833	5.77545e-08	ENSMUSG00000037916, ENSMUSG00000063882, ENSMUSG00000022450, ENSMUSG00000064360, ENSMUSG00000064345, ENSMUSG00000021606, ENSMUSG00000061518, ENSMUSG00000021520, ENSMUSG00000026032, ENSMUSG00000032330, ENSMUSG00000014313, ENSMUSG00000035674, ENSMUSG00000022551, ENSMUSG00000036751, ENSMUSG00000017778	104	130	5738	6.36612	4.33158e-06	2.16579e-06	6.06136e-05
KEGG_PATHWAY	mmu05012:Parkinson's disease	15	5.20833	7.73427e-08	ENSMUSG00000037916, ENSMUSG00000063882, ENSMUSG00000022450, ENSMUSG00000064360, ENSMUSG00000064345, ENSMUSG00000021606, ENSMUSG00000061518, ENSMUSG00000021520, ENSMUSG00000026032, ENSMUSG00000032330, ENSMUSG00000014313, ENSMUSG00000035674, ENSMUSG00000022551, ENSMUSG00000036751, ENSMUSG00000017778	104	133	5738	6.22253	5.80069e-06	1.93357e-06	8.11715e-05
GOTERM_CC_FAT	GO:0031966~mitochondrial membrane	22	7.63889	1.42111e-07	ENSMUSG00000037916, ENSMUSG00000022450, ENSMUSG00000063882, ENSMUSG00000071528, ENSMUSG00000004264, ENSMUSG00000070394, ENSMUSG00000027984, ENSMUSG00000021606, ENSMUSG00000064345, ENSMUSG00000061518, ENSMUSG00000021520, ENSMUSG00000026032, ENSMUSG00000013701, ENSMUSG00000032330, ENSMUSG00000000308, ENSMUSG00000014313, ENSMUSG00000035674, ENSMUSG00000022551, ENSMUSG00000037363, ENSMUSG00000036751,…	188	368	12504	3.97618	3.22587e-05	5.37652e-06	0.00018181
GOTERM_CC_FAT	GO:0044429~mitochondrial part	26	9.02778	2.6977e-07	ENSMUSG00000036850, ENSMUSG00000037916, ENSMUSG00000022450, ENSMUSG00000063882, ENSMUSG00000071528, ENSMUSG00000004264, ENSMUSG00000070394, ENSMUSG00000027984, ENSMUSG00000064345, ENSMUSG00000021606, ENSMUSG00000079677, ENSMUSG00000061518, ENSMUSG00000021520, ENSMUSG00000026032, ENSMUSG00000013701, ENSMUSG00000032330, ENSMUSG00000000308, ENSMUSG00000014313, ENSMUSG00000035674, ENSMUSG00000022551,…	188	524	12504	3.30015	6.12359e-05	8.74822e-06	0.000345131
GOTERM_CC_FAT	GO:0005740~mitochondrial envelope	22	7.63889	3.89993e-07	ENSMUSG00000037916, ENSMUSG00000022450, ENSMUSG00000063882, ENSMUSG00000071528, ENSMUSG00000004264, ENSMUSG00000070394, ENSMUSG00000027984, ENSMUSG00000021606, ENSMUSG00000064345, ENSMUSG00000061518, ENSMUSG00000021520, ENSMUSG00000026032, ENSMUSG00000013701, ENSMUSG00000032330, ENSMUSG00000000308, ENSMUSG00000014313, ENSMUSG00000035674, ENSMUSG00000022551, ENSMUSG00000037363, ENSMUSG00000036751,…	188	391	12504	3.74229	8.85246e-05	8.85281e-06	0.000498938
GOTERM_CC_FAT	GO:0005739~mitochondrion	44	15.2778	6.17744e-07	ENSMUSG00000068396, ENSMUSG00000037916, ENSMUSG00000022450, ENSMUSG00000063882, ENSMUSG00000004264, ENSMUSG00000028691, ENSMUSG00000049422, ENSMUSG00000030007, ENSMUSG00000028367, ENSMUSG00000027984, ENSMUSG00000027637, ENSMUSG00000064360, ENSMUSG00000040888, ENSMUSG00000064345, ENSMUSG00000021606, ENSMUSG00000061518, ENSMUSG00000060636, ENSMUSG00000026032, ENSMUSG00000020537, ENSMUSG00000014313,…	188	1322	12504	2.21367	0.000140218	1.27479e-05	0.00079031
GOTERM_BP_FAT	GO:0006091~generation of precursor metabolites and energy	17	5.90278	8.49067e-07	ENSMUSG00000037916, ENSMUSG00000033208, ENSMUSG00000063882, ENSMUSG00000023456, ENSMUSG00000022450, ENSMUSG00000028367, ENSMUSG00000064360, ENSMUSG00000021606, ENSMUSG00000064345, ENSMUSG00000079677, ENSMUSG00000024665, ENSMUSG00000021520, ENSMUSG00000026032, ENSMUSG00000067279, ENSMUSG00000035674, ENSMUSG00000022551, ENSMUSG00000078965, ENSMUSG00000057666	192	261	13588	4.60959	0.000804592	0.000268269	0.00133236
SP_PIR_KEYWORDS	mitochondrion	29	10.0694	3.65722e-06	ENSMUSG00000037916, ENSMUSG00000063882, ENSMUSG00000022450, ENSMUSG00000004264, ENSMUSG00000027984, ENSMUSG00000064360, ENSMUSG00000021606, ENSMUSG00000064345, ENSMUSG00000061518, ENSMUSG00000026032, ENSMUSG00000014313, ENSMUSG00000035674, ENSMUSG00000022186, ENSMUSG00000010914, ENSMUSG00000026150, ENSMUSG00000036850, ENSMUSG00000071528, ENSMUSG00000029993, ENSMUSG00000079677, ENSMUSG00000021520,…	244	790	17854	2.68607	0.000961389	0.000120224	0.00478885
KEGG_PATHWAY	mmu05016:Huntington's disease	15	5.20833	3.92291e-06	ENSMUSG00000037916, ENSMUSG00000063882, ENSMUSG00000022450, ENSMUSG00000025410, ENSMUSG00000021606, ENSMUSG00000061518, ENSMUSG00000021520, ENSMUSG00000026032, ENSMUSG00000032330, ENSMUSG00000014313, ENSMUSG00000035674, ENSMUSG00000022982, ENSMUSG00000022551, ENSMUSG00000036751, ENSMUSG00000017778	104	183	5738	4.52238	0.000294175	7.3552e-05	0.00411703
GOTERM_CC_FAT	GO:0031967~organelle envelope	23	7.98611	1.86655e-05	ENSMUSG00000037916, ENSMUSG00000022450, ENSMUSG00000063882, ENSMUSG00000071528, ENSMUSG00000004264, ENSMUSG00000070394, ENSMUSG00000001440, ENSMUSG00000027984, ENSMUSG00000021606, ENSMUSG00000064345, ENSMUSG00000061518, ENSMUSG00000021520, ENSMUSG00000026032, ENSMUSG00000013701, ENSMUSG00000032330, ENSMUSG00000000308, ENSMUSG00000014313, ENSMUSG00000035674, ENSMUSG00000022551, ENSMUSG00000037363,…	188	540	12504	2.83286	0.00422815	0.000325879	0.0238772
KEGG_PATHWAY	mmu05010:Alzheimer's disease	14	4.86111	1.88622e-05	ENSMUSG00000037916, ENSMUSG00000063882, ENSMUSG00000022450, ENSMUSG00000021606, ENSMUSG00000061518, ENSMUSG00000021520, ENSMUSG00000026032, ENSMUSG00000032330, ENSMUSG00000014313, ENSMUSG00000035674, ENSMUSG00000022551, ENSMUSG00000036751, ENSMUSG00000017778, ENSMUSG00000078965, ENSMUSG00000057666	104	182	5738	4.24408	0.00141368	0.000235752	0.0197942
GOTERM_CC_FAT	GO:0031975~envelope	23	7.98611	1.97589e-05	ENSMUSG00000037916, ENSMUSG00000022450, ENSMUSG00000063882, ENSMUSG00000071528, ENSMUSG00000004264, ENSMUSG00000070394, ENSMUSG00000001440, ENSMUSG00000027984, ENSMUSG00000021606, ENSMUSG00000064345, ENSMUSG00000061518, ENSMUSG00000021520, ENSMUSG00000026032, ENSMUSG00000013701, ENSMUSG00000032330, ENSMUSG00000000308, ENSMUSG00000014313, ENSMUSG00000035674, ENSMUSG00000022551, ENSMUSG00000037363,…	188	542	12504	2.82241	0.00447527	0.000320329	0.0252757
GOTERM_CC_FAT	GO:0031090~organelle membrane	27	9.375	0.000175837	ENSMUSG00000024425, ENSMUSG00000037916, ENSMUSG00000022450, ENSMUSG00000063882, ENSMUSG00000071528, ENSMUSG00000004264, ENSMUSG00000015733, ENSMUSG00000070394, ENSMUSG00000030654, ENSMUSG00000027984, ENSMUSG00000064345, ENSMUSG00000021606, ENSMUSG00000061518, ENSMUSG00000021520, ENSMUSG00000026032, ENSMUSG00000013701, ENSMUSG00000032330, ENSMUSG00000000308, ENSMUSG00000014313, ENSMUSG00000035674,…	188	809	12504	2.21976	0.0391323	0.00234539	0.224725
GOTERM_BP_FAT	GO:0055114~oxidation reduction	22	7.63889	0.000503395	ENSMUSG00000037916, ENSMUSG00000022450, ENSMUSG00000063882, ENSMUSG00000028691, ENSMUSG00000028367, ENSMUSG00000027984, ENSMUSG00000064360, ENSMUSG00000040888, ENSMUSG00000021606, ENSMUSG00000016194, ENSMUSG00000064345, ENSMUSG00000079677, ENSMUSG00000028980, ENSMUSG00000024665, ENSMUSG00000021520, ENSMUSG00000026032, ENSMUSG00000035674, ENSMUSG00000022982, ENSMUSG00000038936, ENSMUSG00000037373,…	192	672	13588	2.3169	0.379568	0.112489	0.787021
SP_PIR_KEYWORDS	transit peptide	16	5.55556	0.00156464	ENSMUSG00000036850, ENSMUSG00000037916, ENSMUSG00000063882, ENSMUSG00000029993, ENSMUSG00000027984, ENSMUSG00000021606, ENSMUSG00000079677, ENSMUSG00000061518, ENSMUSG00000016833, ENSMUSG00000000308, ENSMUSG00000032330, ENSMUSG00000022186, ENSMUSG00000022551, ENSMUSG00000037363, ENSMUSG00000010914, ENSMUSG00000017778	244	457	17854	2.56183	0.337559	0.0311822	2.02955
UP_SEQ_FEATURE	transit peptide:Mitochondrion	16	5.55556	0.00367218	ENSMUSG00000036850, ENSMUSG00000037916, ENSMUSG00000063882, ENSMUSG00000029993, ENSMUSG00000027984, ENSMUSG00000021606, ENSMUSG00000079677, ENSMUSG00000061518, ENSMUSG00000016833, ENSMUSG00000000308, ENSMUSG00000032330, ENSMUSG00000022186, ENSMUSG00000022551, ENSMUSG00000037363, ENSMUSG00000010914, ENSMUSG00000017778	244	449	16021	2.33977	0.915605	0.915605	5.36828
SP_PIR_KEYWORDS	transport	30	10.4167	0.0569131	ENSMUSG00000037916, ENSMUSG00000063882, ENSMUSG00000022450, ENSMUSG00000052305, ENSMUSG00000040118, ENSMUSG00000001440, ENSMUSG00000028367, ENSMUSG00000064360, ENSMUSG00000079477, ENSMUSG00000021606, ENSMUSG00000064345, ENSMUSG00000026576, ENSMUSG00000069919, ENSMUSG00000026032, ENSMUSG00000035674, ENSMUSG00000033998, ENSMUSG00000027706, ENSMUSG00000069917, ENSMUSG00000021124, ENSMUSG00000073940,…	244	1571	17854	1.3973	1	0.423276	53.5734
Annotation Cluster 3	Enrichment Score: 4.299683421470205
Category	Term	Count	%	PValue	Genes	List Total	Pop Hits	Pop Total	Fold Enrichment	Bonferroni	Benjamini	FDR
KEGG_PATHWAY	mmu00190:Oxidative phosphorylation	15	5.20833	5.77545e-08	ENSMUSG00000037916, ENSMUSG00000063882, ENSMUSG00000022450, ENSMUSG00000064360, ENSMUSG00000064345, ENSMUSG00000021606, ENSMUSG00000061518, ENSMUSG00000021520, ENSMUSG00000026032, ENSMUSG00000032330, ENSMUSG00000014313, ENSMUSG00000035674, ENSMUSG00000022551, ENSMUSG00000036751, ENSMUSG00000017778	104	130	5738	6.36612	4.33158e-06	2.16579e-06	6.06136e-05
KEGG_PATHWAY	mmu05012:Parkinson's disease	15	5.20833	7.73427e-08	ENSMUSG00000037916, ENSMUSG00000063882, ENSMUSG00000022450, ENSMUSG00000064360, ENSMUSG00000064345, ENSMUSG00000021606, ENSMUSG00000061518, ENSMUSG00000021520, ENSMUSG00000026032, ENSMUSG00000032330, ENSMUSG00000014313, ENSMUSG00000035674, ENSMUSG00000022551, ENSMUSG00000036751, ENSMUSG00000017778	104	133	5738	6.22253	5.80069e-06	1.93357e-06	8.11715e-05
KEGG_PATHWAY	mmu05016:Huntington's disease	15	5.20833	3.92291e-06	ENSMUSG00000037916, ENSMUSG00000063882, ENSMUSG00000022450, ENSMUSG00000025410, ENSMUSG00000021606, ENSMUSG00000061518, ENSMUSG00000021520, ENSMUSG00000026032, ENSMUSG00000032330, ENSMUSG00000014313, ENSMUSG00000035674, ENSMUSG00000022982, ENSMUSG00000022551, ENSMUSG00000036751, ENSMUSG00000017778	104	183	5738	4.52238	0.000294175	7.3552e-05	0.00411703
KEGG_PATHWAY	mmu04260:Cardiac muscle contraction	10	3.47222	8.88056e-06	ENSMUSG00000026576, ENSMUSG00000021520, ENSMUSG00000063882, ENSMUSG00000032330, ENSMUSG00000014313, ENSMUSG00000022551, ENSMUSG00000040118, ENSMUSG00000036751, ENSMUSG00000017778, ENSMUSG00000061518	104	78	5738	7.07347	0.000665824	0.0001332	0.0093198
KEGG_PATHWAY	mmu05010:Alzheimer's disease	14	4.86111	1.88622e-05	ENSMUSG00000037916, ENSMUSG00000063882, ENSMUSG00000022450, ENSMUSG00000021606, ENSMUSG00000061518, ENSMUSG00000021520, ENSMUSG00000026032, ENSMUSG00000032330, ENSMUSG00000014313, ENSMUSG00000035674, ENSMUSG00000022551, ENSMUSG00000036751, ENSMUSG00000017778, ENSMUSG00000078965, ENSMUSG00000057666	104	182	5738	4.24408	0.00141368	0.000235752	0.0197942
GOTERM_MF_FAT	GO:0015002~heme-copper terminal oxidase activity	5	1.73611	0.000278373	ENSMUSG00000032330, ENSMUSG00000014313, ENSMUSG00000036751, ENSMUSG00000017778, ENSMUSG00000061518	189	23	13288	15.2841	0.0739634	0.019027	0.366634
GOTERM_MF_FAT	GO:0016675~oxidoreductase activity, acting on heme group of donors	5	1.73611	0.000278373	ENSMUSG00000032330, ENSMUSG00000014313, ENSMUSG00000036751, ENSMUSG00000017778, ENSMUSG00000061518	189	23	13288	15.2841	0.0739634	0.019027	0.366634
GOTERM_MF_FAT	GO:0016676~oxidoreductase activity, acting on heme group of donors, oxygen as acceptor	5	1.73611	0.000278373	ENSMUSG00000032330, ENSMUSG00000014313, ENSMUSG00000036751, ENSMUSG00000017778, ENSMUSG00000061518	189	23	13288	15.2841	0.0739634	0.019027	0.366634
GOTERM_MF_FAT	GO:0004129~cytochrome-c oxidase activity	5	1.73611	0.000278373	ENSMUSG00000032330, ENSMUSG00000014313, ENSMUSG00000036751, ENSMUSG00000017778, ENSMUSG00000061518	189	23	13288	15.2841	0.0739634	0.019027	0.366634
GOTERM_MF_FAT	GO:0015078~hydrogen ion transmembrane transporter activity	7	2.43056	0.00106391	ENSMUSG00000021520, ENSMUSG00000063882, ENSMUSG00000032330, ENSMUSG00000014313, ENSMUSG00000036751, ENSMUSG00000017778, ENSMUSG00000061518	189	82	13288	6.00181	0.25457	0.0570659	1.39454
GOTERM_MF_FAT	GO:0015077~monovalent inorganic cation transmembrane transporter activity	7	2.43056	0.00144768	ENSMUSG00000021520, ENSMUSG00000063882, ENSMUSG00000032330, ENSMUSG00000014313, ENSMUSG00000036751, ENSMUSG00000017778, ENSMUSG00000061518	189	87	13288	5.65688	0.329579	0.0644694	1.89316
GOTERM_MF_FAT	GO:0022890~inorganic cation transmembrane transporter activity	7	2.43056	0.00933407	ENSMUSG00000021520, ENSMUSG00000063882, ENSMUSG00000032330, ENSMUSG00000014313, ENSMUSG00000036751, ENSMUSG00000017778, ENSMUSG00000061518	189	127	13288	3.87518	0.924852	0.209666	11.6375
Annotation Cluster 4	Enrichment Score: 4.273658228304107
Category	Term	Count	%	PValue	Genes	List Total	Pop Hits	Pop Total	Fold Enrichment	Bonferroni	Benjamini	FDR
SP_PIR_KEYWORDS	rrna-binding	6	2.08333	1.20421e-06	ENSMUSG00000059291, ENSMUSG00000041841, ENSMUSG00000006333, ENSMUSG00000003429, ENSMUSG00000058558, ENSMUSG00000063556, ENSMUSG00000071532	244	15	17854	29.2689	0.000316657	4.52428e-05	0.00157684
GOTERM_MF_FAT	GO:0019843~rRNA binding	6	2.08333	1.83617e-05	ENSMUSG00000059291, ENSMUSG00000041841, ENSMUSG00000006333, ENSMUSG00000003429, ENSMUSG00000058558, ENSMUSG00000063556, ENSMUSG00000071532	189	24	13288	17.5767	0.00505505	0.00168786	0.0242218
SP_PIR_KEYWORDS	rna-binding	15	5.20833	0.00682986	ENSMUSG00000059291, ENSMUSG00000052137, ENSMUSG00000020358, ENSMUSG00000031189, ENSMUSG00000041841, ENSMUSG00000006333, ENSMUSG00000021020, ENSMUSG00000004980, ENSMUSG00000003429, ENSMUSG00000070319, ENSMUSG00000020018, ENSMUSG00000071172, ENSMUSG00000058558, ENSMUSG00000063556, ENSMUSG00000071532, ENSMUSG00000046434	244	485	17854	2.26306	0.8351	0.095284	8.58316
Annotation Cluster 5	Enrichment Score: 3.6724176133895554
Category	Term	Count	%	PValue	Genes	List Total	Pop Hits	Pop Total	Fold Enrichment	Bonferroni	Benjamini	FDR
GOTERM_CC_FAT	GO:0033279~ribosomal subunit	9	3.125	5.89773e-06	ENSMUSG00000036850, ENSMUSG00000008682, ENSMUSG00000012848, ENSMUSG00000034892, ENSMUSG00000006333, ENSMUSG00000062353, ENSMUSG00000060938, ENSMUSG00000082035, ENSMUSG00000061787, ENSMUSG00000081344, ENSMUSG00000066543, ENSMUSG00000049517	188	66	12504	9.06963	0.00133789	0.00011156	0.00754503
GOTERM_CC_FAT	GO:0022626~cytosolic ribosome	5	1.73611	0.000125791	ENSMUSG00000008682, ENSMUSG00000012848, ENSMUSG00000034892, ENSMUSG00000048758, ENSMUSG00000061787, ENSMUSG00000081344	188	18	12504	18.4752	0.0281525	0.00178318	0.160812
GOTERM_CC_FAT	GO:0015935~small ribosomal subunit	5	1.73611	0.000858624	ENSMUSG00000012848, ENSMUSG00000034892, ENSMUSG00000006333, ENSMUSG00000061787, ENSMUSG00000081344, ENSMUSG00000049517	188	29	12504	11.4674	0.177158	0.0107744	1.09294
GOTERM_CC_FAT	GO:0022627~cytosolic small ribosomal subunit	3	1.04167	0.00320768	ENSMUSG00000012848, ENSMUSG00000034892, ENSMUSG00000061787, ENSMUSG00000081344	188	6	12504	33.2553	0.51776	0.0376576	4.02702
Annotation Cluster 6	Enrichment Score: 3.4313888946199915
Category	Term	Count	%	PValue	Genes	List Total	Pop Hits	Pop Total	Fold Enrichment	Bonferroni	Benjamini	FDR
SP_PIR_KEYWORDS	respiratory chain	11	3.81944	1.04827e-08	ENSMUSG00000022450, ENSMUSG00000021520, ENSMUSG00000037916, ENSMUSG00000063882, ENSMUSG00000026032, ENSMUSG00000035674, ENSMUSG00000022551, ENSMUSG00000064360, ENSMUSG00000064345, ENSMUSG00000021606, ENSMUSG00000061518	244	62	17854	12.9822	2.75695e-06	5.5139e-07	1.37266e-05
GOTERM_CC_FAT	GO:0070469~respiratory chain	11	3.81944	3.86152e-08	ENSMUSG00000022450, ENSMUSG00000021520, ENSMUSG00000037916, ENSMUSG00000063882, ENSMUSG00000026032, ENSMUSG00000032330, ENSMUSG00000035674, ENSMUSG00000022551, ENSMUSG00000064360, ENSMUSG00000064345, ENSMUSG00000021606	188	65	12504	11.2556	8.76561e-06	2.19141e-06	4.94025e-05
GOTERM_MF_FAT	GO:0003954~NADH dehydrogenase activity	4	1.38889	0.00453231	ENSMUSG00000037916, ENSMUSG00000026032, ENSMUSG00000064360, ENSMUSG00000064345	189	24	13288	11.7178	0.714571	0.145057	5.81702
GOTERM_MF_FAT	GO:0008137~NADH dehydrogenase (ubiquinone) activity	4	1.38889	0.00453231	ENSMUSG00000037916, ENSMUSG00000026032, ENSMUSG00000064360, ENSMUSG00000064345	189	24	13288	11.7178	0.714571	0.145057	5.81702
GOTERM_MF_FAT	GO:0050136~NADH dehydrogenase (quinone) activity	4	1.38889	0.00453231	ENSMUSG00000037916, ENSMUSG00000026032, ENSMUSG00000064360, ENSMUSG00000064345	189	24	13288	11.7178	0.714571	0.145057	5.81702
GOTERM_MF_FAT	GO:0016655~oxidoreductase activity, acting on NADH or NADPH, quinone or similar compound as acceptor	4	1.38889	0.00634975	ENSMUSG00000037916, ENSMUSG00000026032, ENSMUSG00000064360, ENSMUSG00000064345	189	27	13288	10.4158	0.827631	0.17745	8.06049
GOTERM_MF_FAT	GO:0016651~oxidoreductase activity, acting on NADH or NADPH	4	1.38889	0.035353	ENSMUSG00000037916, ENSMUSG00000026032, ENSMUSG00000064360, ENSMUSG00000064345	189	51	13288	5.51426	0.999952	0.484322	37.8026
SP_PIR_KEYWORDS	ubiquinone	3	1.04167	0.0418326	ENSMUSG00000037916, ENSMUSG00000064360, ENSMUSG00000064345	244	24	17854	9.14652	0.999987	0.350958	42.8542
Annotation Cluster 7	Enrichment Score: 1.748948669424782
Category	Term	Count	%	PValue	Genes	List Total	Pop Hits	Pop Total	Fold Enrichment	Bonferroni	Benjamini	FDR
SP_PIR_KEYWORDS	protein biosynthesis	9	3.125	0.000639198	ENSMUSG00000008682, ENSMUSG00000037742, ENSMUSG00000057561, ENSMUSG00000060198, ENSMUSG00000070319, ENSMUSG00000058558, ENSMUSG00000048758, ENSMUSG00000035530, ENSMUSG00000005610	244	139	17854	4.73776	0.154784	0.0139158	0.833772
GOTERM_MF_FAT	GO:0008135~translation factor activity, nucleic acid binding	6	2.08333	0.0126606	ENSMUSG00000037742, ENSMUSG00000057561, ENSMUSG00000070319, ENSMUSG00000035530, ENSMUSG00000031409, ENSMUSG00000005610	189	98	13288	4.3045	0.970301	0.23701	15.4729
SP_PIR_KEYWORDS	Initiation factor	4	1.38889	0.0389222	ENSMUSG00000057561, ENSMUSG00000070319, ENSMUSG00000035530, ENSMUSG00000005610	244	55	17854	5.32161	0.999971	0.341403	40.5391
GOTERM_MF_FAT	GO:0003743~translation initiation factor activity	4	1.38889	0.0574455	ENSMUSG00000057561, ENSMUSG00000070319, ENSMUSG00000035530, ENSMUSG00000005610	189	62	13288	4.53593	1	0.639598	54.1831
GOTERM_BP_FAT	GO:0006413~translational initiation	3	1.04167	0.0994748	ENSMUSG00000057561, ENSMUSG00000070319, ENSMUSG00000035530	192	38	13588	5.58717	1	0.926753	80.6829
Annotation Cluster 8	Enrichment Score: 1.711629140668157
Category	Term	Count	%	PValue	Genes	List Total	Pop Hits	Pop Total	Fold Enrichment	Bonferroni	Benjamini	FDR
GOTERM_MF_FAT	GO:0051082~unfolded protein binding	6	2.08333	0.00309357	ENSMUSG00000052033, ENSMUSG00000031197, ENSMUSG00000030007, ENSMUSG00000006412, ENSMUSG00000003814, ENSMUSG00000042043	189	70	13288	6.0263	0.57478	0.114997	4.00526
GOTERM_CC_FAT	GO:0016272~prefoldin complex	3	1.04167	0.00925131	ENSMUSG00000052033, ENSMUSG00000031197, ENSMUSG00000006412	188	10	12504	19.9532	0.87874	0.100117	11.211
GOTERM_BP_FAT	GO:0006457~protein folding	6	2.08333	0.0335087	ENSMUSG00000052033, ENSMUSG00000031197, ENSMUSG00000030007, ENSMUSG00000006412, ENSMUSG00000003814, ENSMUSG00000020635	192	127	13588	3.3435	1	0.867267	41.4234
SP_PIR_KEYWORDS	Chaperone	5	1.73611	0.148478	ENSMUSG00000031197, ENSMUSG00000030007, ENSMUSG00000006412, ENSMUSG00000003814, ENSMUSG00000042043	244	150	17854	2.43907	1	0.701138	87.8116
Annotation Cluster 9	Enrichment Score: 1.6780064456593706
Category	Term	Count	%	PValue	Genes	List Total	Pop Hits	Pop Total	Fold Enrichment	Bonferroni	Benjamini	FDR
SP_PIR_KEYWORDS	ubl conjugation	17	5.90278	0.00227368	ENSMUSG00000024425, ENSMUSG00000042675, ENSMUSG00000050071, ENSMUSG00000060678, ENSMUSG00000060860, ENSMUSG00000036181, ENSMUSG00000001440, ENSMUSG00000023004, ENSMUSG00000016559, ENSMUSG00000045210, ENSMUSG00000008682, ENSMUSG00000020537, ENSMUSG00000037373, ENSMUSG00000048758, ENSMUSG00000046432, ENSMUSG00000046434, ENSMUSG00000034403	244	524	17854	2.37391	0.450451	0.0418599	2.93668
SP_PIR_KEYWORDS	isopeptide bond	9	3.125	0.0360151	ENSMUSG00000008682, ENSMUSG00000060678, ENSMUSG00000036181, ENSMUSG00000001440, ENSMUSG00000037373, ENSMUSG00000048758, ENSMUSG00000023004, ENSMUSG00000045210, ENSMUSG00000046434	244	277	17854	2.37743	0.999935	0.330984	38.1403
UP_SEQ_FEATURE	cross-link:Glycyl lysine isopeptide (Lys-Gly) (interchain with G-Cter in ubiquitin)	6	2.08333	0.112919	ENSMUSG00000008682, ENSMUSG00000036181, ENSMUSG00000001440, ENSMUSG00000048758, ENSMUSG00000023004, ENSMUSG00000045210	244	168	16021	2.34499	1	0.999999	83.4216
Annotation Cluster 10	Enrichment Score: 1.4513626003466702
Category	Term	Count	%	PValue	Genes	List Total	Pop Hits	Pop Total	Fold Enrichment	Bonferroni	Benjamini	FDR
SP_PIR_KEYWORDS	rna-binding	15	5.20833	0.00682986	ENSMUSG00000059291, ENSMUSG00000052137, ENSMUSG00000020358, ENSMUSG00000031189, ENSMUSG00000041841, ENSMUSG00000006333, ENSMUSG00000021020, ENSMUSG00000004980, ENSMUSG00000003429, ENSMUSG00000070319, ENSMUSG00000020018, ENSMUSG00000071172, ENSMUSG00000058558, ENSMUSG00000063556, ENSMUSG00000071532, ENSMUSG00000046434	244	485	17854	2.26306	0.8351	0.095284	8.58316
GOTERM_MF_FAT	GO:0003723~RNA binding	19	6.59722	0.00697312	ENSMUSG00000052137, ENSMUSG00000006333, ENSMUSG00000021020, ENSMUSG00000004096, ENSMUSG00000070319, ENSMUSG00000003429, ENSMUSG00000058558, ENSMUSG00000003814, ENSMUSG00000071532, ENSMUSG00000063556, ENSMUSG00000059291, ENSMUSG00000020358, ENSMUSG00000041841, ENSMUSG00000057561, ENSMUSG00000004980, ENSMUSG00000020018, ENSMUSG00000071172, ENSMUSG00000001016, ENSMUSG00000048878, ENSMUSG00000046434	189	672	13288	1.98784	0.855044	0.175627	8.81855
PIR_SUPERFAMILY	PIRSF002072:helix-destabilizing protein	3	1.04167	0.0107403	ENSMUSG00000020358, ENSMUSG00000004980, ENSMUSG00000046434	148	9	8136	18.3243	0.850507	0.850507	12.4105
SMART	SM00360:RRM	7	2.43056	0.0147163	ENSMUSG00000052137, ENSMUSG00000020358, ENSMUSG00000004980, ENSMUSG00000032582, ENSMUSG00000070319, ENSMUSG00000071172, ENSMUSG00000046434	87	212	9131	3.46546	0.744354	0.744354	14.9532
INTERPRO	IPR012677:Nucleotide-binding, alpha-beta plait	8	2.77778	0.0249855	ENSMUSG00000052137, ENSMUSG00000020358, ENSMUSG00000004980, ENSMUSG00000032582, ENSMUSG00000070319, ENSMUSG00000071172, ENSMUSG00000063556, ENSMUSG00000071532, ENSMUSG00000046434	239	213	17763	2.79144	0.999999	0.999999	30.7968
INTERPRO	IPR000504:RNA recognition motif, RNP-1	7	2.43056	0.0653263	ENSMUSG00000052137, ENSMUSG00000020358, ENSMUSG00000004980, ENSMUSG00000032582, ENSMUSG00000070319, ENSMUSG00000071172, ENSMUSG00000046434	239	212	17763	2.45403	1	0.999995	62.5767
UP_SEQ_FEATURE	domain:RRM 1	4	1.38889	0.149319	ENSMUSG00000052137, ENSMUSG00000020358, ENSMUSG00000004980, ENSMUSG00000046434	244	88	16021	2.98454	1	1	91.1565
UP_SEQ_FEATURE	domain:RRM 2	4	1.38889	0.149319	ENSMUSG00000052137, ENSMUSG00000020358, ENSMUSG00000004980, ENSMUSG00000046434	244	88	16021	2.98454	1	1	91.1565
UP_SEQ_FEATURE	compositionally biased region:Gly-rich	5	1.73611	0.316284	ENSMUSG00000020358, ENSMUSG00000047085, ENSMUSG00000004980, ENSMUSG00000003199, ENSMUSG00000046434	244	187	16021	1.75561	1	1	99.6662
Annotation Cluster 11	Enrichment Score: 1.4361085987568576
Category	Term	Count	%	PValue	Genes	List Total	Pop Hits	Pop Total	Fold Enrichment	Bonferroni	Benjamini	FDR
GOTERM_BP_FAT	GO:0034622~cellular macromolecular complex assembly	10	3.47222	0.0036043	ENSMUSG00000025468, ENSMUSG00000060678, ENSMUSG00000072235, ENSMUSG00000015733, ENSMUSG00000036181, ENSMUSG00000001440, ENSMUSG00000023004, ENSMUSG00000003814, ENSMUSG00000042043, ENSMUSG00000016559	192	217	13588	3.26133	0.967387	0.495713	5.5086
GOTERM_BP_FAT	GO:0043623~cellular protein complex assembly	7	2.43056	0.00417156	ENSMUSG00000025468, ENSMUSG00000072235, ENSMUSG00000015733, ENSMUSG00000001440, ENSMUSG00000023004, ENSMUSG00000003814, ENSMUSG00000042043	192	108	13588	4.587	0.980992	0.483399	6.34924
GOTERM_BP_FAT	GO:0034621~cellular macromolecular complex subunit organization	10	3.47222	0.0078682	ENSMUSG00000025468, ENSMUSG00000060678, ENSMUSG00000072235, ENSMUSG00000015733, ENSMUSG00000036181, ENSMUSG00000001440, ENSMUSG00000023004, ENSMUSG00000003814, ENSMUSG00000042043, ENSMUSG00000016559	192	245	13588	2.88861	0.999441	0.65692	11.6582
GOTERM_BP_FAT	GO:0065003~macromolecular complex assembly	10	3.47222	0.049674	ENSMUSG00000025468, ENSMUSG00000060678, ENSMUSG00000072235, ENSMUSG00000015733, ENSMUSG00000036181, ENSMUSG00000001440, ENSMUSG00000023004, ENSMUSG00000003814, ENSMUSG00000042043, ENSMUSG00000016559	192	338	13588	2.09381	1	0.86635	55.0455
GOTERM_BP_FAT	GO:0043933~macromolecular complex subunit organization	10	3.47222	0.0749945	ENSMUSG00000025468, ENSMUSG00000060678, ENSMUSG00000072235, ENSMUSG00000015733, ENSMUSG00000036181, ENSMUSG00000001440, ENSMUSG00000023004, ENSMUSG00000003814, ENSMUSG00000042043, ENSMUSG00000016559	192	367	13588	1.92836	1	0.907813	70.574
GOTERM_BP_FAT	GO:0070271~protein complex biogenesis	7	2.43056	0.100597	ENSMUSG00000025468, ENSMUSG00000072235, ENSMUSG00000015733, ENSMUSG00000001440, ENSMUSG00000023004, ENSMUSG00000003814, ENSMUSG00000042043	192	227	13588	2.18236	1	0.924013	81.057
GOTERM_BP_FAT	GO:0006461~protein complex assembly	7	2.43056	0.100597	ENSMUSG00000025468, ENSMUSG00000072235, ENSMUSG00000015733, ENSMUSG00000001440, ENSMUSG00000023004, ENSMUSG00000003814, ENSMUSG00000042043	192	227	13588	2.18236	1	0.924013	81.057
GOTERM_BP_FAT	GO:0051258~protein polymerization	3	1.04167	0.108418	ENSMUSG00000072235, ENSMUSG00000015733, ENSMUSG00000023004	192	40	13588	5.30781	1	0.924999	83.4834
GOTERM_BP_FAT	GO:0051130~positive regulation of cellular component organization	4	1.38889	0.245811	ENSMUSG00000025468, ENSMUSG00000015733, ENSMUSG00000056201, ENSMUSG00000003814	192	122	13588	2.32036	1	0.971728	98.8049
Annotation Cluster 12	Enrichment Score: 1.3621500658572454
Category	Term	Count	%	PValue	Genes	List Total	Pop Hits	Pop Total	Fold Enrichment	Bonferroni	Benjamini	FDR
GOTERM_BP_FAT	GO:0055114~oxidation reduction	22	7.63889	0.000503395	ENSMUSG00000037916, ENSMUSG00000022450, ENSMUSG00000063882, ENSMUSG00000028691, ENSMUSG00000028367, ENSMUSG00000027984, ENSMUSG00000064360, ENSMUSG00000040888, ENSMUSG00000021606, ENSMUSG00000016194, ENSMUSG00000064345, ENSMUSG00000079677, ENSMUSG00000028980, ENSMUSG00000024665, ENSMUSG00000021520, ENSMUSG00000026032, ENSMUSG00000035674, ENSMUSG00000022982, ENSMUSG00000038936, ENSMUSG00000037373,…	192	672	13588	2.3169	0.379568	0.112489	0.787021
SP_PIR_KEYWORDS	oxidoreductase	17	5.90278	0.0053048	ENSMUSG00000037916, ENSMUSG00000028691, ENSMUSG00000027984, ENSMUSG00000040888, ENSMUSG00000064360, ENSMUSG00000064345, ENSMUSG00000016194, ENSMUSG00000061518, ENSMUSG00000028980, ENSMUSG00000024665, ENSMUSG00000032330, ENSMUSG00000014313, ENSMUSG00000022982, ENSMUSG00000038936, ENSMUSG00000037373, ENSMUSG00000017778, ENSMUSG00000078965, ENSMUSG00000057666	244	572	17854	2.1747	0.753126	0.0789923	6.72786
SP_PIR_KEYWORDS	nad	8	2.77778	0.00854208	ENSMUSG00000037916, ENSMUSG00000038936, ENSMUSG00000037373, ENSMUSG00000027984, ENSMUSG00000064360, ENSMUSG00000064345, ENSMUSG00000078965, ENSMUSG00000057666, ENSMUSG00000028980	244	169	17854	3.46377	0.895254	0.111969	10.6255
INTERPRO	IPR016040:NAD(P)-binding domain	6	2.08333	0.052765	ENSMUSG00000038936, ENSMUSG00000037373, ENSMUSG00000027984, ENSMUSG00000078965, ENSMUSG00000016194, ENSMUSG00000057666, ENSMUSG00000028980	239	151	17763	2.9532	1	1	54.5544
GOTERM_MF_FAT	GO:0051287~NAD or NADH binding	3	1.04167	0.128242	ENSMUSG00000037916, ENSMUSG00000037373, ENSMUSG00000078965, ENSMUSG00000057666	189	44	13288	4.79365	1	0.849524	83.6452
UP_SEQ_FEATURE	binding site:NAD	3	1.04167	0.154035	ENSMUSG00000037373, ENSMUSG00000027984, ENSMUSG00000078965, ENSMUSG00000057666	244	46	16021	4.28216	1	0.999999	91.8638
GOTERM_MF_FAT	GO:0050662~coenzyme binding	5	1.73611	0.191275	ENSMUSG00000037916, ENSMUSG00000037373, ENSMUSG00000027984, ENSMUSG00000010914, ENSMUSG00000078965, ENSMUSG00000057666	189	160	13288	2.19709	1	0.921727	93.924
UP_SEQ_FEATURE	nucleotide phosphate-binding region:NAD	3	1.04167	0.30399	ENSMUSG00000037373, ENSMUSG00000027984, ENSMUSG00000078965, ENSMUSG00000057666	244	73	16021	2.69835	1	1	99.564
GOTERM_MF_FAT	GO:0048037~cofactor binding	5	1.73611	0.398105	ENSMUSG00000037916, ENSMUSG00000037373, ENSMUSG00000027984, ENSMUSG00000010914, ENSMUSG00000078965, ENSMUSG00000057666	189	226	13288	1.55546	1	0.983773	99.8766
Annotation Cluster 13	Enrichment Score: 1.3171110266637132
Category	Term	Count	%	PValue	Genes	List Total	Pop Hits	Pop Total	Fold Enrichment	Bonferroni	Benjamini	FDR
GOTERM_BP_FAT	GO:0046907~intracellular transport	13	4.51389	0.018822	ENSMUSG00000021020, ENSMUSG00000030654, ENSMUSG00000001440, ENSMUSG00000029462, ENSMUSG00000079477, ENSMUSG00000002372, ENSMUSG00000067279, ENSMUSG00000013701, ENSMUSG00000027799, ENSMUSG00000026020, ENSMUSG00000046434, ENSMUSG00000020635, ENSMUSG00000021124	192	431	13588	2.13462	1	0.834921	25.7826
GOTERM_BP_FAT	GO:0008104~protein localization	19	6.59722	0.0193464	ENSMUSG00000005338, ENSMUSG00000021020, ENSMUSG00000030654, ENSMUSG00000001440, ENSMUSG00000029462, ENSMUSG00000079477, ENSMUSG00000049775, ENSMUSG00000039456, ENSMUSG00000079523, ENSMUSG00000002372, ENSMUSG00000050347, ENSMUSG00000013701, ENSMUSG00000067279, ENSMUSG00000027799, ENSMUSG00000026020, ENSMUSG00000051853, ENSMUSG00000031149, ENSMUSG00000018567, ENSMUSG00000027706, ENSMUSG00000021124	192	753	13588	1.78572	1	0.814304	26.4027
GOTERM_BP_FAT	GO:0034613~cellular protein localization	10	3.47222	0.0256595	ENSMUSG00000013701, ENSMUSG00000067279, ENSMUSG00000027799, ENSMUSG00000021020, ENSMUSG00000026020, ENSMUSG00000030654, ENSMUSG00000001440, ENSMUSG00000079477, ENSMUSG00000039456, ENSMUSG00000021124	192	299	13588	2.36692	1	0.871723	33.4961
GOTERM_BP_FAT	GO:0070727~cellular macromolecule localization	10	3.47222	0.0265931	ENSMUSG00000013701, ENSMUSG00000067279, ENSMUSG00000027799, ENSMUSG00000021020, ENSMUSG00000026020, ENSMUSG00000030654, ENSMUSG00000001440, ENSMUSG00000079477, ENSMUSG00000039456, ENSMUSG00000021124	192	301	13588	2.35119	1	0.8388	34.489
GOTERM_BP_FAT	GO:0006605~protein targeting	6	2.08333	0.0396539	ENSMUSG00000067279, ENSMUSG00000027799, ENSMUSG00000021020, ENSMUSG00000026020, ENSMUSG00000030654, ENSMUSG00000001440	192	133	13588	3.19267	1	0.881278	47.0027
GOTERM_BP_FAT	GO:0006886~intracellular protein transport	9	3.125	0.0413732	ENSMUSG00000013701, ENSMUSG00000067279, ENSMUSG00000027799, ENSMUSG00000021020, ENSMUSG00000026020, ENSMUSG00000030654, ENSMUSG00000001440, ENSMUSG00000079477, ENSMUSG00000021124	192	276	13588	2.30774	1	0.865045	48.4721
GOTERM_BP_FAT	GO:0015031~protein transport	15	5.20833	0.0751972	ENSMUSG00000021020, ENSMUSG00000030654, ENSMUSG00000001440, ENSMUSG00000029462, ENSMUSG00000079477, ENSMUSG00000002372, ENSMUSG00000013701, ENSMUSG00000067279, ENSMUSG00000027799, ENSMUSG00000026020, ENSMUSG00000051853, ENSMUSG00000018567, ENSMUSG00000031149, ENSMUSG00000027706, ENSMUSG00000021124	192	651	13588	1.63066	1	0.901325	70.675
GOTERM_BP_FAT	GO:0045184~establishment of protein localization	15	5.20833	0.0789137	ENSMUSG00000021020, ENSMUSG00000030654, ENSMUSG00000001440, ENSMUSG00000029462, ENSMUSG00000079477, ENSMUSG00000002372, ENSMUSG00000013701, ENSMUSG00000067279, ENSMUSG00000027799, ENSMUSG00000026020, ENSMUSG00000051853, ENSMUSG00000018567, ENSMUSG00000031149, ENSMUSG00000027706, ENSMUSG00000021124	192	656	13588	1.61824	1	0.892093	72.4707
GOTERM_BP_FAT	GO:0033365~protein localization in organelle	4	1.38889	0.156111	ENSMUSG00000021020, ENSMUSG00000026020, ENSMUSG00000001440, ENSMUSG00000039456	192	97	13588	2.91838	1	0.949195	93.0295
SP_PIR_KEYWORDS	protein transport	10	3.47222	0.178573	ENSMUSG00000002372, ENSMUSG00000013701, ENSMUSG00000051853, ENSMUSG00000001440, ENSMUSG00000031149, ENSMUSG00000029462, ENSMUSG00000018567, ENSMUSG00000079477, ENSMUSG00000027706, ENSMUSG00000021124	244	461	17854	1.58725	1	0.734609	92.3912
Annotation Cluster 14	Enrichment Score: 1.2247556195241134
Category	Term	Count	%	PValue	Genes	List Total	Pop Hits	Pop Total	Fold Enrichment	Bonferroni	Benjamini	FDR
GOTERM_BP_FAT	GO:0042775~mitochondrial ATP synthesis coupled electron transport	3	1.04167	0.0160063	ENSMUSG00000021520, ENSMUSG00000063882, ENSMUSG00000064345	192	14	13588	15.1652	1	0.817251	22.3692
GOTERM_BP_FAT	GO:0042773~ATP synthesis coupled electron transport	3	1.04167	0.025942	ENSMUSG00000021520, ENSMUSG00000063882, ENSMUSG00000064345	192	18	13588	11.7951	1	0.852915	33.798
GOTERM_BP_FAT	GO:0015980~energy derivation by oxidation of organic compounds	5	1.73611	0.04932	ENSMUSG00000021520, ENSMUSG00000033208, ENSMUSG00000063882, ENSMUSG00000067279, ENSMUSG00000064345	192	98	13588	3.61076	1	0.875653	54.7819
GOTERM_BP_FAT	GO:0022904~respiratory electron transport chain	3	1.04167	0.0585178	ENSMUSG00000021520, ENSMUSG00000063882, ENSMUSG00000064345	192	28	13588	7.58259	1	0.860708	61.18
GOTERM_BP_FAT	GO:0006119~oxidative phosphorylation	3	1.04167	0.185883	ENSMUSG00000021520, ENSMUSG00000063882, ENSMUSG00000064345	192	56	13588	3.79129	1	0.95691	96.0328
GOTERM_BP_FAT	GO:0045333~cellular respiration	3	1.04167	0.201196	ENSMUSG00000021520, ENSMUSG00000063882, ENSMUSG00000064345	192	59	13588	3.59852	1	0.962232	97.0551
Annotation Cluster 15	Enrichment Score: 0.9462901529384973
Category	Term	Count	%	PValue	Genes	List Total	Pop Hits	Pop Total	Fold Enrichment	Bonferroni	Benjamini	FDR
GOTERM_BP_FAT	GO:0008064~regulation of actin polymerization or depolymerization	4	1.38889	0.0330719	ENSMUSG00000079523, ENSMUSG00000050347, ENSMUSG00000015733, ENSMUSG00000056201, ENSMUSG00000049775	192	50	13588	5.66167	1	0.880625	41.0066
GOTERM_BP_FAT	GO:0030832~regulation of actin filament length	4	1.38889	0.0347859	ENSMUSG00000079523, ENSMUSG00000050347, ENSMUSG00000015733, ENSMUSG00000056201, ENSMUSG00000049775	192	51	13588	5.55065	1	0.861151	42.6264
GOTERM_BP_FAT	GO:0007010~cytoskeleton organization	10	3.47222	0.040591	ENSMUSG00000079523, ENSMUSG00000050347, ENSMUSG00000015733, ENSMUSG00000022982, ENSMUSG00000014846, ENSMUSG00000024044, ENSMUSG00000018567, ENSMUSG00000056201, ENSMUSG00000023004, ENSMUSG00000049775, ENSMUSG00000003814	192	326	13588	2.17088	1	0.873502	47.8084
GOTERM_BP_FAT	GO:0030837~negative regulation of actin filament polymerization	3	1.04167	0.0477225	ENSMUSG00000079523, ENSMUSG00000050347, ENSMUSG00000015733, ENSMUSG00000049775	192	25	13588	8.4925	1	0.878409	53.5748
GOTERM_BP_FAT	GO:0032956~regulation of actin cytoskeleton organization	4	1.38889	0.0522135	ENSMUSG00000079523, ENSMUSG00000050347, ENSMUSG00000015733, ENSMUSG00000056201, ENSMUSG00000049775	192	60	13588	4.71806	1	0.869123	56.894
GOTERM_BP_FAT	GO:0032970~regulation of actin filament-based process	4	1.38889	0.0543667	ENSMUSG00000079523, ENSMUSG00000050347, ENSMUSG00000015733, ENSMUSG00000056201, ENSMUSG00000049775	192	61	13588	4.64071	1	0.859525	58.4053
GOTERM_BP_FAT	GO:0031333~negative regulation of protein complex assembly	3	1.04167	0.054832	ENSMUSG00000079523, ENSMUSG00000050347, ENSMUSG00000015733, ENSMUSG00000049775	192	27	13588	7.86343	1	0.851815	58.7253
GOTERM_BP_FAT	GO:0032272~negative regulation of protein polymerization	3	1.04167	0.054832	ENSMUSG00000079523, ENSMUSG00000050347, ENSMUSG00000015733, ENSMUSG00000049775	192	27	13588	7.86343	1	0.851815	58.7253
GOTERM_MF_FAT	GO:0008092~cytoskeletal protein binding	11	3.81944	0.0698622	ENSMUSG00000062014, ENSMUSG00000079523, ENSMUSG00000033208, ENSMUSG00000050347, ENSMUSG00000040276, ENSMUSG00000015733, ENSMUSG00000005103, ENSMUSG00000014846, ENSMUSG00000024044, ENSMUSG00000018567, ENSMUSG00000056201, ENSMUSG00000049775	189	414	13288	1.86806	1	0.691428	61.5369
GOTERM_BP_FAT	GO:0030036~actin cytoskeleton organization	6	2.08333	0.0833845	ENSMUSG00000079523, ENSMUSG00000050347, ENSMUSG00000015733, ENSMUSG00000024044, ENSMUSG00000056201, ENSMUSG00000049775, ENSMUSG00000003814	192	165	13588	2.57348	1	0.899014	74.4944
GOTERM_BP_FAT	GO:0030029~actin filament-based process	6	2.08333	0.103079	ENSMUSG00000079523, ENSMUSG00000050347, ENSMUSG00000015733, ENSMUSG00000024044, ENSMUSG00000056201, ENSMUSG00000049775, ENSMUSG00000003814	192	176	13588	2.41264	1	0.924094	81.8611
GOTERM_BP_FAT	GO:0030833~regulation of actin filament polymerization	3	1.04167	0.13163	ENSMUSG00000079523, ENSMUSG00000050347, ENSMUSG00000015733, ENSMUSG00000049775	192	45	13588	4.71806	1	0.945451	89.0819
GOTERM_BP_FAT	GO:0051129~negative regulation of cellular component organization	4	1.38889	0.142856	ENSMUSG00000079523, ENSMUSG00000050347, ENSMUSG00000040276, ENSMUSG00000015733, ENSMUSG00000049775	192	93	13588	3.04391	1	0.94621	91.0983
GOTERM_BP_FAT	GO:0051494~negative regulation of cytoskeleton organization	3	1.04167	0.146054	ENSMUSG00000079523, ENSMUSG00000050347, ENSMUSG00000015733, ENSMUSG00000049775	192	48	13588	4.42318	1	0.946861	91.6055
GOTERM_BP_FAT	GO:0051493~regulation of cytoskeleton organization	4	1.38889	0.162877	ENSMUSG00000079523, ENSMUSG00000050347, ENSMUSG00000015733, ENSMUSG00000056201, ENSMUSG00000049775	192	99	13588	2.85943	1	0.950691	93.8568
SP_PIR_KEYWORDS	cytoskeleton	12	4.16667	0.17145	ENSMUSG00000031347, ENSMUSG00000079523, ENSMUSG00000009630, ENSMUSG00000050347, ENSMUSG00000005103, ENSMUSG00000014846, ENSMUSG00000024044, ENSMUSG00000025410, ENSMUSG00000018567, ENSMUSG00000056201, ENSMUSG00000049775, ENSMUSG00000042043, ENSMUSG00000020463	244	583	17854	1.50612	1	0.737336	91.4803
GOTERM_BP_FAT	GO:0032271~regulation of protein polymerization	3	1.04167	0.190969	ENSMUSG00000079523, ENSMUSG00000050347, ENSMUSG00000015733, ENSMUSG00000049775	192	57	13588	3.72478	1	0.958782	96.4044
SP_PIR_KEYWORDS	actin-binding	6	2.08333	0.198781	ENSMUSG00000079523, ENSMUSG00000050347, ENSMUSG00000015733, ENSMUSG00000005103, ENSMUSG00000024044, ENSMUSG00000056201, ENSMUSG00000049775	244	226	17854	1.94262	1	0.758677	94.5088
GOTERM_BP_FAT	GO:0010639~negative regulation of organelle organization	3	1.04167	0.216649	ENSMUSG00000079523, ENSMUSG00000050347, ENSMUSG00000015733, ENSMUSG00000049775	192	62	13588	3.4244	1	0.959843	97.8325
GOTERM_MF_FAT	GO:0003779~actin binding	7	2.43056	0.224074	ENSMUSG00000062014, ENSMUSG00000079523, ENSMUSG00000050347, ENSMUSG00000015733, ENSMUSG00000005103, ENSMUSG00000024044, ENSMUSG00000056201, ENSMUSG00000049775	189	288	13288	1.70885	1	0.932329	96.4811
GOTERM_BP_FAT	GO:0043254~regulation of protein complex assembly	3	1.04167	0.232204	ENSMUSG00000079523, ENSMUSG00000050347, ENSMUSG00000015733, ENSMUSG00000049775	192	65	13588	3.26635	1	0.966123	98.4178
GOTERM_BP_FAT	GO:0044087~regulation of cellular component biogenesis	3	1.04167	0.356647	ENSMUSG00000079523, ENSMUSG00000050347, ENSMUSG00000015733, ENSMUSG00000049775	192	89	13588	2.38553	1	0.988846	99.9013
GOTERM_BP_FAT	GO:0033043~regulation of organelle organization	4	1.38889	0.368285	ENSMUSG00000079523, ENSMUSG00000050347, ENSMUSG00000015733, ENSMUSG00000056201, ENSMUSG00000049775	192	154	13588	1.8382	1	0.989781	99.9259
GOTERM_BP_FAT	GO:0032535~regulation of cellular component size	4	1.38889	0.395184	ENSMUSG00000079523, ENSMUSG00000050347, ENSMUSG00000015733, ENSMUSG00000056201, ENSMUSG00000049775	192	161	13588	1.75828	1	0.991893	99.9626
Annotation Cluster 16	Enrichment Score: 0.9084159314098375
Category	Term	Count	%	PValue	Genes	List Total	Pop Hits	Pop Total	Fold Enrichment	Bonferroni	Benjamini	FDR
GOTERM_CC_FAT	GO:0031974~membrane-enclosed lumen	26	9.02778	0.0448438	ENSMUSG00000036850, ENSMUSG00000042675, ENSMUSG00000021020, ENSMUSG00000064030, ENSMUSG00000022023, ENSMUSG00000027984, ENSMUSG00000058558, ENSMUSG00000003814, ENSMUSG00000049775, ENSMUSG00000039456, ENSMUSG00000079677, ENSMUSG00000028980, ENSMUSG00000013701, ENSMUSG00000030779, ENSMUSG00000026020, ENSMUSG00000004980, ENSMUSG00000037373, ENSMUSG00000022186, ENSMUSG00000024785, ENSMUSG00000001016,…	188	1174	12504	1.47298	0.99997	0.364167	44.3992
GOTERM_CC_FAT	GO:0043233~organelle lumen	24	8.33333	0.0829899	ENSMUSG00000036850, ENSMUSG00000042675, ENSMUSG00000021020, ENSMUSG00000064030, ENSMUSG00000027984, ENSMUSG00000022023, ENSMUSG00000058558, ENSMUSG00000049775, ENSMUSG00000003814, ENSMUSG00000039456, ENSMUSG00000079677, ENSMUSG00000028980, ENSMUSG00000030779, ENSMUSG00000026020, ENSMUSG00000004980, ENSMUSG00000022186, ENSMUSG00000037373, ENSMUSG00000024785, ENSMUSG00000001016, ENSMUSG00000056201,…	188	1136	12504	1.40515	1	0.559321	66.991
GOTERM_CC_FAT	GO:0070013~intracellular organelle lumen	23	7.98611	0.123019	ENSMUSG00000036850, ENSMUSG00000042675, ENSMUSG00000021020, ENSMUSG00000064030, ENSMUSG00000027984, ENSMUSG00000022023, ENSMUSG00000058558, ENSMUSG00000003814, ENSMUSG00000039456, ENSMUSG00000079677, ENSMUSG00000028980, ENSMUSG00000030779, ENSMUSG00000026020, ENSMUSG00000004980, ENSMUSG00000022186, ENSMUSG00000037373, ENSMUSG00000024785, ENSMUSG00000001016, ENSMUSG00000056201, ENSMUSG00000010914,…	188	1133	12504	1.35017	1	0.682121	81.3514
GOTERM_CC_FAT	GO:0005730~nucleolus	8	2.77778	0.183218	ENSMUSG00000042675, ENSMUSG00000030779, ENSMUSG00000026020, ENSMUSG00000024785, ENSMUSG00000064030, ENSMUSG00000001016, ENSMUSG00000058558, ENSMUSG00000053740	188	310	12504	1.7164	1	0.794882	92.4919
GOTERM_CC_FAT	GO:0031981~nuclear lumen	16	5.55556	0.34218	ENSMUSG00000042675, ENSMUSG00000021020, ENSMUSG00000064030, ENSMUSG00000022023, ENSMUSG00000058558, ENSMUSG00000039456, ENSMUSG00000030779, ENSMUSG00000026020, ENSMUSG00000004980, ENSMUSG00000037373, ENSMUSG00000024785, ENSMUSG00000001016, ENSMUSG00000056201, ENSMUSG00000046434, ENSMUSG00000022897, ENSMUSG00000053740	188	883	12504	1.20518	1	0.928704	99.5291
Annotation Cluster 17	Enrichment Score: 0.8519627612051394
Category	Term	Count	%	PValue	Genes	List Total	Pop Hits	Pop Total	Fold Enrichment	Bonferroni	Benjamini	FDR
UP_SEQ_FEATURE	region of interest:Heparin-binding	3	1.04167	0.029879	ENSMUSG00000017344, ENSMUSG00000006651, ENSMUSG00000023885	244	18	16021	10.9433	1	0.999963	36.5528
GOTERM_MF_FAT	GO:0008201~heparin binding	5	1.73611	0.03003	ENSMUSG00000017344, ENSMUSG00000006651, ENSMUSG00000029838, ENSMUSG00000023885, ENSMUSG00000048758	189	83	13288	4.23535	0.999779	0.451787	33.1191
SP_PIR_KEYWORDS	heparin-binding	4	1.38889	0.0354418	ENSMUSG00000017344, ENSMUSG00000006651, ENSMUSG00000029838, ENSMUSG00000023885	244	53	17854	5.52242	0.999924	0.33809	37.6569
GOTERM_MF_FAT	GO:0005539~glycosaminoglycan binding	5	1.73611	0.0783805	ENSMUSG00000017344, ENSMUSG00000006651, ENSMUSG00000029838, ENSMUSG00000023885, ENSMUSG00000048758	189	114	13288	3.08364	1	0.713939	65.9333
GOTERM_MF_FAT	GO:0030247~polysaccharide binding	5	1.73611	0.108155	ENSMUSG00000017344, ENSMUSG00000006651, ENSMUSG00000029838, ENSMUSG00000023885, ENSMUSG00000048758	189	128	13288	2.74636	1	0.81038	77.9115
GOTERM_MF_FAT	GO:0001871~pattern binding	5	1.73611	0.108155	ENSMUSG00000017344, ENSMUSG00000006651, ENSMUSG00000029838, ENSMUSG00000023885, ENSMUSG00000048758	189	128	13288	2.74636	1	0.81038	77.9115
GOTERM_MF_FAT	GO:0030246~carbohydrate binding	7	2.43056	0.293685	ENSMUSG00000036634, ENSMUSG00000017344, ENSMUSG00000006651, ENSMUSG00000029838, ENSMUSG00000023885, ENSMUSG00000048758, ENSMUSG00000003814	189	317	13288	1.55252	1	0.959188	98.9818
GOTERM_BP_FAT	GO:0007155~cell adhesion	8	2.77778	0.67914	ENSMUSG00000036634, ENSMUSG00000022132, ENSMUSG00000005338, ENSMUSG00000017344, ENSMUSG00000006651, ENSMUSG00000023885, ENSMUSG00000048758, ENSMUSG00000037625	192	561	13588	1.00921	1	0.999494	100
GOTERM_BP_FAT	GO:0022610~biological adhesion	8	2.77778	0.680938	ENSMUSG00000036634, ENSMUSG00000022132, ENSMUSG00000005338, ENSMUSG00000017344, ENSMUSG00000006651, ENSMUSG00000023885, ENSMUSG00000048758, ENSMUSG00000037625	192	562	13588	1.00741	1	0.999486	100
SP_PIR_KEYWORDS	cell adhesion	5	1.73611	0.763276	ENSMUSG00000036634, ENSMUSG00000005338, ENSMUSG00000017344, ENSMUSG00000006651, ENSMUSG00000023885	244	380	17854	0.962791	1	0.997062	100
Annotation Cluster 18	Enrichment Score: 0.8000559121730246
Category	Term	Count	%	PValue	Genes	List Total	Pop Hits	Pop Total	Fold Enrichment	Bonferroni	Benjamini	FDR
SP_PIR_KEYWORDS	mrna splicing	7	2.43056	0.0469084	ENSMUSG00000031189, ENSMUSG00000004096, ENSMUSG00000004980, ENSMUSG00000020018, ENSMUSG00000071172, ENSMUSG00000022023, ENSMUSG00000046434	244	191	17854	2.6817	0.999997	0.373738	46.6938
SP_PIR_KEYWORDS	mrna processing	7	2.43056	0.111554	ENSMUSG00000031189, ENSMUSG00000004096, ENSMUSG00000004980, ENSMUSG00000020018, ENSMUSG00000071172, ENSMUSG00000022023, ENSMUSG00000046434	244	240	17854	2.13419	1	0.645461	78.7507
GOTERM_CC_FAT	GO:0005681~spliceosome	5	1.73611	0.115206	ENSMUSG00000004096, ENSMUSG00000004980, ENSMUSG00000020018, ENSMUSG00000022023, ENSMUSG00000046434	188	124	12504	2.68188	1	0.670902	79.1108
GOTERM_BP_FAT	GO:0016071~mRNA metabolic process	8	2.77778	0.133854	ENSMUSG00000006651, ENSMUSG00000004096, ENSMUSG00000004980, ENSMUSG00000064030, ENSMUSG00000020018, ENSMUSG00000071172, ENSMUSG00000022023, ENSMUSG00000046434	192	302	13588	1.87472	1	0.944894	89.5126
GOTERM_BP_FAT	GO:0008380~RNA splicing	6	2.08333	0.153566	ENSMUSG00000004096, ENSMUSG00000004980, ENSMUSG00000020018, ENSMUSG00000071172, ENSMUSG00000022023, ENSMUSG00000046434	192	201	13588	2.11256	1	0.949316	92.6923
GOTERM_BP_FAT	GO:0006397~mRNA processing	7	2.43056	0.164278	ENSMUSG00000006651, ENSMUSG00000004096, ENSMUSG00000004980, ENSMUSG00000020018, ENSMUSG00000071172, ENSMUSG00000022023, ENSMUSG00000046434	192	262	13588	1.89082	1	0.949445	94.0162
SP_PIR_KEYWORDS	Spliceosome	4	1.38889	0.192607	ENSMUSG00000004980, ENSMUSG00000020018, ENSMUSG00000022023, ENSMUSG00000046434	244	111	17854	2.63683	1	0.755046	93.9281
KEGG_PATHWAY	mmu03040:Spliceosome	4	1.38889	0.385363	ENSMUSG00000004096, ENSMUSG00000020018, ENSMUSG00000071172, ENSMUSG00000046434	104	124	5738	1.77978	1	0.98957	99.3953
GOTERM_BP_FAT	GO:0006396~RNA processing	8	2.77778	0.417094	ENSMUSG00000006651, ENSMUSG00000004096, ENSMUSG00000004980, ENSMUSG00000024785, ENSMUSG00000020018, ENSMUSG00000071172, ENSMUSG00000022023, ENSMUSG00000046434	192	437	13588	1.29558	1	0.9927	99.979
Annotation Cluster 19	Enrichment Score: 0.7988332440027359
Category	Term	Count	%	PValue	Genes	List Total	Pop Hits	Pop Total	Fold Enrichment	Bonferroni	Benjamini	FDR
INTERPRO	IPR017936:Thioredoxin-like	3	1.04167	0.083688	ENSMUSG00000028691, ENSMUSG00000028367, ENSMUSG00000050043	239	36	17763	6.19351	1	0.999992	71.9598
UP_SEQ_FEATURE	domain:Thioredoxin	3	1.04167	0.0844499	ENSMUSG00000028691, ENSMUSG00000028367, ENSMUSG00000050043	244	32	16021	6.15561	1	0.999993	73.3743
GOTERM_BP_FAT	GO:0045454~cell redox homeostasis	3	1.04167	0.216649	ENSMUSG00000028691, ENSMUSG00000028367, ENSMUSG00000050043	192	62	13588	3.4244	1	0.959843	97.8325
INTERPRO	IPR012335:Thioredoxin fold	3	1.04167	0.416532	ENSMUSG00000028691, ENSMUSG00000028367, ENSMUSG00000050043	239	106	17763	2.10346	1	1	99.9606
Annotation Cluster 20	Enrichment Score: 0.7596942022548256
Category	Term	Count	%	PValue	Genes	List Total	Pop Hits	Pop Total	Fold Enrichment	Bonferroni	Benjamini	FDR
GOTERM_MF_FAT	GO:0051536~iron-sulfur cluster binding	3	1.04167	0.157442	ENSMUSG00000037916, ENSMUSG00000029993, ENSMUSG00000079677	189	50	13288	4.21841	1	0.894763	89.5663
GOTERM_MF_FAT	GO:0051540~metal cluster binding	3	1.04167	0.157442	ENSMUSG00000037916, ENSMUSG00000029993, ENSMUSG00000079677	189	50	13288	4.21841	1	0.894763	89.5663
GOTERM_MF_FAT	GO:0005506~iron ion binding	8	2.77778	0.212166	ENSMUSG00000069919, ENSMUSG00000024665, ENSMUSG00000037916, ENSMUSG00000009630, ENSMUSG00000029993, ENSMUSG00000073940, ENSMUSG00000052305, ENSMUSG00000022551, ENSMUSG00000069917, ENSMUSG00000079677	189	343	13288	1.63981	1	0.935583	95.698
Annotation Cluster 21	Enrichment Score: 0.7007173364887915
Category	Term	Count	%	PValue	Genes	List Total	Pop Hits	Pop Total	Fold Enrichment	Bonferroni	Benjamini	FDR
SP_PIR_KEYWORDS	ribosome biogenesis	3	1.04167	0.124962	ENSMUSG00000026020, ENSMUSG00000024785, ENSMUSG00000053740	244	45	17854	4.87814	1	0.677772	82.5872
GOTERM_BP_FAT	GO:0042254~ribosome biogenesis	4	1.38889	0.208776	ENSMUSG00000062647, ENSMUSG00000026020, ENSMUSG00000024785, ENSMUSG00000053740	192	112	13588	2.52753	1	0.958055	97.4643
GOTERM_BP_FAT	GO:0022613~ribonucleoprotein complex biogenesis	4	1.38889	0.302962	ENSMUSG00000062647, ENSMUSG00000026020, ENSMUSG00000024785, ENSMUSG00000053740	192	137	13588	2.0663	1	0.982977	99.653
Annotation Cluster 22	Enrichment Score: 0.6890294081394688
Category	Term	Count	%	PValue	Genes	List Total	Pop Hits	Pop Total	Fold Enrichment	Bonferroni	Benjamini	FDR
GOTERM_BP_FAT	GO:0007017~microtubule-based process	7	2.43056	0.0773175	ENSMUSG00000004187, ENSMUSG00000072235, ENSMUSG00000015733, ENSMUSG00000014846, ENSMUSG00000025410, ENSMUSG00000018567, ENSMUSG00000023004	192	211	13588	2.34785	1	0.900906	71.7125
SP_PIR_KEYWORDS	microtubule	7	2.43056	0.0823221	ENSMUSG00000004187, ENSMUSG00000072235, ENSMUSG00000014846, ENSMUSG00000025410, ENSMUSG00000018567, ENSMUSG00000023004, ENSMUSG00000042043	244	221	17854	2.31767	1	0.541183	67.5326
GOTERM_CC_FAT	GO:0005874~microtubule	7	2.43056	0.15101	ENSMUSG00000004187, ENSMUSG00000072235, ENSMUSG00000024091, ENSMUSG00000025410, ENSMUSG00000018567, ENSMUSG00000023004, ENSMUSG00000042043	188	240	12504	1.93989	1	0.747503	87.6856
SP_PIR_KEYWORDS	cytoskeleton	12	4.16667	0.17145	ENSMUSG00000031347, ENSMUSG00000079523, ENSMUSG00000009630, ENSMUSG00000050347, ENSMUSG00000005103, ENSMUSG00000014846, ENSMUSG00000024044, ENSMUSG00000025410, ENSMUSG00000018567, ENSMUSG00000056201, ENSMUSG00000049775, ENSMUSG00000042043, ENSMUSG00000020463	244	583	17854	1.50612	1	0.737336	91.4803
GOTERM_BP_FAT	GO:0000226~microtubule cytoskeleton organization	4	1.38889	0.205143	ENSMUSG00000015733, ENSMUSG00000014846, ENSMUSG00000018567, ENSMUSG00000023004	192	111	13588	2.5503	1	0.963036	97.2753
GOTERM_CC_FAT	GO:0015630~microtubule cytoskeleton	10	3.47222	0.23224	ENSMUSG00000031347, ENSMUSG00000004187, ENSMUSG00000009630, ENSMUSG00000072235, ENSMUSG00000024091, ENSMUSG00000025410, ENSMUSG00000018567, ENSMUSG00000023004, ENSMUSG00000042043, ENSMUSG00000020463	188	450	12504	1.47801	1	0.846603	96.5989
GOTERM_CC_FAT	GO:0044430~cytoskeletal part	14	4.86111	0.373553	ENSMUSG00000031347, ENSMUSG00000072235, ENSMUSG00000020932, ENSMUSG00000015733, ENSMUSG00000024091, ENSMUSG00000025410, ENSMUSG00000023004, ENSMUSG00000020463, ENSMUSG00000034868, ENSMUSG00000004187, ENSMUSG00000009630, ENSMUSG00000018567, ENSMUSG00000056201, ENSMUSG00000042043	188	774	12504	1.20303	1	0.938814	99.748
GOTERM_BP_FAT	GO:0007018~microtubule-based movement	3	1.04167	0.416494	ENSMUSG00000004187, ENSMUSG00000072235, ENSMUSG00000023004	192	101	13588	2.1021	1	0.992974	99.9787
GOTERM_CC_FAT	GO:0005856~cytoskeleton	18	6.25	0.515041	ENSMUSG00000031347, ENSMUSG00000072235, ENSMUSG00000020932, ENSMUSG00000015733, ENSMUSG00000024091, ENSMUSG00000025410, ENSMUSG00000023004, ENSMUSG00000049775, ENSMUSG00000020463, ENSMUSG00000034868, ENSMUSG00000004187, ENSMUSG00000079523, ENSMUSG00000009630, ENSMUSG00000050347, ENSMUSG00000005103, ENSMUSG00000018567, ENSMUSG00000024044, ENSMUSG00000056201, ENSMUSG00000042043	188	1122	12504	1.06702	1	0.97188	99.9905
Annotation Cluster 23	Enrichment Score: 0.6175482796609613
Category	Term	Count	%	PValue	Genes	List Total	Pop Hits	Pop Total	Fold Enrichment	Bonferroni	Benjamini	FDR
GOTERM_BP_FAT	GO:0019320~hexose catabolic process	3	1.04167	0.165755	ENSMUSG00000023456, ENSMUSG00000078965, ENSMUSG00000057666, ENSMUSG00000028980	192	52	13588	4.08293	1	0.948292	94.1799
GOTERM_BP_FAT	GO:0006007~glucose catabolic process	3	1.04167	0.165755	ENSMUSG00000023456, ENSMUSG00000078965, ENSMUSG00000057666, ENSMUSG00000028980	192	52	13588	4.08293	1	0.948292	94.1799
GOTERM_BP_FAT	GO:0046365~monosaccharide catabolic process	3	1.04167	0.175772	ENSMUSG00000023456, ENSMUSG00000078965, ENSMUSG00000057666, ENSMUSG00000028980	192	54	13588	3.93171	1	0.952843	95.185
GOTERM_BP_FAT	GO:0044275~cellular carbohydrate catabolic process	3	1.04167	0.206333	ENSMUSG00000023456, ENSMUSG00000078965, ENSMUSG00000057666, ENSMUSG00000028980	192	60	13588	3.53854	1	0.961985	97.3386
GOTERM_BP_FAT	GO:0046164~alcohol catabolic process	3	1.04167	0.232204	ENSMUSG00000023456, ENSMUSG00000078965, ENSMUSG00000057666, ENSMUSG00000028980	192	65	13588	3.26635	1	0.966123	98.4178
GOTERM_BP_FAT	GO:0005996~monosaccharide metabolic process	5	1.73611	0.283467	ENSMUSG00000023456, ENSMUSG00000067279, ENSMUSG00000030282, ENSMUSG00000078965, ENSMUSG00000057666, ENSMUSG00000028980	192	191	13588	1.85264	1	0.979783	99.465
GOTERM_BP_FAT	GO:0006006~glucose metabolic process	4	1.38889	0.314505	ENSMUSG00000023456, ENSMUSG00000067279, ENSMUSG00000078965, ENSMUSG00000057666, ENSMUSG00000028980	192	140	13588	2.02202	1	0.984432	99.733
GOTERM_BP_FAT	GO:0016052~carbohydrate catabolic process	3	1.04167	0.315558	ENSMUSG00000023456, ENSMUSG00000078965, ENSMUSG00000057666, ENSMUSG00000028980	192	81	13588	2.62114	1	0.98394	99.7393
GOTERM_BP_FAT	GO:0019318~hexose metabolic process	4	1.38889	0.425142	ENSMUSG00000023456, ENSMUSG00000067279, ENSMUSG00000078965, ENSMUSG00000057666, ENSMUSG00000028980	192	169	13588	1.67505	1	0.992926	99.9831
Annotation Cluster 24	Enrichment Score: 0.6124032703654563
Category	Term	Count	%	PValue	Genes	List Total	Pop Hits	Pop Total	Fold Enrichment	Bonferroni	Benjamini	FDR
GOTERM_BP_FAT	GO:0019725~cellular homeostasis	10	3.47222	0.0531562	ENSMUSG00000041468, ENSMUSG00000033208, ENSMUSG00000031762, ENSMUSG00000031425, ENSMUSG00000028691, ENSMUSG00000022982, ENSMUSG00000028367, ENSMUSG00000050043, ENSMUSG00000020635, ENSMUSG00000037625	192	343	13588	2.06329	1	0.863519	57.5619
GOTERM_BP_FAT	GO:0008366~axon ensheathment	3	1.04167	0.10392	ENSMUSG00000031425, ENSMUSG00000022982, ENSMUSG00000037625	192	39	13588	5.44391	1	0.920902	82.1261
GOTERM_BP_FAT	GO:0007272~ensheathment of neurons	3	1.04167	0.10392	ENSMUSG00000031425, ENSMUSG00000022982, ENSMUSG00000037625	192	39	13588	5.44391	1	0.920902	82.1261
GOTERM_BP_FAT	GO:0030005~cellular di-, tri-valent inorganic cation homeostasis	5	1.73611	0.120207	ENSMUSG00000041468, ENSMUSG00000033208, ENSMUSG00000031762, ENSMUSG00000022982, ENSMUSG00000020635	192	134	13588	2.6407	1	0.936664	86.5968
GOTERM_BP_FAT	GO:0019228~regulation of action potential in neuron	3	1.04167	0.13163	ENSMUSG00000031425, ENSMUSG00000022982, ENSMUSG00000037625	192	45	13588	4.71806	1	0.945451	89.0819
GOTERM_BP_FAT	GO:0055066~di-, tri-valent inorganic cation homeostasis	5	1.73611	0.150211	ENSMUSG00000041468, ENSMUSG00000033208, ENSMUSG00000031762, ENSMUSG00000022982, ENSMUSG00000020635	192	146	13588	2.42366	1	0.948562	92.2243
GOTERM_BP_FAT	GO:0006873~cellular ion homeostasis	7	2.43056	0.162566	ENSMUSG00000041468, ENSMUSG00000033208, ENSMUSG00000031762, ENSMUSG00000031425, ENSMUSG00000022982, ENSMUSG00000020635, ENSMUSG00000037625	192	261	13588	1.89807	1	0.953016	93.8209
GOTERM_BP_FAT	GO:0030003~cellular cation homeostasis	5	1.73611	0.166181	ENSMUSG00000041468, ENSMUSG00000033208, ENSMUSG00000031762, ENSMUSG00000022982, ENSMUSG00000020635	192	152	13588	2.32799	1	0.946074	94.2264
GOTERM_BP_FAT	GO:0001508~regulation of action potential	3	1.04167	0.175772	ENSMUSG00000031425, ENSMUSG00000022982, ENSMUSG00000037625	192	54	13588	3.93171	1	0.952843	95.185
GOTERM_BP_FAT	GO:0055082~cellular chemical homeostasis	7	2.43056	0.176742	ENSMUSG00000041468, ENSMUSG00000033208, ENSMUSG00000031762, ENSMUSG00000031425, ENSMUSG00000022982, ENSMUSG00000020635, ENSMUSG00000037625	192	268	13588	1.84849	1	0.951321	95.2731
GOTERM_BP_FAT	GO:0050801~ion homeostasis	7	2.43056	0.231092	ENSMUSG00000041468, ENSMUSG00000033208, ENSMUSG00000031762, ENSMUSG00000031425, ENSMUSG00000022982, ENSMUSG00000020635, ENSMUSG00000037625	192	293	13588	1.69077	1	0.967044	98.3814
GOTERM_BP_FAT	GO:0055080~cation homeostasis	5	1.73611	0.259805	ENSMUSG00000041468, ENSMUSG00000033208, ENSMUSG00000031762, ENSMUSG00000022982, ENSMUSG00000020635	192	184	13588	1.92312	1	0.976543	99.1092
GOTERM_BP_FAT	GO:0042592~homeostatic process	11	3.81944	0.306604	ENSMUSG00000069919, ENSMUSG00000041468, ENSMUSG00000033208, ENSMUSG00000031762, ENSMUSG00000031425, ENSMUSG00000028691, ENSMUSG00000022982, ENSMUSG00000028367, ENSMUSG00000050043, ENSMUSG00000069917, ENSMUSG00000020635, ENSMUSG00000037625	192	584	13588	1.33301	1	0.983155	99.6804
GOTERM_BP_FAT	GO:0006874~cellular calcium ion homeostasis	3	1.04167	0.36679	ENSMUSG00000041468, ENSMUSG00000033208, ENSMUSG00000020635	192	91	13588	2.3331	1	0.990032	99.9231
GOTERM_BP_FAT	GO:0055074~calcium ion homeostasis	3	1.04167	0.386886	ENSMUSG00000041468, ENSMUSG00000033208, ENSMUSG00000020635	192	95	13588	2.23487	1	0.992021	99.9536
GOTERM_BP_FAT	GO:0019226~transmission of nerve impulse	5	1.73611	0.393082	ENSMUSG00000031425, ENSMUSG00000015733, ENSMUSG00000022982, ENSMUSG00000020635, ENSMUSG00000037625	192	226	13588	1.56573	1	0.992018	99.9605
GOTERM_BP_FAT	GO:0048878~chemical homeostasis	7	2.43056	0.405495	ENSMUSG00000041468, ENSMUSG00000033208, ENSMUSG00000031762, ENSMUSG00000031425, ENSMUSG00000022982, ENSMUSG00000020635, ENSMUSG00000037625	192	365	13588	1.35725	1	0.992411	99.9714
GOTERM_BP_FAT	GO:0006875~cellular metal ion homeostasis	3	1.04167	0.411608	ENSMUSG00000041468, ENSMUSG00000033208, ENSMUSG00000020635	192	100	13588	2.12312	1	0.992768	99.9757
GOTERM_BP_FAT	GO:0055065~metal ion homeostasis	3	1.04167	0.440614	ENSMUSG00000041468, ENSMUSG00000033208, ENSMUSG00000020635	192	106	13588	2.00295	1	0.993606	99.989
GOTERM_BP_FAT	GO:0042391~regulation of membrane potential	3	1.04167	0.500649	ENSMUSG00000031425, ENSMUSG00000022982, ENSMUSG00000037625	192	119	13588	1.78414	1	0.996224	99.9981
GOTERM_BP_FAT	GO:0044057~regulation of system process	3	1.04167	0.777629	ENSMUSG00000033208, ENSMUSG00000022982, ENSMUSG00000020635	192	201	13588	1.05628	1	0.999886	100
GOTERM_BP_FAT	GO:0050877~neurological system process	10	3.47222	0.999914	ENSMUSG00000033208, ENSMUSG00000031189, ENSMUSG00000031425, ENSMUSG00000025855, ENSMUSG00000029838, ENSMUSG00000015733, ENSMUSG00000005103, ENSMUSG00000022982, ENSMUSG00000020635, ENSMUSG00000037625	192	1681	13588	0.421004	1	1	100
Annotation Cluster 25	Enrichment Score: 0.6050704280804892
Category	Term	Count	%	PValue	Genes	List Total	Pop Hits	Pop Total	Fold Enrichment	Bonferroni	Benjamini	FDR
GOTERM_BP_FAT	GO:0042542~response to hydrogen peroxide	3	1.04167	0.0443053	ENSMUSG00000009630, ENSMUSG00000028691, ENSMUSG00000022982	192	24	13588	8.84635	1	0.870714	50.8905
GOTERM_BP_FAT	GO:0000302~response to reactive oxygen species	3	1.04167	0.0907543	ENSMUSG00000009630, ENSMUSG00000028691, ENSMUSG00000022982	192	36	13588	5.89757	1	0.912633	77.5292
GOTERM_BP_FAT	GO:0010035~response to inorganic substance	4	1.38889	0.139603	ENSMUSG00000009630, ENSMUSG00000031762, ENSMUSG00000028691, ENSMUSG00000022982	192	92	13588	3.07699	1	0.948678	90.5532
GOTERM_BP_FAT	GO:0012502~induction of programmed cell death	5	1.73611	0.208707	ENSMUSG00000033208, ENSMUSG00000028691, ENSMUSG00000062611, ENSMUSG00000046432, ENSMUSG00000022043	192	167	13588	2.11889	1	0.959891	97.4608
GOTERM_BP_FAT	GO:0006917~induction of apoptosis	5	1.73611	0.208707	ENSMUSG00000033208, ENSMUSG00000028691, ENSMUSG00000062611, ENSMUSG00000046432, ENSMUSG00000022043	192	167	13588	2.11889	1	0.959891	97.4608
GOTERM_BP_FAT	GO:0043065~positive regulation of apoptosis	6	2.08333	0.270745	ENSMUSG00000033208, ENSMUSG00000028691, ENSMUSG00000062611, ENSMUSG00000046432, ENSMUSG00000022043, ENSMUSG00000040506	192	248	13588	1.7122	1	0.979497	99.2948
GOTERM_BP_FAT	GO:0043068~positive regulation of programmed cell death	6	2.08333	0.276925	ENSMUSG00000033208, ENSMUSG00000028691, ENSMUSG00000062611, ENSMUSG00000046432, ENSMUSG00000022043, ENSMUSG00000040506	192	250	13588	1.6985	1	0.979573	99.383
GOTERM_BP_FAT	GO:0010942~positive regulation of cell death	6	2.08333	0.281019	ENSMUSG00000033208, ENSMUSG00000028691, ENSMUSG00000062611, ENSMUSG00000046432, ENSMUSG00000022043, ENSMUSG00000040506	192	252	13588	1.68502	1	0.979951	99.4356
GOTERM_BP_FAT	GO:0006979~response to oxidative stress	3	1.04167	0.346447	ENSMUSG00000009630, ENSMUSG00000028691, ENSMUSG00000022982	192	87	13588	2.44037	1	0.988097	99.8737
GOTERM_BP_FAT	GO:0042981~regulation of apoptosis	8	2.77778	0.664526	ENSMUSG00000033208, ENSMUSG00000009630, ENSMUSG00000028691, ENSMUSG00000062611, ENSMUSG00000022982, ENSMUSG00000046432, ENSMUSG00000022043, ENSMUSG00000040506	192	553	13588	1.02381	1	0.999449	100
GOTERM_BP_FAT	GO:0043067~regulation of programmed cell death	8	2.77778	0.677335	ENSMUSG00000033208, ENSMUSG00000009630, ENSMUSG00000028691, ENSMUSG00000062611, ENSMUSG00000022982, ENSMUSG00000046432, ENSMUSG00000022043, ENSMUSG00000040506	192	560	13588	1.01101	1	0.999528	100
GOTERM_BP_FAT	GO:0010941~regulation of cell death	8	2.77778	0.682731	ENSMUSG00000033208, ENSMUSG00000009630, ENSMUSG00000028691, ENSMUSG00000062611, ENSMUSG00000022982, ENSMUSG00000046432, ENSMUSG00000022043, ENSMUSG00000040506	192	563	13588	1.00562	1	0.999478	100
Annotation Cluster 26	Enrichment Score: 0.5883921019556964
Category	Term	Count	%	PValue	Genes	List Total	Pop Hits	Pop Total	Fold Enrichment	Bonferroni	Benjamini	FDR
GOTERM_BP_FAT	GO:0034637~cellular carbohydrate biosynthetic process	3	1.04167	0.185883	ENSMUSG00000023456, ENSMUSG00000067279, ENSMUSG00000030282	192	56	13588	3.79129	1	0.95691	96.0328
GOTERM_BP_FAT	GO:0005996~monosaccharide metabolic process	5	1.73611	0.283467	ENSMUSG00000023456, ENSMUSG00000067279, ENSMUSG00000030282, ENSMUSG00000078965, ENSMUSG00000057666, ENSMUSG00000028980	192	191	13588	1.85264	1	0.979783	99.465
GOTERM_BP_FAT	GO:0016051~carbohydrate biosynthetic process	3	1.04167	0.325897	ENSMUSG00000023456, ENSMUSG00000067279, ENSMUSG00000030282	192	83	13588	2.55798	1	0.985015	99.7947
Annotation Cluster 27	Enrichment Score: 0.5812486861270147
Category	Term	Count	%	PValue	Genes	List Total	Pop Hits	Pop Total	Fold Enrichment	Bonferroni	Benjamini	FDR
INTERPRO	IPR018248:EF hand	5	1.73611	0.101679	ENSMUSG00000031347, ENSMUSG00000034868, ENSMUSG00000033208, ENSMUSG00000005716, ENSMUSG00000031837	239	132	17763	2.81523	1	0.99999	78.9868
SMART	SM00054:EFh	4	1.38889	0.138637	ENSMUSG00000031347, ENSMUSG00000034868, ENSMUSG00000005716, ENSMUSG00000031837	87	137	9131	3.06435	0.999999	0.998956	80.4152
INTERPRO	IPR018247:EF-HAND 1	6	2.08333	0.154098	ENSMUSG00000031347, ENSMUSG00000034868, ENSMUSG00000033208, ENSMUSG00000005716, ENSMUSG00000018593, ENSMUSG00000031837	239	211	17763	2.11343	1	1	91.238
INTERPRO	IPR011992:EF-Hand type	6	2.08333	0.189611	ENSMUSG00000031347, ENSMUSG00000034868, ENSMUSG00000033208, ENSMUSG00000005716, ENSMUSG00000018593, ENSMUSG00000031837	239	227	17763	1.96446	1	0.999999	95.3052
UP_SEQ_FEATURE	domain:EF-hand 2	5	1.73611	0.22571	ENSMUSG00000031347, ENSMUSG00000034868, ENSMUSG00000033208, ENSMUSG00000005716, ENSMUSG00000031837	244	160	16021	2.05187	1	1	97.8435
UP_SEQ_FEATURE	domain:EF-hand 1	5	1.73611	0.228943	ENSMUSG00000031347, ENSMUSG00000034868, ENSMUSG00000033208, ENSMUSG00000005716, ENSMUSG00000031837	244	161	16021	2.03913	1	1	97.9746
INTERPRO	IPR002048:Calcium-binding EF-hand	4	1.38889	0.278442	ENSMUSG00000031347, ENSMUSG00000034868, ENSMUSG00000005716, ENSMUSG00000031837	239	137	17763	2.16999	1	1	99.133
INTERPRO	IPR018249:EF-HAND 2	5	1.73611	0.295603	ENSMUSG00000031347, ENSMUSG00000034868, ENSMUSG00000033208, ENSMUSG00000005716, ENSMUSG00000031837	239	205	17763	1.81274	1	1	99.3891
SP_PIR_KEYWORDS	calcium	12	4.16667	0.419337	ENSMUSG00000031347, ENSMUSG00000034868, ENSMUSG00000033208, ENSMUSG00000005716, ENSMUSG00000005338, ENSMUSG00000023885, ENSMUSG00000040118, ENSMUSG00000018593, ENSMUSG00000003814, ENSMUSG00000023272, ENSMUSG00000031837, ENSMUSG00000004961	244	731	17854	1.20118	1	0.952249	99.919
UP_SEQ_FEATURE	calcium-binding region:2	3	1.04167	0.499209	ENSMUSG00000031347, ENSMUSG00000005716, ENSMUSG00000031837	244	110	16021	1.79072	1	1	99.9969
GOTERM_MF_FAT	GO:0005509~calcium ion binding	13	4.51389	0.529164	ENSMUSG00000031347, ENSMUSG00000033208, ENSMUSG00000005338, ENSMUSG00000040118, ENSMUSG00000018593, ENSMUSG00000003814, ENSMUSG00000023272, ENSMUSG00000034868, ENSMUSG00000036707, ENSMUSG00000005716, ENSMUSG00000023885, ENSMUSG00000004961, ENSMUSG00000031837	189	840	13288	1.08808	1	0.995793	99.9952
UP_SEQ_FEATURE	calcium-binding region:1	3	1.04167	0.545868	ENSMUSG00000031347, ENSMUSG00000005716, ENSMUSG00000031837	244	120	16021	1.6415	1	1	99.9993
Annotation Cluster 28	Enrichment Score: 0.5034856082801143
Category	Term	Count	%	PValue	Genes	List Total	Pop Hits	Pop Total	Fold Enrichment	Bonferroni	Benjamini	FDR
GOTERM_BP_FAT	GO:0051170~nuclear import	3	1.04167	0.196074	ENSMUSG00000026020, ENSMUSG00000001440, ENSMUSG00000046434	192	58	13588	3.66056	1	0.960553	96.7444
GOTERM_BP_FAT	GO:0006913~nucleocytoplasmic transport	3	1.04167	0.391868	ENSMUSG00000026020, ENSMUSG00000001440, ENSMUSG00000046434	192	96	13588	2.21159	1	0.992256	99.9592
GOTERM_BP_FAT	GO:0051169~nuclear transport	3	1.04167	0.401776	ENSMUSG00000026020, ENSMUSG00000001440, ENSMUSG00000046434	192	98	13588	2.16645	1	0.992332	99.9685
Annotation Cluster 29	Enrichment Score: 0.47169716367420184
Category	Term	Count	%	PValue	Genes	List Total	Pop Hits	Pop Total	Fold Enrichment	Bonferroni	Benjamini	FDR
GOTERM_MF_FAT	GO:0004842~ubiquitin-protein ligase activity	4	1.38889	0.18253	ENSMUSG00000025939, ENSMUSG00000030779, ENSMUSG00000060860, ENSMUSG00000034403	189	104	13288	2.70411	1	0.920216	92.9978
GOTERM_MF_FAT	GO:0019787~small conjugating protein ligase activity	4	1.38889	0.260202	ENSMUSG00000025939, ENSMUSG00000030779, ENSMUSG00000060860, ENSMUSG00000034403	189	125	13288	2.24982	1	0.948734	98.1241
GOTERM_MF_FAT	GO:0016879~ligase activity, forming carbon-nitrogen bonds	5	1.73611	0.291015	ENSMUSG00000029752, ENSMUSG00000025939, ENSMUSG00000030779, ENSMUSG00000060860, ENSMUSG00000034403	189	193	13288	1.82142	1	0.962114	98.9298
GOTERM_MF_FAT	GO:0016881~acid-amino acid ligase activity	4	1.38889	0.417871	ENSMUSG00000025939, ENSMUSG00000030779, ENSMUSG00000060860, ENSMUSG00000034403	189	166	13288	1.69414	1	0.982333	99.9206
SP_PIR_KEYWORDS	ligase	4	1.38889	0.758422	ENSMUSG00000029752, ENSMUSG00000025939, ENSMUSG00000060860, ENSMUSG00000034403	244	290	17854	1.00927	1	0.997084	100
Annotation Cluster 30	Enrichment Score: 0.4379360528053071
Category	Term	Count	%	PValue	Genes	List Total	Pop Hits	Pop Total	Fold Enrichment	Bonferroni	Benjamini	FDR
GOTERM_MF_FAT	GO:0005506~iron ion binding	8	2.77778	0.212166	ENSMUSG00000069919, ENSMUSG00000024665, ENSMUSG00000037916, ENSMUSG00000009630, ENSMUSG00000029993, ENSMUSG00000073940, ENSMUSG00000052305, ENSMUSG00000022551, ENSMUSG00000069917, ENSMUSG00000079677	189	343	13288	1.63981	1	0.935583	95.698
GOTERM_MF_FAT	GO:0020037~heme binding	4	1.38889	0.333525	ENSMUSG00000069919, ENSMUSG00000024665, ENSMUSG00000073940, ENSMUSG00000052305, ENSMUSG00000022551, ENSMUSG00000069917	189	144	13288	1.95297	1	0.973016	99.5267
GOTERM_MF_FAT	GO:0046906~tetrapyrrole binding	4	1.38889	0.360624	ENSMUSG00000069919, ENSMUSG00000024665, ENSMUSG00000073940, ENSMUSG00000052305, ENSMUSG00000022551, ENSMUSG00000069917	189	151	13288	1.86243	1	0.978882	99.7263
SP_PIR_KEYWORDS	iron	6	2.08333	0.437842	ENSMUSG00000069919, ENSMUSG00000037916, ENSMUSG00000009630, ENSMUSG00000073940, ENSMUSG00000052305, ENSMUSG00000022551, ENSMUSG00000069917, ENSMUSG00000079677	244	321	17854	1.3677	1	0.957398	99.947
SP_PIR_KEYWORDS	heme	3	1.04167	0.578287	ENSMUSG00000069919, ENSMUSG00000073940, ENSMUSG00000052305, ENSMUSG00000022551, ENSMUSG00000069917	244	142	17854	1.54589	1	0.980064	99.9988
Annotation Cluster 31	Enrichment Score: 0.3899285004034193
Category	Term	Count	%	PValue	Genes	List Total	Pop Hits	Pop Total	Fold Enrichment	Bonferroni	Benjamini	FDR
SP_PIR_KEYWORDS	Endocytosis	4	1.38889	0.13349	ENSMUSG00000040276, ENSMUSG00000025468, ENSMUSG00000006651, ENSMUSG00000030638	244	93	17854	3.14719	1	0.691983	84.6831
GOTERM_BP_FAT	GO:0010324~membrane invagination	4	1.38889	0.494557	ENSMUSG00000040276, ENSMUSG00000025468, ENSMUSG00000006651, ENSMUSG00000030638	192	188	13588	1.50576	1	0.996028	99.9978
GOTERM_BP_FAT	GO:0006897~endocytosis	4	1.38889	0.494557	ENSMUSG00000040276, ENSMUSG00000025468, ENSMUSG00000006651, ENSMUSG00000030638	192	188	13588	1.50576	1	0.996028	99.9978
GOTERM_BP_FAT	GO:0016044~membrane organization	5	1.73611	0.534311	ENSMUSG00000040276, ENSMUSG00000025468, ENSMUSG00000006651, ENSMUSG00000022982, ENSMUSG00000030638	192	272	13588	1.30093	1	0.99749	99.9994
GOTERM_BP_FAT	GO:0016192~vesicle-mediated transport	7	2.43056	0.643695	ENSMUSG00000040276, ENSMUSG00000025468, ENSMUSG00000027799, ENSMUSG00000006651, ENSMUSG00000030638, ENSMUSG00000051853, ENSMUSG00000029462	192	466	13588	1.06308	1	0.999325	100
Annotation Cluster 32	Enrichment Score: 0.3856515871671629
Category	Term	Count	%	PValue	Genes	List Total	Pop Hits	Pop Total	Fold Enrichment	Bonferroni	Benjamini	FDR
GOTERM_BP_FAT	GO:0006633~fatty acid biosynthetic process	3	1.04167	0.315558	ENSMUSG00000024665, ENSMUSG00000023456, ENSMUSG00000031425	192	81	13588	2.62114	1	0.98394	99.7393
GOTERM_BP_FAT	GO:0046394~carboxylic acid biosynthetic process	4	1.38889	0.318356	ENSMUSG00000024665, ENSMUSG00000023456, ENSMUSG00000029752, ENSMUSG00000031425	192	141	13588	2.00768	1	0.983895	99.7556
GOTERM_BP_FAT	GO:0016053~organic acid biosynthetic process	4	1.38889	0.318356	ENSMUSG00000024665, ENSMUSG00000023456, ENSMUSG00000029752, ENSMUSG00000031425	192	141	13588	2.00768	1	0.983895	99.7556
GOTERM_BP_FAT	GO:0006631~fatty acid metabolic process	4	1.38889	0.480289	ENSMUSG00000024665, ENSMUSG00000023456, ENSMUSG00000031425, ENSMUSG00000027984	192	184	13588	1.5385	1	0.995672	99.9965
GOTERM_BP_FAT	GO:0008610~lipid biosynthetic process	4	1.38889	0.767951	ENSMUSG00000024665, ENSMUSG00000023456, ENSMUSG00000031425, ENSMUSG00000030282	192	285	13588	0.993275	1	0.999868	100
Annotation Cluster 33	Enrichment Score: 0.36344432512670466
Category	Term	Count	%	PValue	Genes	List Total	Pop Hits	Pop Total	Fold Enrichment	Bonferroni	Benjamini	FDR
GOTERM_BP_FAT	GO:0010608~posttranscriptional regulation of gene expression	4	1.38889	0.345311	ENSMUSG00000006651, ENSMUSG00000064030, ENSMUSG00000039456, ENSMUSG00000005610	192	148	13588	1.91273	1	0.988459	99.8702
GOTERM_BP_FAT	GO:0006417~regulation of translation	3	1.04167	0.411608	ENSMUSG00000006651, ENSMUSG00000064030, ENSMUSG00000005610	192	100	13588	2.12312	1	0.992768	99.9757
GOTERM_BP_FAT	GO:0032268~regulation of cellular protein metabolic process	5	1.73611	0.571443	ENSMUSG00000025855, ENSMUSG00000006651, ENSMUSG00000073940, ENSMUSG00000052305, ENSMUSG00000064030, ENSMUSG00000005610	192	280	13588	1.26376	1	0.998618	99.9998
Annotation Cluster 34	Enrichment Score: 0.33315264637235953
Category	Term	Count	%	PValue	Genes	List Total	Pop Hits	Pop Total	Fold Enrichment	Bonferroni	Benjamini	FDR
GOTERM_CC_FAT	GO:0000786~nucleosome	3	1.04167	0.237202	ENSMUSG00000060678, ENSMUSG00000036181, ENSMUSG00000016559	188	62	12504	3.21826	1	0.844718	96.8696
GOTERM_BP_FAT	GO:0006334~nucleosome assembly	3	1.04167	0.273925	ENSMUSG00000060678, ENSMUSG00000036181, ENSMUSG00000016559	192	73	13588	2.90839	1	0.979564	99.3416
GOTERM_BP_FAT	GO:0031497~chromatin assembly	3	1.04167	0.284361	ENSMUSG00000060678, ENSMUSG00000036181, ENSMUSG00000016559	192	75	13588	2.83083	1	0.979101	99.4754
GOTERM_BP_FAT	GO:0065004~protein-DNA complex assembly	3	1.04167	0.289575	ENSMUSG00000060678, ENSMUSG00000036181, ENSMUSG00000016559	192	76	13588	2.79359	1	0.979859	99.5323
GOTERM_BP_FAT	GO:0034728~nucleosome organization	3	1.04167	0.289575	ENSMUSG00000060678, ENSMUSG00000036181, ENSMUSG00000016559	192	76	13588	2.79359	1	0.979859	99.5323
GOTERM_CC_FAT	GO:0032993~protein-DNA complex	3	1.04167	0.309334	ENSMUSG00000060678, ENSMUSG00000036181, ENSMUSG00000016559	188	75	12504	2.66043	1	0.909314	99.1216
GOTERM_BP_FAT	GO:0006323~DNA packaging	3	1.04167	0.416494	ENSMUSG00000060678, ENSMUSG00000036181, ENSMUSG00000016559	192	101	13588	2.1021	1	0.992974	99.9787
GOTERM_BP_FAT	GO:0006333~chromatin assembly or disassembly	3	1.04167	0.454823	ENSMUSG00000060678, ENSMUSG00000036181, ENSMUSG00000016559	192	109	13588	1.94782	1	0.994637	99.9927
SP_PIR_KEYWORDS	DNA binding	5	1.73611	0.464035	ENSMUSG00000020358, ENSMUSG00000060678, ENSMUSG00000036181, ENSMUSG00000016559, ENSMUSG00000046434	244	258	17854	1.41806	1	0.962394	99.9716
SP_PIR_KEYWORDS	chromosomal protein	3	1.04167	0.554802	ENSMUSG00000060678, ENSMUSG00000036181, ENSMUSG00000016559	244	136	17854	1.61409	1	0.977641	99.9975
GOTERM_CC_FAT	GO:0000785~chromatin	3	1.04167	0.71033	ENSMUSG00000060678, ENSMUSG00000036181, ENSMUSG00000016559	188	165	12504	1.20928	1	0.993986	100
GOTERM_BP_FAT	GO:0006325~chromatin organization	4	1.38889	0.82345	ENSMUSG00000060678, ENSMUSG00000023018, ENSMUSG00000036181, ENSMUSG00000016559	192	315	13588	0.898677	1	0.999968	100
GOTERM_CC_FAT	GO:0044427~chromosomal part	4	1.38889	0.858638	ENSMUSG00000009630, ENSMUSG00000060678, ENSMUSG00000036181, ENSMUSG00000016559	188	318	12504	0.836612	1	0.998922	100
GOTERM_CC_FAT	GO:0005694~chromosome	4	1.38889	0.925242	ENSMUSG00000009630, ENSMUSG00000060678, ENSMUSG00000036181, ENSMUSG00000016559	188	378	12504	0.703816	1	0.999803	100
GOTERM_BP_FAT	GO:0051276~chromosome organization	4	1.38889	0.926488	ENSMUSG00000060678, ENSMUSG00000023018, ENSMUSG00000036181, ENSMUSG00000016559	192	404	13588	0.700701	1	0.999999	100
Annotation Cluster 35	Enrichment Score: 0.3227376664913409
Category	Term	Count	%	PValue	Genes	List Total	Pop Hits	Pop Total	Fold Enrichment	Bonferroni	Benjamini	FDR
SP_PIR_KEYWORDS	lipoprotein	10	3.47222	0.40219	ENSMUSG00000036634, ENSMUSG00000041468, ENSMUSG00000031425, ENSMUSG00000051853, ENSMUSG00000010054, ENSMUSG00000028788, ENSMUSG00000047261, ENSMUSG00000079477, ENSMUSG00000035765, ENSMUSG00000045287	244	589	17854	1.24231	1	0.947213	99.8814
UP_SEQ_FEATURE	lipid moiety-binding region:S-palmitoyl cysteine	4	1.38889	0.498092	ENSMUSG00000036634, ENSMUSG00000041468, ENSMUSG00000031425, ENSMUSG00000047261	244	175	16021	1.5008	1	1	99.9968
SP_PIR_KEYWORDS	palmitate	4	1.38889	0.537089	ENSMUSG00000036634, ENSMUSG00000041468, ENSMUSG00000031425, ENSMUSG00000047261	244	206	17854	1.42082	1	0.974854	99.9958
Annotation Cluster 36	Enrichment Score: 0.31837851752162066
Category	Term	Count	%	PValue	Genes	List Total	Pop Hits	Pop Total	Fold Enrichment	Bonferroni	Benjamini	FDR
GOTERM_CC_FAT	GO:0043005~neuron projection	6	2.08333	0.304565	ENSMUSG00000023915, ENSMUSG00000005716, ENSMUSG00000022982, ENSMUSG00000047261, ENSMUSG00000025410, ENSMUSG00000004961	188	245	12504	1.62883	1	0.911523	99.0408
GOTERM_CC_FAT	GO:0030424~axon	3	1.04167	0.477416	ENSMUSG00000023915, ENSMUSG00000005716, ENSMUSG00000047261	188	107	12504	1.86478	1	0.970029	99.9752
GOTERM_CC_FAT	GO:0042995~cell projection	8	2.77778	0.762585	ENSMUSG00000023915, ENSMUSG00000031347, ENSMUSG00000005716, ENSMUSG00000015733, ENSMUSG00000022982, ENSMUSG00000047261, ENSMUSG00000025410, ENSMUSG00000004961	188	575	12504	0.925365	1	0.996044	100
Annotation Cluster 37	Enrichment Score: 0.31313044239212584
Category	Term	Count	%	PValue	Genes	List Total	Pop Hits	Pop Total	Fold Enrichment	Bonferroni	Benjamini	FDR
GOTERM_BP_FAT	GO:0044265~cellular macromolecule catabolic process	11	3.81944	0.353074	ENSMUSG00000024767, ENSMUSG00000009630, ENSMUSG00000025939, ENSMUSG00000060860, ENSMUSG00000022982, ENSMUSG00000064030, ENSMUSG00000032898, ENSMUSG00000045210, ENSMUSG00000022111, ENSMUSG00000034403, ENSMUSG00000035048	192	609	13588	1.27829	1	0.988754	99.8924
GOTERM_BP_FAT	GO:0019941~modification-dependent protein catabolic process	9	3.125	0.422737	ENSMUSG00000024767, ENSMUSG00000009630, ENSMUSG00000025939, ENSMUSG00000060860, ENSMUSG00000032898, ENSMUSG00000045210, ENSMUSG00000022111, ENSMUSG00000034403, ENSMUSG00000035048	192	508	13588	1.25381	1	0.992993	99.982
GOTERM_BP_FAT	GO:0043632~modification-dependent macromolecule catabolic process	9	3.125	0.422737	ENSMUSG00000024767, ENSMUSG00000009630, ENSMUSG00000025939, ENSMUSG00000060860, ENSMUSG00000032898, ENSMUSG00000045210, ENSMUSG00000022111, ENSMUSG00000034403, ENSMUSG00000035048	192	508	13588	1.25381	1	0.992993	99.982
GOTERM_BP_FAT	GO:0009057~macromolecule catabolic process	11	3.81944	0.438743	ENSMUSG00000024767, ENSMUSG00000009630, ENSMUSG00000025939, ENSMUSG00000060860, ENSMUSG00000022982, ENSMUSG00000064030, ENSMUSG00000032898, ENSMUSG00000045210, ENSMUSG00000022111, ENSMUSG00000034403, ENSMUSG00000035048	192	654	13588	1.19034	1	0.993717	99.9884
GOTERM_BP_FAT	GO:0051603~proteolysis involved in cellular protein catabolic process	9	3.125	0.478242	ENSMUSG00000024767, ENSMUSG00000009630, ENSMUSG00000025939, ENSMUSG00000060860, ENSMUSG00000032898, ENSMUSG00000045210, ENSMUSG00000022111, ENSMUSG00000034403, ENSMUSG00000035048	192	534	13588	1.19277	1	0.995737	99.9963
GOTERM_BP_FAT	GO:0044257~cellular protein catabolic process	9	3.125	0.48458	ENSMUSG00000024767, ENSMUSG00000009630, ENSMUSG00000025939, ENSMUSG00000060860, ENSMUSG00000032898, ENSMUSG00000045210, ENSMUSG00000022111, ENSMUSG00000034403, ENSMUSG00000035048	192	537	13588	1.1861	1	0.995762	99.997
SP_PIR_KEYWORDS	ubl conjugation pathway	8	2.77778	0.489469	ENSMUSG00000024767, ENSMUSG00000025939, ENSMUSG00000060860, ENSMUSG00000032898, ENSMUSG00000045210, ENSMUSG00000022111, ENSMUSG00000034403, ENSMUSG00000035048	244	484	17854	1.20946	1	0.964426	99.985
GOTERM_BP_FAT	GO:0030163~protein catabolic process	9	3.125	0.524223	ENSMUSG00000024767, ENSMUSG00000009630, ENSMUSG00000025939, ENSMUSG00000060860, ENSMUSG00000032898, ENSMUSG00000045210, ENSMUSG00000022111, ENSMUSG00000034403, ENSMUSG00000035048	192	556	13588	1.14557	1	0.997172	99.9991
GOTERM_BP_FAT	GO:0006508~proteolysis	11	3.81944	0.923326	ENSMUSG00000024767, ENSMUSG00000009630, ENSMUSG00000042541, ENSMUSG00000025939, ENSMUSG00000060860, ENSMUSG00000024084, ENSMUSG00000032898, ENSMUSG00000045210, ENSMUSG00000022111, ENSMUSG00000034403, ENSMUSG00000035048	192	1034	13588	0.752881	1	0.999999	100
Annotation Cluster 38	Enrichment Score: 0.2954012325525764
Category	Term	Count	%	PValue	Genes	List Total	Pop Hits	Pop Total	Fold Enrichment	Bonferroni	Benjamini	FDR
GOTERM_BP_FAT	GO:0007611~learning or memory	4	1.38889	0.130003	ENSMUSG00000033208, ENSMUSG00000031189, ENSMUSG00000025855, ENSMUSG00000029838	192	89	13588	3.18071	1	0.946809	88.7565
GOTERM_BP_FAT	GO:0007610~behavior	7	2.43056	0.506383	ENSMUSG00000033208, ENSMUSG00000031189, ENSMUSG00000025855, ENSMUSG00000029838, ENSMUSG00000022982, ENSMUSG00000005054, ENSMUSG00000022111	192	405	13588	1.2232	1	0.996391	99.9985
GOTERM_BP_FAT	GO:0050877~neurological system process	10	3.47222	0.999914	ENSMUSG00000033208, ENSMUSG00000031189, ENSMUSG00000031425, ENSMUSG00000025855, ENSMUSG00000029838, ENSMUSG00000015733, ENSMUSG00000005103, ENSMUSG00000022982, ENSMUSG00000020635, ENSMUSG00000037625	192	1681	13588	0.421004	1	1	100
GOTERM_BP_FAT	GO:0050890~cognition	6	2.08333	0.999996	ENSMUSG00000033208, ENSMUSG00000031189, ENSMUSG00000025855, ENSMUSG00000029838, ENSMUSG00000005103, ENSMUSG00000022982	192	1480	13588	0.286909	1	1	100
Annotation Cluster 39	Enrichment Score: 0.24890666222632185
Category	Term	Count	%	PValue	Genes	List Total	Pop Hits	Pop Total	Fold Enrichment	Bonferroni	Benjamini	FDR
GOTERM_CC_FAT	GO:0005624~membrane fraction	9	3.125	0.496452	ENSMUSG00000062647, ENSMUSG00000024665, ENSMUSG00000020932, ENSMUSG00000006651, ENSMUSG00000015733, ENSMUSG00000024091, ENSMUSG00000048758, ENSMUSG00000003814, ENSMUSG00000028980	188	510	12504	1.17372	1	0.968598	99.9846
GOTERM_CC_FAT	GO:0005626~insoluble fraction	9	3.125	0.536149	ENSMUSG00000062647, ENSMUSG00000024665, ENSMUSG00000020932, ENSMUSG00000006651, ENSMUSG00000015733, ENSMUSG00000024091, ENSMUSG00000048758, ENSMUSG00000003814, ENSMUSG00000028980	188	528	12504	1.1337	1	0.971526	99.9946
GOTERM_CC_FAT	GO:0000267~cell fraction	9	3.125	0.673158	ENSMUSG00000062647, ENSMUSG00000024665, ENSMUSG00000020932, ENSMUSG00000006651, ENSMUSG00000015733, ENSMUSG00000024091, ENSMUSG00000048758, ENSMUSG00000003814, ENSMUSG00000028980	188	596	12504	1.00436	1	0.993108	99.9999
Annotation Cluster 40	Enrichment Score: 0.24600066109683982
Category	Term	Count	%	PValue	Genes	List Total	Pop Hits	Pop Total	Fold Enrichment	Bonferroni	Benjamini	FDR
SP_PIR_KEYWORDS	cell junction	8	2.77778	0.286873	ENSMUSG00000067578, ENSMUSG00000022132, ENSMUSG00000047085, ENSMUSG00000027799, ENSMUSG00000005338, ENSMUSG00000047261, ENSMUSG00000037625, ENSMUSG00000004961	244	392	17854	1.49331	1	0.873547	98.8052
SP_PIR_KEYWORDS	synapse	5	1.73611	0.335756	ENSMUSG00000067578, ENSMUSG00000047085, ENSMUSG00000027799, ENSMUSG00000047261, ENSMUSG00000004961	244	213	17854	1.71766	1	0.908462	99.5285
GOTERM_CC_FAT	GO:0030054~cell junction	9	3.125	0.405653	ENSMUSG00000067578, ENSMUSG00000022132, ENSMUSG00000027799, ENSMUSG00000005338, ENSMUSG00000015733, ENSMUSG00000024044, ENSMUSG00000047261, ENSMUSG00000037625, ENSMUSG00000004961	188	470	12504	1.27361	1	0.947799	99.8714
GOTERM_CC_FAT	GO:0045202~synapse	4	1.38889	0.860079	ENSMUSG00000067578, ENSMUSG00000027799, ENSMUSG00000047261, ENSMUSG00000004961	188	319	12504	0.833989	1	0.998846	100
GOTERM_CC_FAT	GO:0044459~plasma membrane part	15	5.20833	0.994571	ENSMUSG00000022132, ENSMUSG00000005338, ENSMUSG00000015733, ENSMUSG00000040118, ENSMUSG00000002981, ENSMUSG00000003814, ENSMUSG00000026576, ENSMUSG00000067578, ENSMUSG00000025468, ENSMUSG00000027799, ENSMUSG00000047261, ENSMUSG00000024044, ENSMUSG00000045287, ENSMUSG00000004961, ENSMUSG00000037625	188	1633	12504	0.610937	1	1	100
GOTERM_CC_FAT	GO:0005886~plasma membrane	25	8.68056	0.999894	ENSMUSG00000030842, ENSMUSG00000041468, ENSMUSG00000022132, ENSMUSG00000005338, ENSMUSG00000008734, ENSMUSG00000006651, ENSMUSG00000015733, ENSMUSG00000040118, ENSMUSG00000002981, ENSMUSG00000024091, ENSMUSG00000003814, ENSMUSG00000032413, ENSMUSG00000026576, ENSMUSG00000020585, ENSMUSG00000067578, ENSMUSG00000025468, ENSMUSG00000027799, ENSMUSG00000022982, ENSMUSG00000028788, ENSMUSG00000047261,…	188	2906	12504	0.572184	1	1	100
Annotation Cluster 41	Enrichment Score: 0.24367524383747746
Category	Term	Count	%	PValue	Genes	List Total	Pop Hits	Pop Total	Fold Enrichment	Bonferroni	Benjamini	FDR
GOTERM_CC_FAT	GO:0016604~nuclear body	4	1.38889	0.357162	ENSMUSG00000021020, ENSMUSG00000022023, ENSMUSG00000039456, ENSMUSG00000022897	188	142	12504	1.87354	1	0.933522	99.6493
GOTERM_CC_FAT	GO:0016607~nuclear speck	3	1.04167	0.390707	ENSMUSG00000021020, ENSMUSG00000022023, ENSMUSG00000022897	188	90	12504	2.21702	1	0.944079	99.8233
GOTERM_CC_FAT	GO:0005654~nucleoplasm	8	2.77778	0.798109	ENSMUSG00000021020, ENSMUSG00000004980, ENSMUSG00000064030, ENSMUSG00000037373, ENSMUSG00000022023, ENSMUSG00000039456, ENSMUSG00000046434, ENSMUSG00000022897	188	599	12504	0.888289	1	0.997405	100
GOTERM_CC_FAT	GO:0044451~nucleoplasm part	5	1.73611	0.951745	ENSMUSG00000021020, ENSMUSG00000037373, ENSMUSG00000022023, ENSMUSG00000039456, ENSMUSG00000022897	188	513	12504	0.648252	1	0.999938	100
Annotation Cluster 42	Enrichment Score: 0.24318943391972872
Category	Term	Count	%	PValue	Genes	List Total	Pop Hits	Pop Total	Fold Enrichment	Bonferroni	Benjamini	FDR
SP_PIR_KEYWORDS	neurogenesis	4	1.38889	0.312331	ENSMUSG00000050071, ENSMUSG00000023018, ENSMUSG00000047261, ENSMUSG00000040506	244	144	17854	2.03256	1	0.893347	99.2577
SP_PIR_KEYWORDS	differentiation	7	2.43056	0.599084	ENSMUSG00000063273, ENSMUSG00000050071, ENSMUSG00000062611, ENSMUSG00000037373, ENSMUSG00000002981, ENSMUSG00000047261, ENSMUSG00000040506	244	460	17854	1.11349	1	0.982996	99.9994
SP_PIR_KEYWORDS	developmental protein	5	1.73611	0.99616	ENSMUSG00000063273, ENSMUSG00000050071, ENSMUSG00000002981, ENSMUSG00000047261, ENSMUSG00000040506	244	814	17854	0.44946	1	1	100
Annotation Cluster 43	Enrichment Score: 0.2186355140639278
Category	Term	Count	%	PValue	Genes	List Total	Pop Hits	Pop Total	Fold Enrichment	Bonferroni	Benjamini	FDR
GOTERM_BP_FAT	GO:0042325~regulation of phosphorylation	5	1.73611	0.584983	ENSMUSG00000025855, ENSMUSG00000022982, ENSMUSG00000073940, ENSMUSG00000037166, ENSMUSG00000052305, ENSMUSG00000048878	192	290	13588	1.22019	1	0.998731	99.9999
GOTERM_BP_FAT	GO:0019220~regulation of phosphate metabolic process	5	1.73611	0.614434	ENSMUSG00000025855, ENSMUSG00000022982, ENSMUSG00000073940, ENSMUSG00000037166, ENSMUSG00000052305, ENSMUSG00000048878	192	301	13588	1.1756	1	0.999186	100
GOTERM_BP_FAT	GO:0051174~regulation of phosphorus metabolic process	5	1.73611	0.614434	ENSMUSG00000025855, ENSMUSG00000022982, ENSMUSG00000073940, ENSMUSG00000037166, ENSMUSG00000052305, ENSMUSG00000048878	192	301	13588	1.1756	1	0.999186	100
Annotation Cluster 44	Enrichment Score: 0.2108213585767233
Category	Term	Count	%	PValue	Genes	List Total	Pop Hits	Pop Total	Fold Enrichment	Bonferroni	Benjamini	FDR
GOTERM_CC_FAT	GO:0031410~cytoplasmic vesicle	9	3.125	0.491981	ENSMUSG00000040276, ENSMUSG00000025468, ENSMUSG00000028691, ENSMUSG00000015733, ENSMUSG00000022982, ENSMUSG00000079477, ENSMUSG00000049775, ENSMUSG00000040506, ENSMUSG00000004961	188	508	12504	1.17834	1	0.969619	99.9827
GOTERM_CC_FAT	GO:0031982~vesicle	9	3.125	0.516432	ENSMUSG00000040276, ENSMUSG00000025468, ENSMUSG00000028691, ENSMUSG00000015733, ENSMUSG00000022982, ENSMUSG00000079477, ENSMUSG00000049775, ENSMUSG00000040506, ENSMUSG00000004961	188	519	12504	1.15336	1	0.970077	99.9908
SP_PIR_KEYWORDS	cytoplasmic vesicle	4	1.38889	0.614459	ENSMUSG00000025468, ENSMUSG00000079477, ENSMUSG00000040506, ENSMUSG00000004961	244	232	17854	1.26159	1	0.984668	99.9996
GOTERM_CC_FAT	GO:0016023~cytoplasmic membrane-bounded vesicle	6	2.08333	0.746431	ENSMUSG00000040276, ENSMUSG00000028691, ENSMUSG00000015733, ENSMUSG00000079477, ENSMUSG00000049775, ENSMUSG00000004961	188	414	12504	0.963922	1	0.995765	100
GOTERM_CC_FAT	GO:0031988~membrane-bounded vesicle	6	2.08333	0.757618	ENSMUSG00000040276, ENSMUSG00000028691, ENSMUSG00000015733, ENSMUSG00000079477, ENSMUSG00000049775, ENSMUSG00000004961	188	420	12504	0.950152	1	0.9961	100
Annotation Cluster 45	Enrichment Score: 0.20546866884577833
Category	Term	Count	%	PValue	Genes	List Total	Pop Hits	Pop Total	Fold Enrichment	Bonferroni	Benjamini	FDR
GOTERM_CC_FAT	GO:0005911~cell-cell junction	4	1.38889	0.480499	ENSMUSG00000022132, ENSMUSG00000005338, ENSMUSG00000024044, ENSMUSG00000037625	188	173	12504	1.53782	1	0.968482	99.977
KEGG_PATHWAY	mmu04514:Cell adhesion molecules (CAMs)	4	1.38889	0.526149	ENSMUSG00000036634, ENSMUSG00000022132, ENSMUSG00000005338, ENSMUSG00000037625	104	154	5738	1.43307	1	0.998018	99.9606
GOTERM_MF_FAT	GO:0042802~identical protein binding	5	1.73611	0.590179	ENSMUSG00000033208, ENSMUSG00000022132, ENSMUSG00000005338, ENSMUSG00000030007, ENSMUSG00000037625	189	290	13288	1.21219	1	0.997154	99.9992
GOTERM_BP_FAT	GO:0007155~cell adhesion	8	2.77778	0.67914	ENSMUSG00000036634, ENSMUSG00000022132, ENSMUSG00000005338, ENSMUSG00000017344, ENSMUSG00000006651, ENSMUSG00000023885, ENSMUSG00000048758, ENSMUSG00000037625	192	561	13588	1.00921	1	0.999494	100
GOTERM_BP_FAT	GO:0022610~biological adhesion	8	2.77778	0.680938	ENSMUSG00000036634, ENSMUSG00000022132, ENSMUSG00000005338, ENSMUSG00000017344, ENSMUSG00000006651, ENSMUSG00000023885, ENSMUSG00000048758, ENSMUSG00000037625	192	562	13588	1.00741	1	0.999486	100
GOTERM_BP_FAT	GO:0016337~cell-cell adhesion	3	1.04167	0.847884	ENSMUSG00000022132, ENSMUSG00000005338, ENSMUSG00000037625	192	236	13588	0.899629	1	0.999979	100
Annotation Cluster 46	Enrichment Score: 0.192342440244371
Category	Term	Count	%	PValue	Genes	List Total	Pop Hits	Pop Total	Fold Enrichment	Bonferroni	Benjamini	FDR
SP_PIR_KEYWORDS	Apoptosis	6	2.08333	0.482584	ENSMUSG00000023915, ENSMUSG00000036850, ENSMUSG00000042675, ENSMUSG00000006651, ENSMUSG00000046432, ENSMUSG00000022043	244	337	17854	1.30277	1	0.964298	99.9821
GOTERM_BP_FAT	GO:0006915~apoptosis	7	2.43056	0.641632	ENSMUSG00000023915, ENSMUSG00000036850, ENSMUSG00000042675, ENSMUSG00000006651, ENSMUSG00000022982, ENSMUSG00000046432, ENSMUSG00000022043	192	465	13588	1.06537	1	0.999334	100
GOTERM_BP_FAT	GO:0012501~programmed cell death	7	2.43056	0.657937	ENSMUSG00000023915, ENSMUSG00000036850, ENSMUSG00000042675, ENSMUSG00000006651, ENSMUSG00000022982, ENSMUSG00000046432, ENSMUSG00000022043	192	473	13588	1.04735	1	0.999465	100
GOTERM_BP_FAT	GO:0008219~cell death	7	2.43056	0.721996	ENSMUSG00000023915, ENSMUSG00000036850, ENSMUSG00000042675, ENSMUSG00000006651, ENSMUSG00000022982, ENSMUSG00000046432, ENSMUSG00000022043	192	507	13588	0.977112	1	0.999725	100
GOTERM_BP_FAT	GO:0016265~death	7	2.43056	0.742522	ENSMUSG00000023915, ENSMUSG00000036850, ENSMUSG00000042675, ENSMUSG00000006651, ENSMUSG00000022982, ENSMUSG00000046432, ENSMUSG00000022043	192	519	13588	0.95452	1	0.999764	100
Annotation Cluster 47	Enrichment Score: 0.17862804634136692
Category	Term	Count	%	PValue	Genes	List Total	Pop Hits	Pop Total	Fold Enrichment	Bonferroni	Benjamini	FDR
GOTERM_CC_FAT	GO:0044431~Golgi apparatus part	5	1.73611	0.441284	ENSMUSG00000024425, ENSMUSG00000040276, ENSMUSG00000027799, ENSMUSG00000018567, ENSMUSG00000045210	188	227	12504	1.46499	1	0.960162	99.9417
GOTERM_CC_FAT	GO:0005794~Golgi apparatus	10	3.47222	0.697652	ENSMUSG00000024425, ENSMUSG00000040276, ENSMUSG00000027799, ENSMUSG00000006651, ENSMUSG00000051853, ENSMUSG00000018567, ENSMUSG00000079477, ENSMUSG00000035765, ENSMUSG00000045210, ENSMUSG00000021124	188	682	12504	0.975229	1	0.993451	100
SP_PIR_KEYWORDS	golgi apparatus	5	1.73611	0.945712	ENSMUSG00000024425, ENSMUSG00000051853, ENSMUSG00000018567, ENSMUSG00000035765, ENSMUSG00000045210	244	553	17854	0.661593	1	0.999976	100
Annotation Cluster 48	Enrichment Score: 0.16970517467777538
Category	Term	Count	%	PValue	Genes	List Total	Pop Hits	Pop Total	Fold Enrichment	Bonferroni	Benjamini	FDR
UP_SEQ_FEATURE	nucleotide phosphate-binding region:GTP	7	2.43056	0.237298	ENSMUSG00000020537, ENSMUSG00000037742, ENSMUSG00000021020, ENSMUSG00000072235, ENSMUSG00000051853, ENSMUSG00000079477, ENSMUSG00000023004	244	274	16021	1.67744	1	0.999999	98.28
SP_PIR_KEYWORDS	gtp-binding	7	2.43056	0.254363	ENSMUSG00000020537, ENSMUSG00000037742, ENSMUSG00000021020, ENSMUSG00000072235, ENSMUSG00000051853, ENSMUSG00000079477, ENSMUSG00000023004	244	313	17854	1.63644	1	0.84086	97.858
GOTERM_MF_FAT	GO:0005525~GTP binding	7	2.43056	0.38548	ENSMUSG00000020537, ENSMUSG00000037742, ENSMUSG00000021020, ENSMUSG00000072235, ENSMUSG00000051853, ENSMUSG00000079477, ENSMUSG00000023004	189	354	13288	1.39025	1	0.982963	99.8378
GOTERM_MF_FAT	GO:0032561~guanyl ribonucleotide binding	7	2.43056	0.408306	ENSMUSG00000020537, ENSMUSG00000037742, ENSMUSG00000021020, ENSMUSG00000072235, ENSMUSG00000051853, ENSMUSG00000079477, ENSMUSG00000023004	189	363	13288	1.35578	1	0.984048	99.9015
GOTERM_MF_FAT	GO:0019001~guanyl nucleotide binding	7	2.43056	0.408306	ENSMUSG00000020537, ENSMUSG00000037742, ENSMUSG00000021020, ENSMUSG00000072235, ENSMUSG00000051853, ENSMUSG00000079477, ENSMUSG00000023004	189	363	13288	1.35578	1	0.984048	99.9015
GOTERM_MF_FAT	GO:0003924~GTPase activity	3	1.04167	0.543277	ENSMUSG00000037742, ENSMUSG00000072235, ENSMUSG00000023004	189	128	13288	1.64782	1	0.996097	99.9968
GOTERM_MF_FAT	GO:0000166~nucleotide binding	31	10.7639	0.600394	ENSMUSG00000037916, ENSMUSG00000052137, ENSMUSG00000037742, ENSMUSG00000060860, ENSMUSG00000025855, ENSMUSG00000032582, ENSMUSG00000030007, ENSMUSG00000023004, ENSMUSG00000079477, ENSMUSG00000071532, ENSMUSG00000029752, ENSMUSG00000020358, ENSMUSG00000020537, ENSMUSG00000004980, ENSMUSG00000037373, ENSMUSG00000071172, ENSMUSG00000001016, ENSMUSG00000057666, ENSMUSG00000025939, ENSMUSG00000021020,…	189	2183	13288	0.998403	1	0.997226	99.9994
INTERPRO	IPR005225:Small GTP-binding protein	3	1.04167	0.648109	ENSMUSG00000020537, ENSMUSG00000051853, ENSMUSG00000079477	239	164	17763	1.35955	1	1	100
SP_PIR_KEYWORDS	nucleotide-binding	18	6.25	0.903297	ENSMUSG00000025939, ENSMUSG00000037742, ENSMUSG00000060860, ENSMUSG00000025855, ENSMUSG00000021020, ENSMUSG00000072235, ENSMUSG00000030007, ENSMUSG00000079477, ENSMUSG00000023004, ENSMUSG00000004187, ENSMUSG00000029752, ENSMUSG00000029012, ENSMUSG00000020537, ENSMUSG00000000308, ENSMUSG00000051853, ENSMUSG00000040649, ENSMUSG00000003345, ENSMUSG00000022897	244	1631	17854	0.80754	1	0.999881	100
GOTERM_MF_FAT	GO:0032555~purine ribonucleotide binding	20	6.94444	0.935882	ENSMUSG00000025939, ENSMUSG00000037742, ENSMUSG00000060860, ENSMUSG00000025855, ENSMUSG00000021020, ENSMUSG00000072235, ENSMUSG00000030007, ENSMUSG00000079477, ENSMUSG00000023004, ENSMUSG00000039456, ENSMUSG00000004187, ENSMUSG00000029752, ENSMUSG00000029012, ENSMUSG00000020537, ENSMUSG00000000308, ENSMUSG00000051853, ENSMUSG00000001016, ENSMUSG00000040649, ENSMUSG00000003345, ENSMUSG00000022897	189	1796	13288	0.782927	1	1	100
GOTERM_MF_FAT	GO:0032553~ribonucleotide binding	20	6.94444	0.935882	ENSMUSG00000025939, ENSMUSG00000037742, ENSMUSG00000060860, ENSMUSG00000025855, ENSMUSG00000021020, ENSMUSG00000072235, ENSMUSG00000030007, ENSMUSG00000079477, ENSMUSG00000023004, ENSMUSG00000039456, ENSMUSG00000004187, ENSMUSG00000029752, ENSMUSG00000029012, ENSMUSG00000020537, ENSMUSG00000000308, ENSMUSG00000051853, ENSMUSG00000001016, ENSMUSG00000040649, ENSMUSG00000003345, ENSMUSG00000022897	189	1796	13288	0.782927	1	1	100
GOTERM_MF_FAT	GO:0017076~purine nucleotide binding	20	6.94444	0.95885	ENSMUSG00000025939, ENSMUSG00000037742, ENSMUSG00000060860, ENSMUSG00000025855, ENSMUSG00000021020, ENSMUSG00000072235, ENSMUSG00000030007, ENSMUSG00000079477, ENSMUSG00000023004, ENSMUSG00000039456, ENSMUSG00000004187, ENSMUSG00000029752, ENSMUSG00000029012, ENSMUSG00000020537, ENSMUSG00000000308, ENSMUSG00000051853, ENSMUSG00000001016, ENSMUSG00000040649, ENSMUSG00000003345, ENSMUSG00000022897	189	1871	13288	0.751543	1	1	100
GOTERM_MF_FAT	GO:0032559~adenyl ribonucleotide binding	13	4.51389	0.988988	ENSMUSG00000025939, ENSMUSG00000025855, ENSMUSG00000060860, ENSMUSG00000030007, ENSMUSG00000039456, ENSMUSG00000004187, ENSMUSG00000029752, ENSMUSG00000029012, ENSMUSG00000000308, ENSMUSG00000001016, ENSMUSG00000040649, ENSMUSG00000022897, ENSMUSG00000003345	189	1460	13288	0.62602	1	1	100
SP_PIR_KEYWORDS	atp-binding	10	3.47222	0.992718	ENSMUSG00000004187, ENSMUSG00000029752, ENSMUSG00000029012, ENSMUSG00000025939, ENSMUSG00000000308, ENSMUSG00000060860, ENSMUSG00000030007, ENSMUSG00000040649, ENSMUSG00000003345, ENSMUSG00000022897	244	1287	17854	0.568548	1	1	100
GOTERM_MF_FAT	GO:0030554~adenyl nucleotide binding	13	4.51389	0.994094	ENSMUSG00000025939, ENSMUSG00000025855, ENSMUSG00000060860, ENSMUSG00000030007, ENSMUSG00000039456, ENSMUSG00000004187, ENSMUSG00000029752, ENSMUSG00000029012, ENSMUSG00000000308, ENSMUSG00000001016, ENSMUSG00000040649, ENSMUSG00000022897, ENSMUSG00000003345	189	1535	13288	0.595433	1	1	100
GOTERM_MF_FAT	GO:0005524~ATP binding	12	4.16667	0.994117	ENSMUSG00000004187, ENSMUSG00000029752, ENSMUSG00000029012, ENSMUSG00000025939, ENSMUSG00000000308, ENSMUSG00000060860, ENSMUSG00000030007, ENSMUSG00000001016, ENSMUSG00000040649, ENSMUSG00000039456, ENSMUSG00000003345, ENSMUSG00000022897	189	1443	13288	0.584673	1	1	100
GOTERM_MF_FAT	GO:0001883~purine nucleoside binding	13	4.51389	0.994714	ENSMUSG00000025939, ENSMUSG00000025855, ENSMUSG00000060860, ENSMUSG00000030007, ENSMUSG00000039456, ENSMUSG00000004187, ENSMUSG00000029752, ENSMUSG00000029012, ENSMUSG00000000308, ENSMUSG00000001016, ENSMUSG00000040649, ENSMUSG00000022897, ENSMUSG00000003345	189	1548	13288	0.590432	1	1	100
GOTERM_MF_FAT	GO:0001882~nucleoside binding	13	4.51389	0.99515	ENSMUSG00000025939, ENSMUSG00000025855, ENSMUSG00000060860, ENSMUSG00000030007, ENSMUSG00000039456, ENSMUSG00000004187, ENSMUSG00000029752, ENSMUSG00000029012, ENSMUSG00000000308, ENSMUSG00000001016, ENSMUSG00000040649, ENSMUSG00000022897, ENSMUSG00000003345	189	1558	13288	0.586643	1	1	100
UP_SEQ_FEATURE	nucleotide phosphate-binding region:ATP	6	2.08333	0.998351	ENSMUSG00000004187, ENSMUSG00000029012, ENSMUSG00000000308, ENSMUSG00000040649, ENSMUSG00000003345, ENSMUSG00000022897	244	907	16021	0.434354	1	1	100
Annotation Cluster 49	Enrichment Score: 0.14786400720698523
Category	Term	Count	%	PValue	Genes	List Total	Pop Hits	Pop Total	Fold Enrichment	Bonferroni	Benjamini	FDR
SMART	SM00320:WD40	4	1.38889	0.442694	ENSMUSG00000027799, ENSMUSG00000005103, ENSMUSG00000022052, ENSMUSG00000040506	87	259	9131	1.62091	1	1	99.8317
INTERPRO	IPR019775:WD40 repeat, conserved site	4	1.38889	0.674949	ENSMUSG00000027799, ENSMUSG00000005103, ENSMUSG00000022052, ENSMUSG00000040506	239	258	17763	1.15228	1	1	100
INTERPRO	IPR001680:WD40 repeat	4	1.38889	0.677487	ENSMUSG00000027799, ENSMUSG00000005103, ENSMUSG00000022052, ENSMUSG00000040506	239	259	17763	1.14783	1	1	100
UP_SEQ_FEATURE	repeat:WD 3	4	1.38889	0.683969	ENSMUSG00000027799, ENSMUSG00000005103, ENSMUSG00000022052, ENSMUSG00000040506	244	231	16021	1.13697	1	1	100
UP_SEQ_FEATURE	repeat:WD 2	4	1.38889	0.695117	ENSMUSG00000027799, ENSMUSG00000005103, ENSMUSG00000022052, ENSMUSG00000040506	244	235	16021	1.11761	1	1	100
UP_SEQ_FEATURE	repeat:WD 1	4	1.38889	0.695117	ENSMUSG00000027799, ENSMUSG00000005103, ENSMUSG00000022052, ENSMUSG00000040506	244	235	16021	1.11761	1	1	100
SP_PIR_KEYWORDS	wd repeat	4	1.38889	0.697632	ENSMUSG00000027799, ENSMUSG00000005103, ENSMUSG00000022052, ENSMUSG00000040506	244	263	17854	1.11288	1	0.993742	100
INTERPRO	IPR015943:WD40/YVTN repeat-like	4	1.38889	0.778803	ENSMUSG00000027799, ENSMUSG00000005103, ENSMUSG00000022052, ENSMUSG00000040506	239	305	17763	0.974717	1	1	100
INTERPRO	IPR017986:WD40 repeat, region	3	1.04167	0.81279	ENSMUSG00000027799, ENSMUSG00000005103, ENSMUSG00000040506	239	228	17763	0.977923	1	1	100
UP_SEQ_FEATURE	repeat:WD 5	3	1.04167	0.814299	ENSMUSG00000027799, ENSMUSG00000005103, ENSMUSG00000022052	244	202	16021	0.975146	1	1	100
INTERPRO	IPR019781:WD40 repeat, subgroup	3	1.04167	0.825857	ENSMUSG00000027799, ENSMUSG00000005103, ENSMUSG00000040506	239	235	17763	0.948794	1	1	100
UP_SEQ_FEATURE	repeat:WD 4	3	1.04167	0.846221	ENSMUSG00000027799, ENSMUSG00000005103, ENSMUSG00000022052	244	218	16021	0.903576	1	1	100
Annotation Cluster 50	Enrichment Score: 0.14440109813205412
Category	Term	Count	%	PValue	Genes	List Total	Pop Hits	Pop Total	Fold Enrichment	Bonferroni	Benjamini	FDR
SP_PIR_KEYWORDS	ubl conjugation pathway	8	2.77778	0.489469	ENSMUSG00000024767, ENSMUSG00000025939, ENSMUSG00000060860, ENSMUSG00000032898, ENSMUSG00000045210, ENSMUSG00000022111, ENSMUSG00000034403, ENSMUSG00000035048	244	484	17854	1.20946	1	0.964426	99.985
SP_PIR_KEYWORDS	thiol protease	3	1.04167	0.492166	ENSMUSG00000024767, ENSMUSG00000045210, ENSMUSG00000022111	244	121	17854	1.81419	1	0.963123	99.986
GOTERM_MF_FAT	GO:0008234~cysteine-type peptidase activity	3	1.04167	0.614984	ENSMUSG00000024767, ENSMUSG00000045210, ENSMUSG00000022111	189	146	13288	1.44466	1	0.997489	99.9997
GOTERM_MF_FAT	GO:0008233~peptidase activity	6	2.08333	0.946865	ENSMUSG00000024767, ENSMUSG00000042541, ENSMUSG00000003199, ENSMUSG00000024084, ENSMUSG00000045210, ENSMUSG00000022111	189	629	13288	0.670654	1	1	100
SP_PIR_KEYWORDS	Protease	4	1.38889	0.97111	ENSMUSG00000024767, ENSMUSG00000003199, ENSMUSG00000045210, ENSMUSG00000022111	244	509	17854	0.575027	1	0.999997	100
GOTERM_MF_FAT	GO:0070011~peptidase activity, acting on L-amino acid peptides	3	1.04167	0.998474	ENSMUSG00000024767, ENSMUSG00000045210, ENSMUSG00000022111	189	603	13288	0.349785	1	1	100
Annotation Cluster 51	Enrichment Score: 0.12232457155428277
Category	Term	Count	%	PValue	Genes	List Total	Pop Hits	Pop Total	Fold Enrichment	Bonferroni	Benjamini	FDR
GOTERM_BP_FAT	GO:0000904~cell morphogenesis involved in differentiation	4	1.38889	0.575601	ENSMUSG00000020358, ENSMUSG00000022982, ENSMUSG00000047261, ENSMUSG00000045287	192	212	13588	1.3353	1	0.998647	99.9999
GOTERM_BP_FAT	GO:0000902~cell morphogenesis	5	1.73611	0.63503	ENSMUSG00000020358, ENSMUSG00000022982, ENSMUSG00000047261, ENSMUSG00000056201, ENSMUSG00000045287	192	309	13588	1.14516	1	0.99932	100
GOTERM_BP_FAT	GO:0009611~response to wounding	5	1.73611	0.722894	ENSMUSG00000022982, ENSMUSG00000047261, ENSMUSG00000021091, ENSMUSG00000033307, ENSMUSG00000045287	192	347	13588	1.01975	1	0.999716	100
GOTERM_BP_FAT	GO:0048667~cell morphogenesis involved in neuron differentiation	3	1.04167	0.728708	ENSMUSG00000022982, ENSMUSG00000047261, ENSMUSG00000045287	192	182	13588	1.16655	1	0.999737	100
GOTERM_BP_FAT	GO:0032989~cellular component morphogenesis	5	1.73611	0.731169	ENSMUSG00000020358, ENSMUSG00000022982, ENSMUSG00000047261, ENSMUSG00000056201, ENSMUSG00000045287	192	351	13588	1.00813	1	0.999738	100
GOTERM_BP_FAT	GO:0030030~cell projection organization	4	1.38889	0.829928	ENSMUSG00000022982, ENSMUSG00000047261, ENSMUSG00000056201, ENSMUSG00000045287	192	319	13588	0.887409	1	0.999971	100
GOTERM_BP_FAT	GO:0048666~neuron development	3	1.04167	0.919507	ENSMUSG00000022982, ENSMUSG00000047261, ENSMUSG00000045287	192	292	13588	0.727098	1	0.999999	100
GOTERM_BP_FAT	GO:0030182~neuron differentiation	3	1.04167	0.97779	ENSMUSG00000022982, ENSMUSG00000047261, ENSMUSG00000045287	192	399	13588	0.532112	1	1	100
Annotation Cluster 52	Enrichment Score: 0.11434236738702508
Category	Term	Count	%	PValue	Genes	List Total	Pop Hits	Pop Total	Fold Enrichment	Bonferroni	Benjamini	FDR
SP_PIR_KEYWORDS	repressor	9	3.125	0.166355	ENSMUSG00000020358, ENSMUSG00000004264, ENSMUSG00000030393, ENSMUSG00000020515, ENSMUSG00000029723, ENSMUSG00000037373, ENSMUSG00000024914, ENSMUSG00000048878, ENSMUSG00000005610	244	391	17854	1.68427	1	0.735318	90.7681
GOTERM_MF_FAT	GO:0016564~transcription repressor activity	4	1.38889	0.576841	ENSMUSG00000004264, ENSMUSG00000037373, ENSMUSG00000024914, ENSMUSG00000048878	189	211	13288	1.33283	1	0.997352	99.9988
GOTERM_BP_FAT	GO:0045892~negative regulation of transcription, DNA-dependent	5	1.73611	0.632494	ENSMUSG00000020358, ENSMUSG00000037373, ENSMUSG00000028367, ENSMUSG00000024914, ENSMUSG00000048878	192	308	13588	1.14888	1	0.999361	100
GOTERM_BP_FAT	GO:0000122~negative regulation of transcription from RNA polymerase II promoter	4	1.38889	0.633822	ENSMUSG00000037373, ENSMUSG00000028367, ENSMUSG00000024914, ENSMUSG00000048878	192	231	13588	1.22547	1	0.999342	100
GOTERM_BP_FAT	GO:0051253~negative regulation of RNA metabolic process	5	1.73611	0.637554	ENSMUSG00000020358, ENSMUSG00000037373, ENSMUSG00000028367, ENSMUSG00000024914, ENSMUSG00000048878	192	310	13588	1.14147	1	0.999317	100
GOTERM_BP_FAT	GO:0045934~negative regulation of nucleobase, nucleoside, nucleotide and nucleic acid metabolic process	6	2.08333	0.660147	ENSMUSG00000024425, ENSMUSG00000020358, ENSMUSG00000037373, ENSMUSG00000028367, ENSMUSG00000024914, ENSMUSG00000048878	192	397	13588	1.06958	1	0.999459	100
GOTERM_BP_FAT	GO:0051172~negative regulation of nitrogen compound metabolic process	6	2.08333	0.668783	ENSMUSG00000024425, ENSMUSG00000020358, ENSMUSG00000037373, ENSMUSG00000028367, ENSMUSG00000024914, ENSMUSG00000048878	192	401	13588	1.05892	1	0.999467	100
GOTERM_BP_FAT	GO:0009890~negative regulation of biosynthetic process	6	2.08333	0.734496	ENSMUSG00000020358, ENSMUSG00000022982, ENSMUSG00000037373, ENSMUSG00000028367, ENSMUSG00000024914, ENSMUSG00000048878	192	434	13588	0.978399	1	0.99973	100
GOTERM_BP_FAT	GO:0016481~negative regulation of transcription	5	1.73611	0.771608	ENSMUSG00000020358, ENSMUSG00000037373, ENSMUSG00000028367, ENSMUSG00000024914, ENSMUSG00000048878	192	372	13588	0.951221	1	0.999873	100
GOTERM_BP_FAT	GO:0010629~negative regulation of gene expression	5	1.73611	0.83254	ENSMUSG00000020358, ENSMUSG00000037373, ENSMUSG00000028367, ENSMUSG00000024914, ENSMUSG00000048878	192	410	13588	0.863059	1	0.999971	100
GOTERM_BP_FAT	GO:0010558~negative regulation of macromolecule biosynthetic process	5	1.73611	0.843496	ENSMUSG00000020358, ENSMUSG00000037373, ENSMUSG00000028367, ENSMUSG00000024914, ENSMUSG00000048878	192	418	13588	0.846541	1	0.999978	100
GOTERM_BP_FAT	GO:0010605~negative regulation of macromolecule metabolic process	6	2.08333	0.844024	ENSMUSG00000024425, ENSMUSG00000020358, ENSMUSG00000037373, ENSMUSG00000028367, ENSMUSG00000024914, ENSMUSG00000048878	192	506	13588	0.83918	1	0.999977	100
GOTERM_BP_FAT	GO:0031327~negative regulation of cellular biosynthetic process	5	1.73611	0.858804	ENSMUSG00000020358, ENSMUSG00000037373, ENSMUSG00000028367, ENSMUSG00000024914, ENSMUSG00000048878	192	430	13588	0.822917	1	0.999983	100
SP_PIR_KEYWORDS	transcription regulation	13	4.51389	0.990453	ENSMUSG00000032398, ENSMUSG00000046311, ENSMUSG00000063273, ENSMUSG00000004264, ENSMUSG00000024914, ENSMUSG00000020358, ENSMUSG00000030393, ENSMUSG00000020515, ENSMUSG00000029723, ENSMUSG00000037373, ENSMUSG00000001016, ENSMUSG00000034042, ENSMUSG00000048878	244	1546	17854	0.61529	1	1	100
GOTERM_BP_FAT	GO:0006357~regulation of transcription from RNA polymerase II promoter	4	1.38889	0.993048	ENSMUSG00000037373, ENSMUSG00000028367, ENSMUSG00000024914, ENSMUSG00000048878	192	616	13588	0.459551	1	1	100
SP_PIR_KEYWORDS	Transcription	14	4.86111	0.996509	ENSMUSG00000078886, ENSMUSG00000032398, ENSMUSG00000046311, ENSMUSG00000063273, ENSMUSG00000004264, ENSMUSG00000078897, ENSMUSG00000024914, ENSMUSG00000020358, ENSMUSG00000030393, ENSMUSG00000020515, ENSMUSG00000029723, ENSMUSG00000037373, ENSMUSG00000001016, ENSMUSG00000034042, ENSMUSG00000048878	244	1769	17854	0.57909	1	1	100
GOTERM_BP_FAT	GO:0006350~transcription	14	4.86111	0.998134	ENSMUSG00000078886, ENSMUSG00000032398, ENSMUSG00000046311, ENSMUSG00000063273, ENSMUSG00000004264, ENSMUSG00000078897, ENSMUSG00000024914, ENSMUSG00000020358, ENSMUSG00000030393, ENSMUSG00000020515, ENSMUSG00000029723, ENSMUSG00000037373, ENSMUSG00000001016, ENSMUSG00000034042, ENSMUSG00000048878	192	1772	13588	0.559138	1	1	100
GOTERM_MF_FAT	GO:0003677~DNA binding	13	4.51389	0.999371	ENSMUSG00000020358, ENSMUSG00000060678, ENSMUSG00000030393, ENSMUSG00000004980, ENSMUSG00000036181, ENSMUSG00000029723, ENSMUSG00000037373, ENSMUSG00000024914, ENSMUSG00000001016, ENSMUSG00000035365, ENSMUSG00000016559, ENSMUSG00000034042, ENSMUSG00000046434	189	1781	13288	0.513189	1	1	100
GOTERM_MF_FAT	GO:0030528~transcription regulator activity	7	2.43056	0.999607	ENSMUSG00000020358, ENSMUSG00000004264, ENSMUSG00000029723, ENSMUSG00000037373, ENSMUSG00000024914, ENSMUSG00000001016, ENSMUSG00000048878	189	1206	13288	0.408083	1	1	100
GOTERM_BP_FAT	GO:0006355~regulation of transcription, DNA-dependent	9	3.125	0.999719	ENSMUSG00000078886, ENSMUSG00000020358, ENSMUSG00000030393, ENSMUSG00000078897, ENSMUSG00000029723, ENSMUSG00000037373, ENSMUSG00000028367, ENSMUSG00000024914, ENSMUSG00000001016, ENSMUSG00000048878	192	1465	13588	0.43477	1	1	100
GOTERM_BP_FAT	GO:0051252~regulation of RNA metabolic process	9	3.125	0.999781	ENSMUSG00000078886, ENSMUSG00000020358, ENSMUSG00000030393, ENSMUSG00000078897, ENSMUSG00000029723, ENSMUSG00000037373, ENSMUSG00000028367, ENSMUSG00000024914, ENSMUSG00000001016, ENSMUSG00000048878	192	1488	13588	0.428049	1	1	100
GOTERM_BP_FAT	GO:0045449~regulation of transcription	15	5.20833	0.99994	ENSMUSG00000078886, ENSMUSG00000032398, ENSMUSG00000046311, ENSMUSG00000063273, ENSMUSG00000004264, ENSMUSG00000078897, ENSMUSG00000028367, ENSMUSG00000024914, ENSMUSG00000020358, ENSMUSG00000030393, ENSMUSG00000020515, ENSMUSG00000029723, ENSMUSG00000037373, ENSMUSG00000001016, ENSMUSG00000034042, ENSMUSG00000048878	192	2227	13588	0.476678	1	1	100
Annotation Cluster 53	Enrichment Score: 0.11137862110550537
Category	Term	Count	%	PValue	Genes	List Total	Pop Hits	Pop Total	Fold Enrichment	Bonferroni	Benjamini	FDR
SP_PIR_KEYWORDS	DNA binding	5	1.73611	0.464035	ENSMUSG00000020358, ENSMUSG00000060678, ENSMUSG00000036181, ENSMUSG00000016559, ENSMUSG00000046434	244	258	17854	1.41806	1	0.962394	99.9716
SP_PIR_KEYWORDS	dna-binding	9	3.125	0.999049	ENSMUSG00000020358, ENSMUSG00000060678, ENSMUSG00000030393, ENSMUSG00000036181, ENSMUSG00000024914, ENSMUSG00000001016, ENSMUSG00000035365, ENSMUSG00000016559, ENSMUSG00000034042	244	1404	17854	0.469052	1	1	100
GOTERM_MF_FAT	GO:0003677~DNA binding	13	4.51389	0.999371	ENSMUSG00000020358, ENSMUSG00000060678, ENSMUSG00000030393, ENSMUSG00000004980, ENSMUSG00000036181, ENSMUSG00000029723, ENSMUSG00000037373, ENSMUSG00000024914, ENSMUSG00000001016, ENSMUSG00000035365, ENSMUSG00000016559, ENSMUSG00000034042, ENSMUSG00000046434	189	1781	13288	0.513189	1	1	100
Annotation Cluster 54	Enrichment Score: 0.10659788521520445
Category	Term	Count	%	PValue	Genes	List Total	Pop Hits	Pop Total	Fold Enrichment	Bonferroni	Benjamini	FDR
GOTERM_BP_FAT	GO:0016310~phosphorylation	10	3.47222	0.685435	ENSMUSG00000021520, ENSMUSG00000063882, ENSMUSG00000025855, ENSMUSG00000015733, ENSMUSG00000022982, ENSMUSG00000056201, ENSMUSG00000039456, ENSMUSG00000064345, ENSMUSG00000003345, ENSMUSG00000022897	192	718	13588	0.985666	1	0.99948	100
GOTERM_BP_FAT	GO:0006793~phosphorus metabolic process	11	3.81944	0.782977	ENSMUSG00000021520, ENSMUSG00000063882, ENSMUSG00000025855, ENSMUSG00000015733, ENSMUSG00000022982, ENSMUSG00000028788, ENSMUSG00000056201, ENSMUSG00000039456, ENSMUSG00000064345, ENSMUSG00000003345, ENSMUSG00000022897	192	866	13588	0.898937	1	0.999896	100
GOTERM_BP_FAT	GO:0006796~phosphate metabolic process	11	3.81944	0.782977	ENSMUSG00000021520, ENSMUSG00000063882, ENSMUSG00000025855, ENSMUSG00000015733, ENSMUSG00000022982, ENSMUSG00000028788, ENSMUSG00000056201, ENSMUSG00000039456, ENSMUSG00000064345, ENSMUSG00000003345, ENSMUSG00000022897	192	866	13588	0.898937	1	0.999896	100
GOTERM_BP_FAT	GO:0006468~protein amino acid phosphorylation	7	2.43056	0.891548	ENSMUSG00000025855, ENSMUSG00000015733, ENSMUSG00000022982, ENSMUSG00000056201, ENSMUSG00000039456, ENSMUSG00000003345, ENSMUSG00000022897	192	640	13588	0.774056	1	0.999995	100
Annotation Cluster 55	Enrichment Score: 0.09834295967825393
Category	Term	Count	%	PValue	Genes	List Total	Pop Hits	Pop Total	Fold Enrichment	Bonferroni	Benjamini	FDR
GOTERM_CC_FAT	GO:0031012~extracellular matrix	5	1.73611	0.682982	ENSMUSG00000042116, ENSMUSG00000017344, ENSMUSG00000029838, ENSMUSG00000022982, ENSMUSG00000018593	188	309	12504	1.07622	1	0.992703	100
GOTERM_CC_FAT	GO:0005578~proteinaceous extracellular matrix	4	1.38889	0.825269	ENSMUSG00000042116, ENSMUSG00000017344, ENSMUSG00000029838, ENSMUSG00000018593	188	297	12504	0.895766	1	0.997945	100
GOTERM_CC_FAT	GO:0044421~extracellular region part	9	3.125	0.899428	ENSMUSG00000042116, ENSMUSG00000078480, ENSMUSG00000029623, ENSMUSG00000017344, ENSMUSG00000029838, ENSMUSG00000022982, ENSMUSG00000018593, ENSMUSG00000003814, ENSMUSG00000033307	188	774	12504	0.77338	1	0.999532	100
Annotation Cluster 56	Enrichment Score: 0.09009763201531637
Category	Term	Count	%	PValue	Genes	List Total	Pop Hits	Pop Total	Fold Enrichment	Bonferroni	Benjamini	FDR
GOTERM_BP_FAT	GO:0002009~morphogenesis of an epithelium	3	1.04167	0.702528	ENSMUSG00000004264, ENSMUSG00000027562, ENSMUSG00000056201	192	173	13588	1.22724	1	0.999619	100
GOTERM_BP_FAT	GO:0048729~tissue morphogenesis	3	1.04167	0.851218	ENSMUSG00000004264, ENSMUSG00000027562, ENSMUSG00000056201	192	238	13588	0.892069	1	0.99998	100
GOTERM_BP_FAT	GO:0060429~epithelium development	3	1.04167	0.897435	ENSMUSG00000004264, ENSMUSG00000027562, ENSMUSG00000056201	192	271	13588	0.783441	1	0.999996	100
Annotation Cluster 57	Enrichment Score: 0.08583533652543512
Category	Term	Count	%	PValue	Genes	List Total	Pop Hits	Pop Total	Fold Enrichment	Bonferroni	Benjamini	FDR
SMART	SM00408:IGc2	3	1.04167	0.528992	ENSMUSG00000036634, ENSMUSG00000047085, ENSMUSG00000005338	87	187	9131	1.68375	1	1	99.9732
INTERPRO	IPR003598:Immunoglobulin subtype 2	3	1.04167	0.717535	ENSMUSG00000036634, ENSMUSG00000047085, ENSMUSG00000005338	239	187	17763	1.19233	1	1	100
SP_PIR_KEYWORDS	Immunoglobulin domain	3	1.04167	0.984455	ENSMUSG00000036634, ENSMUSG00000047085, ENSMUSG00000005338	244	443	17854	0.495522	1	0.999999	100
INTERPRO	IPR007110:Immunoglobulin-like	3	1.04167	0.997617	ENSMUSG00000036634, ENSMUSG00000047085, ENSMUSG00000005338	239	604	17763	0.36915	1	1	100
INTERPRO	IPR013783:Immunoglobulin-like fold	3	1.04167	0.998554	ENSMUSG00000036634, ENSMUSG00000047085, ENSMUSG00000005338	239	644	17763	0.346221	1	1	100
Annotation Cluster 58	Enrichment Score: 0.05617708148756147
Category	Term	Count	%	PValue	Genes	List Total	Pop Hits	Pop Total	Fold Enrichment	Bonferroni	Benjamini	FDR
SMART	SM00184:RING	3	1.04167	0.756528	ENSMUSG00000030779, ENSMUSG00000022043, ENSMUSG00000034403	87	286	9131	1.10092	1	1	100
INTERPRO	IPR001841:Zinc finger, RING-type	3	1.04167	0.898772	ENSMUSG00000030779, ENSMUSG00000022043, ENSMUSG00000034403	239	286	17763	0.779603	1	1	100
SP_PIR_KEYWORDS	zinc-finger	8	2.77778	0.997687	ENSMUSG00000046311, ENSMUSG00000041841, ENSMUSG00000030779, ENSMUSG00000030393, ENSMUSG00000022023, ENSMUSG00000032413, ENSMUSG00000022043, ENSMUSG00000034403	244	1204	17854	0.486194	1	1	100
Annotation Cluster 59	Enrichment Score: 0.03516555157662087
Category	Term	Count	%	PValue	Genes	List Total	Pop Hits	Pop Total	Fold Enrichment	Bonferroni	Benjamini	FDR
GOTERM_BP_FAT	GO:0007283~spermatogenesis	3	1.04167	0.876987	ENSMUSG00000031347, ENSMUSG00000022982, ENSMUSG00000037625	192	255	13588	0.832598	1	0.999992	100
GOTERM_BP_FAT	GO:0048232~male gamete generation	3	1.04167	0.876987	ENSMUSG00000031347, ENSMUSG00000022982, ENSMUSG00000037625	192	255	13588	0.832598	1	0.999992	100
GOTERM_BP_FAT	GO:0032504~multicellular organism reproduction	4	1.38889	0.930191	ENSMUSG00000031347, ENSMUSG00000015733, ENSMUSG00000022982, ENSMUSG00000037625	192	409	13588	0.692135	1	0.999999	100
GOTERM_BP_FAT	GO:0048609~reproductive process in a multicellular organism	4	1.38889	0.930191	ENSMUSG00000031347, ENSMUSG00000015733, ENSMUSG00000022982, ENSMUSG00000037625	192	409	13588	0.692135	1	0.999999	100
GOTERM_BP_FAT	GO:0007276~gamete generation	3	1.04167	0.949184	ENSMUSG00000031347, ENSMUSG00000022982, ENSMUSG00000037625	192	331	13588	0.641427	1	1	100
GOTERM_BP_FAT	GO:0019953~sexual reproduction	3	1.04167	0.973925	ENSMUSG00000031347, ENSMUSG00000022982, ENSMUSG00000037625	192	386	13588	0.550032	1	1	100
Annotation Cluster 60	Enrichment Score: 0.01782639835646333
Category	Term	Count	%	PValue	Genes	List Total	Pop Hits	Pop Total	Fold Enrichment	Bonferroni	Benjamini	FDR
GOTERM_MF_FAT	GO:0046914~transition metal ion binding	31	10.7639	0.917208	ENSMUSG00000078886, ENSMUSG00000037916, ENSMUSG00000033208, ENSMUSG00000031762, ENSMUSG00000046311, ENSMUSG00000052305, ENSMUSG00000032582, ENSMUSG00000022023, ENSMUSG00000024084, ENSMUSG00000003814, ENSMUSG00000018593, ENSMUSG00000022043, ENSMUSG00000061518, ENSMUSG00000069919, ENSMUSG00000041841, ENSMUSG00000030393, ENSMUSG00000069917, ENSMUSG00000029993, ENSMUSG00000034892, ENSMUSG00000006651,…	189	2608	13288	0.835703	1	0.999999	100
SP_PIR_KEYWORDS	metal-binding	30	10.4167	0.92959	ENSMUSG00000078886, ENSMUSG00000037916, ENSMUSG00000033208, ENSMUSG00000031762, ENSMUSG00000046311, ENSMUSG00000052305, ENSMUSG00000040118, ENSMUSG00000022023, ENSMUSG00000024084, ENSMUSG00000003814, ENSMUSG00000061518, ENSMUSG00000022043, ENSMUSG00000069919, ENSMUSG00000041841, ENSMUSG00000030393, ENSMUSG00000069917, ENSMUSG00000004961, ENSMUSG00000034892, ENSMUSG00000006651, ENSMUSG00000073940,…	244	2682	17854	0.81848	1	0.999946	100
GOTERM_MF_FAT	GO:0046872~metal ion binding	45	15.625	0.964353	ENSMUSG00000078886, ENSMUSG00000037916, ENSMUSG00000033208, ENSMUSG00000031762, ENSMUSG00000046311, ENSMUSG00000005338, ENSMUSG00000052305, ENSMUSG00000032582, ENSMUSG00000040118, ENSMUSG00000022023, ENSMUSG00000024084, ENSMUSG00000003814, ENSMUSG00000018593, ENSMUSG00000022043, ENSMUSG00000061518, ENSMUSG00000034868, ENSMUSG00000069919, ENSMUSG00000026576, ENSMUSG00000041841, ENSMUSG00000005716,…	189	3850	13288	0.821769	1	1	100
GOTERM_MF_FAT	GO:0043169~cation binding	45	15.625	0.970079	ENSMUSG00000078886, ENSMUSG00000037916, ENSMUSG00000033208, ENSMUSG00000031762, ENSMUSG00000046311, ENSMUSG00000005338, ENSMUSG00000052305, ENSMUSG00000032582, ENSMUSG00000040118, ENSMUSG00000022023, ENSMUSG00000024084, ENSMUSG00000003814, ENSMUSG00000018593, ENSMUSG00000022043, ENSMUSG00000061518, ENSMUSG00000034868, ENSMUSG00000069919, ENSMUSG00000026576, ENSMUSG00000041841, ENSMUSG00000005716,…	189	3885	13288	0.814365	1	1	100
GOTERM_MF_FAT	GO:0043167~ion binding	45	15.625	0.976773	ENSMUSG00000078886, ENSMUSG00000037916, ENSMUSG00000033208, ENSMUSG00000031762, ENSMUSG00000046311, ENSMUSG00000005338, ENSMUSG00000052305, ENSMUSG00000032582, ENSMUSG00000040118, ENSMUSG00000022023, ENSMUSG00000024084, ENSMUSG00000003814, ENSMUSG00000018593, ENSMUSG00000022043, ENSMUSG00000061518, ENSMUSG00000034868, ENSMUSG00000069919, ENSMUSG00000026576, ENSMUSG00000041841, ENSMUSG00000005716,…	189	3934	13288	0.804222	1	1	100
SP_PIR_KEYWORDS	zinc	18	6.25	0.978128	ENSMUSG00000078886, ENSMUSG00000033208, ENSMUSG00000046311, ENSMUSG00000034892, ENSMUSG00000006651, ENSMUSG00000078897, ENSMUSG00000027562, ENSMUSG00000022023, ENSMUSG00000029462, ENSMUSG00000024084, ENSMUSG00000003814, ENSMUSG00000032413, ENSMUSG00000022043, ENSMUSG00000061518, ENSMUSG00000041841, ENSMUSG00000030779, ENSMUSG00000030393, ENSMUSG00000022982, ENSMUSG00000081344, ENSMUSG00000034403	244	1886	17854	0.698355	1	0.999998	100
GOTERM_MF_FAT	GO:0008270~zinc ion binding	21	7.29167	0.984518	ENSMUSG00000078886, ENSMUSG00000033208, ENSMUSG00000046311, ENSMUSG00000031762, ENSMUSG00000034892, ENSMUSG00000006651, ENSMUSG00000078897, ENSMUSG00000027562, ENSMUSG00000032582, ENSMUSG00000029462, ENSMUSG00000022023, ENSMUSG00000024084, ENSMUSG00000003814, ENSMUSG00000039456, ENSMUSG00000032413, ENSMUSG00000022043, ENSMUSG00000061518, ENSMUSG00000041841, ENSMUSG00000030779, ENSMUSG00000030393,…	189	2105	13288	0.701399	1	1	100
Annotation Cluster 61	Enrichment Score: 0.00936903918379693
Category	Term	Count	%	PValue	Genes	List Total	Pop Hits	Pop Total	Fold Enrichment	Bonferroni	Benjamini	FDR
GOTERM_BP_FAT	GO:0030001~metal ion transport	4	1.38889	0.950646	ENSMUSG00000026576, ENSMUSG00000033998, ENSMUSG00000040118, ENSMUSG00000020635	192	442	13588	0.64046	1	1	100
GOTERM_BP_FAT	GO:0006812~cation transport	4	1.38889	0.977779	ENSMUSG00000026576, ENSMUSG00000033998, ENSMUSG00000040118, ENSMUSG00000020635	192	515	13588	0.549676	1	1	100
GOTERM_BP_FAT	GO:0006811~ion transport	5	1.73611	0.991401	ENSMUSG00000026576, ENSMUSG00000015733, ENSMUSG00000033998, ENSMUSG00000040118, ENSMUSG00000020635	192	712	13588	0.496986	1	1	100
SP_PIR_KEYWORDS	ion transport	3	1.04167	0.99544	ENSMUSG00000026576, ENSMUSG00000033998, ENSMUSG00000040118	244	543	17854	0.404266	1	1	100
Annotation Cluster 62	Enrichment Score: 0.006437234684592323
Category	Term	Count	%	PValue	Genes	List Total	Pop Hits	Pop Total	Fold Enrichment	Bonferroni	Benjamini	FDR
SMART	SM00355:ZnF_C2H2	4	1.38889	0.958797	ENSMUSG00000078886, ENSMUSG00000046311, ENSMUSG00000030393, ENSMUSG00000078897, ENSMUSG00000032582	87	676	9131	0.62103	1	1	100
INTERPRO	IPR013087:Zinc finger, C2H2-type/integrase, DNA-binding	3	1.04167	0.992797	ENSMUSG00000078886, ENSMUSG00000046311, ENSMUSG00000030393, ENSMUSG00000078897	239	514	17763	0.433787	1	1	100
INTERPRO	IPR015880:Zinc finger, C2H2-like	4	1.38889	0.99488	ENSMUSG00000078886, ENSMUSG00000046311, ENSMUSG00000030393, ENSMUSG00000078897, ENSMUSG00000032582	239	676	17763	0.439776	1	1	100
INTERPRO	IPR007087:Zinc finger, C2H2-type	4	1.38889	0.995161	ENSMUSG00000078886, ENSMUSG00000046311, ENSMUSG00000030393, ENSMUSG00000078897, ENSMUSG00000032582	239	681	17763	0.436547	1	1	100
Annotation Cluster 63	Enrichment Score: 0.004966134892893009
Category	Term	Count	%	PValue	Genes	List Total	Pop Hits	Pop Total	Fold Enrichment	Bonferroni	Benjamini	FDR
GOTERM_CC_FAT	GO:0005576~extracellular region	19	6.59722	0.955442	ENSMUSG00000004366, ENSMUSG00000033208, ENSMUSG00000078480, ENSMUSG00000029623, ENSMUSG00000017344, ENSMUSG00000029838, ENSMUSG00000049775, ENSMUSG00000003814, ENSMUSG00000018593, ENSMUSG00000023272, ENSMUSG00000046178, ENSMUSG00000033307, ENSMUSG00000042116, ENSMUSG00000067578, ENSMUSG00000023885, ENSMUSG00000022982, ENSMUSG00000033557, ENSMUSG00000056201, ENSMUSG00000021091	188	1680	12504	0.752204	1	0.999945	100
SP_PIR_KEYWORDS	disulfide bond	25	8.68056	0.974875	ENSMUSG00000004366, ENSMUSG00000063882, ENSMUSG00000031425, ENSMUSG00000028691, ENSMUSG00000005338, ENSMUSG00000025855, ENSMUSG00000029838, ENSMUSG00000017344, ENSMUSG00000040118, ENSMUSG00000028367, ENSMUSG00000040888, ENSMUSG00000018593, ENSMUSG00000003814, ENSMUSG00000026576, ENSMUSG00000023915, ENSMUSG00000067578, ENSMUSG00000047085, ENSMUSG00000028788, ENSMUSG00000078480, ENSMUSG00000023272,…	244	2469	17854	0.740909	1	0.999998	100
SP_PIR_KEYWORDS	Secreted	12	4.16667	0.987883	ENSMUSG00000004366, ENSMUSG00000042116, ENSMUSG00000067578, ENSMUSG00000078480, ENSMUSG00000017344, ENSMUSG00000029838, ENSMUSG00000033557, ENSMUSG00000018593, ENSMUSG00000021091, ENSMUSG00000023272, ENSMUSG00000046178, ENSMUSG00000033307	244	1420	17854	0.618356	1	1	100
UP_SEQ_FEATURE	disulfide bond	24	8.33333	0.995332	ENSMUSG00000004366, ENSMUSG00000063882, ENSMUSG00000031425, ENSMUSG00000028691, ENSMUSG00000025855, ENSMUSG00000078480, ENSMUSG00000005338, ENSMUSG00000029838, ENSMUSG00000017344, ENSMUSG00000028367, ENSMUSG00000040888, ENSMUSG00000003814, ENSMUSG00000018593, ENSMUSG00000023272, ENSMUSG00000036634, ENSMUSG00000023915, ENSMUSG00000026576, ENSMUSG00000042116, ENSMUSG00000067578, ENSMUSG00000047085,…	244	2379	16021	0.662394	1	1	100
SP_PIR_KEYWORDS	signal	27	9.375	0.996736	ENSMUSG00000004366, ENSMUSG00000005338, ENSMUSG00000029838, ENSMUSG00000008734, ENSMUSG00000017344, ENSMUSG00000040118, ENSMUSG00000024084, ENSMUSG00000018593, ENSMUSG00000003814, ENSMUSG00000046178, ENSMUSG00000028980, ENSMUSG00000023915, ENSMUSG00000068040, ENSMUSG00000067578, ENSMUSG00000047085, ENSMUSG00000021091, ENSMUSG00000050043, ENSMUSG00000078480, ENSMUSG00000006651, ENSMUSG00000070394,…	244	2970	17854	0.665201	1	1	100
UP_SEQ_FEATURE	signal peptide	27	9.375	0.999712	ENSMUSG00000004366, ENSMUSG00000005338, ENSMUSG00000029838, ENSMUSG00000008734, ENSMUSG00000017344, ENSMUSG00000040118, ENSMUSG00000024084, ENSMUSG00000018593, ENSMUSG00000003814, ENSMUSG00000046178, ENSMUSG00000028980, ENSMUSG00000023915, ENSMUSG00000068040, ENSMUSG00000067578, ENSMUSG00000047085, ENSMUSG00000021091, ENSMUSG00000050043, ENSMUSG00000078480, ENSMUSG00000006651, ENSMUSG00000070394,…	244	2963	16021	0.598318	1	1	100
SP_PIR_KEYWORDS	glycoprotein	27	9.375	0.999975	ENSMUSG00000041468, ENSMUSG00000005338, ENSMUSG00000028691, ENSMUSG00000017344, ENSMUSG00000008734, ENSMUSG00000002981, ENSMUSG00000040118, ENSMUSG00000024084, ENSMUSG00000018593, ENSMUSG00000046178, ENSMUSG00000016194, ENSMUSG00000028980, ENSMUSG00000026576, ENSMUSG00000023915, ENSMUSG00000047085, ENSMUSG00000067578, ENSMUSG00000033998, ENSMUSG00000036026, ENSMUSG00000021091, ENSMUSG00000078480,…	244	3600	17854	0.548791	1	1	100
UP_SEQ_FEATURE	glycosylation site:N-linked (GlcNAc...)	25	8.68056	1	ENSMUSG00000041468, ENSMUSG00000005338, ENSMUSG00000017344, ENSMUSG00000008734, ENSMUSG00000002981, ENSMUSG00000040118, ENSMUSG00000024084, ENSMUSG00000018593, ENSMUSG00000046178, ENSMUSG00000016194, ENSMUSG00000028980, ENSMUSG00000026576, ENSMUSG00000023915, ENSMUSG00000047085, ENSMUSG00000067578, ENSMUSG00000033998, ENSMUSG00000036026, ENSMUSG00000021091, ENSMUSG00000078480, ENSMUSG00000006651,…	244	3444	16021	0.476625	1	1	100
Annotation Cluster 64	Enrichment Score: 0.002705840820764057
Category	Term	Count	%	PValue	Genes	List Total	Pop Hits	Pop Total	Fold Enrichment	Bonferroni	Benjamini	FDR
SP_PIR_KEYWORDS	membrane	64	22.2222	0.960915	ENSMUSG00000024425, ENSMUSG00000037916, ENSMUSG00000022450, ENSMUSG00000041468, ENSMUSG00000004264, ENSMUSG00000005338, ENSMUSG00000008734, ENSMUSG00000064345, ENSMUSG00000016194, ENSMUSG00000061518, ENSMUSG00000026576, ENSMUSG00000068040, ENSMUSG00000038555, ENSMUSG00000047085, ENSMUSG00000035674, ENSMUSG00000028788, ENSMUSG00000026150, ENSMUSG00000050043, ENSMUSG00000037625, ENSMUSG00000021124,…	244	5507	17854	0.850375	1	0.999992	100
UP_SEQ_FEATURE	transmembrane region	46	15.9722	0.996832	ENSMUSG00000024425, ENSMUSG00000041468, ENSMUSG00000031425, ENSMUSG00000005338, ENSMUSG00000008734, ENSMUSG00000040118, ENSMUSG00000002981, ENSMUSG00000053963, ENSMUSG00000064360, ENSMUSG00000064345, ENSMUSG00000016194, ENSMUSG00000023915, ENSMUSG00000026576, ENSMUSG00000068040, ENSMUSG00000026032, ENSMUSG00000038555, ENSMUSG00000047085, ENSMUSG00000025468, ENSMUSG00000014313, ENSMUSG00000035674,…	244	4113	16021	0.734343	1	1	100
UP_SEQ_FEATURE	topological domain:Cytoplasmic	25	8.68056	0.999661	ENSMUSG00000024425, ENSMUSG00000041468, ENSMUSG00000031425, ENSMUSG00000005338, ENSMUSG00000008734, ENSMUSG00000040118, ENSMUSG00000002981, ENSMUSG00000016194, ENSMUSG00000026576, ENSMUSG00000023915, ENSMUSG00000025468, ENSMUSG00000033998, ENSMUSG00000027706, ENSMUSG00000050043, ENSMUSG00000026150, ENSMUSG00000004961, ENSMUSG00000037625, ENSMUSG00000021124, ENSMUSG00000022132, ENSMUSG00000006651,…	244	2780	16021	0.590466	1	1	100
UP_SEQ_FEATURE	topological domain:Extracellular	17	5.90278	0.999839	ENSMUSG00000024425, ENSMUSG00000041468, ENSMUSG00000022132, ENSMUSG00000031425, ENSMUSG00000005338, ENSMUSG00000008734, ENSMUSG00000006651, ENSMUSG00000070394, ENSMUSG00000040118, ENSMUSG00000002981, ENSMUSG00000036634, ENSMUSG00000026576, ENSMUSG00000023915, ENSMUSG00000025468, ENSMUSG00000031149, ENSMUSG00000050043, ENSMUSG00000037625	244	2174	16021	0.513439	1	1	100
SP_PIR_KEYWORDS	transmembrane	47	16.3194	0.99993	ENSMUSG00000024425, ENSMUSG00000041468, ENSMUSG00000031425, ENSMUSG00000005338, ENSMUSG00000008734, ENSMUSG00000040118, ENSMUSG00000002981, ENSMUSG00000053963, ENSMUSG00000064360, ENSMUSG00000064345, ENSMUSG00000016194, ENSMUSG00000023915, ENSMUSG00000026576, ENSMUSG00000068040, ENSMUSG00000026032, ENSMUSG00000038555, ENSMUSG00000047085, ENSMUSG00000025468, ENSMUSG00000014313, ENSMUSG00000035674,…	244	5237	17854	0.656691	1	1	100
GOTERM_CC_FAT	GO:0016021~integral to membrane	48	16.6667	1	ENSMUSG00000024425, ENSMUSG00000041468, ENSMUSG00000031425, ENSMUSG00000005338, ENSMUSG00000008734, ENSMUSG00000040118, ENSMUSG00000001440, ENSMUSG00000002981, ENSMUSG00000053963, ENSMUSG00000064360, ENSMUSG00000064345, ENSMUSG00000016194, ENSMUSG00000023915, ENSMUSG00000026576, ENSMUSG00000068040, ENSMUSG00000026032, ENSMUSG00000038555, ENSMUSG00000047085, ENSMUSG00000025468, ENSMUSG00000014313,…	188	5709	12504	0.559207	1	1	100
GOTERM_CC_FAT	GO:0031224~intrinsic to membrane	48	16.6667	1	ENSMUSG00000024425, ENSMUSG00000041468, ENSMUSG00000031425, ENSMUSG00000005338, ENSMUSG00000008734, ENSMUSG00000040118, ENSMUSG00000001440, ENSMUSG00000002981, ENSMUSG00000053963, ENSMUSG00000064360, ENSMUSG00000064345, ENSMUSG00000016194, ENSMUSG00000023915, ENSMUSG00000026576, ENSMUSG00000068040, ENSMUSG00000026032, ENSMUSG00000038555, ENSMUSG00000047085, ENSMUSG00000025468, ENSMUSG00000014313,…	188	5914	12504	0.539823	1	1	100
Annotation Cluster 65	Enrichment Score: 0.00226838898373066
Category	Term	Count	%	PValue	Genes	List Total	Pop Hits	Pop Total	Fold Enrichment	Bonferroni	Benjamini	FDR
SP_PIR_KEYWORDS	kinase	5	1.73611	0.988076	ENSMUSG00000040276, ENSMUSG00000000308, ENSMUSG00000025855, ENSMUSG00000003345, ENSMUSG00000022897	244	707	17854	0.517483	1	1	100
UP_SEQ_FEATURE	binding site:ATP	3	1.04167	0.997979	ENSMUSG00000000308, ENSMUSG00000003345, ENSMUSG00000022897	244	545	16021	0.36143	1	1	100
UP_SEQ_FEATURE	nucleotide phosphate-binding region:ATP	6	2.08333	0.998351	ENSMUSG00000004187, ENSMUSG00000029012, ENSMUSG00000000308, ENSMUSG00000040649, ENSMUSG00000003345, ENSMUSG00000022897	244	907	16021	0.434354	1	1	100
Annotation Cluster 66	Enrichment Score: 0.00174121297796583
Category	Term	Count	%	PValue	Genes	List Total	Pop Hits	Pop Total	Fold Enrichment	Bonferroni	Benjamini	FDR
GOTERM_BP_FAT	GO:0010604~positive regulation of macromolecule metabolic process	4	1.38889	0.994315	ENSMUSG00000024425, ENSMUSG00000020358, ENSMUSG00000064030, ENSMUSG00000001016	192	633	13588	0.447209	1	1	100
GOTERM_BP_FAT	GO:0010557~positive regulation of macromolecule biosynthetic process	3	1.04167	0.995795	ENSMUSG00000020358, ENSMUSG00000064030, ENSMUSG00000001016	192	530	13588	0.40059	1	1	100
GOTERM_BP_FAT	GO:0031328~positive regulation of cellular biosynthetic process	3	1.04167	0.996844	ENSMUSG00000020358, ENSMUSG00000064030, ENSMUSG00000001016	192	552	13588	0.384624	1	1	100
GOTERM_BP_FAT	GO:0009891~positive regulation of biosynthetic process	3	1.04167	0.997043	ENSMUSG00000020358, ENSMUSG00000064030, ENSMUSG00000001016	192	557	13588	0.381171	1	1	100

## Sheet: up
Annotation Cluster 1	Enrichment Score: 18.697655834247406
Category	Term	Count	%	PValue	Genes	List Total	Pop Hits	Pop Total	Fold Enrichment	Bonferroni	Benjamini	FDR
KEGG_PATHWAY	mmu03010:Ribosome	23	16.7883	8.41952e-27	ENSMUSG00000068396, ENSMUSG00000066443, ENSMUSG00000006333, ENSMUSG00000058558, ENSMUSG00000061787, ENSMUSG00000079641, ENSMUSG00000071532, ENSMUSG00000059291, ENSMUSG00000060636, ENSMUSG00000041841, ENSMUSG00000048758, ENSMUSG00000049517, ENSMUSG00000034892, ENSMUSG00000062611, ENSMUSG00000061167, ENSMUSG00000003429, ENSMUSG00000062006, ENSMUSG00000063556, ENSMUSG00000039001, ENSMUSG00000066116,…	56	89	5738	26.4795	2.77844e-25	2.77844e-25	7.34899e-24
GOTERM_MF_FAT	GO:0003735~structural constituent of ribosome	24	17.5182	6.24042e-25	ENSMUSG00000068396, ENSMUSG00000066443, ENSMUSG00000006333, ENSMUSG00000058558, ENSMUSG00000061787, ENSMUSG00000079641, ENSMUSG00000071532, ENSMUSG00000059291, ENSMUSG00000060636, ENSMUSG00000041841, ENSMUSG00000048758, ENSMUSG00000049517, ENSMUSG00000034892, ENSMUSG00000062611, ENSMUSG00000061167, ENSMUSG00000003429, ENSMUSG00000062006, ENSMUSG00000063556, ENSMUSG00000039001, ENSMUSG00000066116,…	94	151	13288	22.4681	1.03591e-22	1.03591e-22	7.5826e-22
SP_PIR_KEYWORDS	ribonucleoprotein	27	19.708	7.36241e-24	ENSMUSG00000068396, ENSMUSG00000066443, ENSMUSG00000006333, ENSMUSG00000058558, ENSMUSG00000061787, ENSMUSG00000071532, ENSMUSG00000079641, ENSMUSG00000059291, ENSMUSG00000060636, ENSMUSG00000020358, ENSMUSG00000041841, ENSMUSG00000004980, ENSMUSG00000048758, ENSMUSG00000049517, ENSMUSG00000034892, ENSMUSG00000062611, ENSMUSG00000061167, ENSMUSG00000003429, ENSMUSG00000062006, ENSMUSG00000063556,…	114	266	17854	15.8969	1.1559e-21	1.1559e-21	8.86127e-21
SP_PIR_KEYWORDS	ribosomal protein	23	16.7883	1.42068e-22	ENSMUSG00000068396, ENSMUSG00000066443, ENSMUSG00000006333, ENSMUSG00000058558, ENSMUSG00000061787, ENSMUSG00000079641, ENSMUSG00000071532, ENSMUSG00000059291, ENSMUSG00000060636, ENSMUSG00000041841, ENSMUSG00000048758, ENSMUSG00000049517, ENSMUSG00000034892, ENSMUSG00000062611, ENSMUSG00000061167, ENSMUSG00000003429, ENSMUSG00000062006, ENSMUSG00000063556, ENSMUSG00000039001, ENSMUSG00000066116,…	114	177	17854	20.351	2.23047e-20	1.11524e-20	1.70991e-19
GOTERM_CC_FAT	GO:0005840~ribosome	24	17.5182	9.31556e-22	ENSMUSG00000068396, ENSMUSG00000066443, ENSMUSG00000006333, ENSMUSG00000058558, ENSMUSG00000061787, ENSMUSG00000079641, ENSMUSG00000071532, ENSMUSG00000059291, ENSMUSG00000060636, ENSMUSG00000041841, ENSMUSG00000048758, ENSMUSG00000049517, ENSMUSG00000034892, ENSMUSG00000062611, ENSMUSG00000061167, ENSMUSG00000003429, ENSMUSG00000062006, ENSMUSG00000063556, ENSMUSG00000039001, ENSMUSG00000066116,…	95	192	12504	16.4526	1.41597e-19	1.41597e-19	1.11498e-18
GOTERM_BP_FAT	GO:0006412~translation	27	19.708	2.07905e-21	ENSMUSG00000068396, ENSMUSG00000066443, ENSMUSG00000037742, ENSMUSG00000006333, ENSMUSG00000058558, ENSMUSG00000061787, ENSMUSG00000071532, ENSMUSG00000079641, ENSMUSG00000059291, ENSMUSG00000060636, ENSMUSG00000041841, ENSMUSG00000048758, ENSMUSG00000035530, ENSMUSG00000049517, ENSMUSG00000034892, ENSMUSG00000062611, ENSMUSG00000061167, ENSMUSG00000003429, ENSMUSG00000070319, ENSMUSG00000062006,…	93	319	13588	12.3665	1.03537e-18	1.03537e-18	2.99223e-18
GOTERM_CC_FAT	GO:0030529~ribonucleoprotein complex	31	22.6277	1.41945e-20	ENSMUSG00000068396, ENSMUSG00000066443, ENSMUSG00000006333, ENSMUSG00000004096, ENSMUSG00000058558, ENSMUSG00000003814, ENSMUSG00000061787, ENSMUSG00000071532, ENSMUSG00000079641, ENSMUSG00000059291, ENSMUSG00000060636, ENSMUSG00000020358, ENSMUSG00000041841, ENSMUSG00000004980, ENSMUSG00000048758, ENSMUSG00000049517, ENSMUSG00000034892, ENSMUSG00000062611, ENSMUSG00000061167, ENSMUSG00000003429,…	95	462	12504	8.83172	2.15757e-18	1.07879e-18	1.69895e-17
GOTERM_MF_FAT	GO:0005198~structural molecule activity	27	19.708	2.58374e-17	ENSMUSG00000068396, ENSMUSG00000066443, ENSMUSG00000031425, ENSMUSG00000006333, ENSMUSG00000058558, ENSMUSG00000023004, ENSMUSG00000061787, ENSMUSG00000071532, ENSMUSG00000079641, ENSMUSG00000059291, ENSMUSG00000060636, ENSMUSG00000041841, ENSMUSG00000048758, ENSMUSG00000049517, ENSMUSG00000034892, ENSMUSG00000072235, ENSMUSG00000062611, ENSMUSG00000061167, ENSMUSG00000003429, ENSMUSG00000062006,…	94	450	13288	8.4817	4.289e-15	2.1445e-15	3.13944e-14
GOTERM_CC_FAT	GO:0043228~non-membrane-bounded organelle	36	26.2774	1.64433e-07	ENSMUSG00000068396, ENSMUSG00000066443, ENSMUSG00000060678, ENSMUSG00000006333, ENSMUSG00000058558, ENSMUSG00000023004, ENSMUSG00000061787, ENSMUSG00000049775, ENSMUSG00000079641, ENSMUSG00000071532, ENSMUSG00000059291, ENSMUSG00000060636, ENSMUSG00000079523, ENSMUSG00000050347, ENSMUSG00000041841, ENSMUSG00000001016, ENSMUSG00000048758, ENSMUSG00000049517, ENSMUSG00000031347, ENSMUSG00000034892,…	95	1919	12504	2.46918	2.49935e-05	8.33125e-06	0.00019681
GOTERM_CC_FAT	GO:0043232~intracellular non-membrane-bounded organelle	36	26.2774	1.64433e-07	ENSMUSG00000068396, ENSMUSG00000066443, ENSMUSG00000060678, ENSMUSG00000006333, ENSMUSG00000058558, ENSMUSG00000023004, ENSMUSG00000061787, ENSMUSG00000049775, ENSMUSG00000079641, ENSMUSG00000071532, ENSMUSG00000059291, ENSMUSG00000060636, ENSMUSG00000079523, ENSMUSG00000050347, ENSMUSG00000041841, ENSMUSG00000001016, ENSMUSG00000048758, ENSMUSG00000049517, ENSMUSG00000031347, ENSMUSG00000034892,…	95	1919	12504	2.46918	2.49935e-05	8.33125e-06	0.00019681
Annotation Cluster 2	Enrichment Score: 5.136650566149873
Category	Term	Count	%	PValue	Genes	List Total	Pop Hits	Pop Total	Fold Enrichment	Bonferroni	Benjamini	FDR
SP_PIR_KEYWORDS	rrna-binding	6	4.37956	2.65226e-08	ENSMUSG00000059291, ENSMUSG00000041841, ENSMUSG00000006333, ENSMUSG00000003429, ENSMUSG00000058558, ENSMUSG00000063556, ENSMUSG00000071532	114	15	17854	62.6456	4.16403e-06	1.04101e-06	3.19221e-05
GOTERM_MF_FAT	GO:0019843~rRNA binding	6	4.37956	5.76449e-07	ENSMUSG00000059291, ENSMUSG00000041841, ENSMUSG00000006333, ENSMUSG00000003429, ENSMUSG00000058558, ENSMUSG00000063556, ENSMUSG00000071532	94	24	13288	35.3404	9.56859e-05	3.18963e-05	0.000700428
SP_PIR_KEYWORDS	rna-binding	13	9.48905	5.8021e-05	ENSMUSG00000059291, ENSMUSG00000052137, ENSMUSG00000020358, ENSMUSG00000041841, ENSMUSG00000006333, ENSMUSG00000004980, ENSMUSG00000003429, ENSMUSG00000070319, ENSMUSG00000020018, ENSMUSG00000071172, ENSMUSG00000058558, ENSMUSG00000063556, ENSMUSG00000071532, ENSMUSG00000046434	114	485	17854	4.1979	0.0090682	0.00113805	0.0698108
GOTERM_MF_FAT	GO:0003723~RNA binding	16	11.6788	6.11446e-05	ENSMUSG00000059291, ENSMUSG00000052137, ENSMUSG00000020358, ENSMUSG00000041841, ENSMUSG00000006333, ENSMUSG00000004096, ENSMUSG00000004980, ENSMUSG00000003429, ENSMUSG00000070319, ENSMUSG00000020018, ENSMUSG00000071172, ENSMUSG00000001016, ENSMUSG00000058558, ENSMUSG00000003814, ENSMUSG00000063556, ENSMUSG00000071532, ENSMUSG00000046434	94	672	13288	3.36575	0.010099	0.00253436	0.0742702
INTERPRO	IPR012677:Nucleotide-binding, alpha-beta plait	8	5.83942	0.00038232	ENSMUSG00000052137, ENSMUSG00000020358, ENSMUSG00000004980, ENSMUSG00000032582, ENSMUSG00000070319, ENSMUSG00000071172, ENSMUSG00000063556, ENSMUSG00000071532, ENSMUSG00000046434	112	213	17763	5.95674	0.0845439	0.0845439	0.489382
Annotation Cluster 3	Enrichment Score: 4.750530773953398
Category	Term	Count	%	PValue	Genes	List Total	Pop Hits	Pop Total	Fold Enrichment	Bonferroni	Benjamini	FDR
GOTERM_CC_FAT	GO:0044445~cytosolic part	8	5.83942	4.25007e-07	ENSMUSG00000008682, ENSMUSG00000012848, ENSMUSG00000034892, ENSMUSG00000052033, ENSMUSG00000031197, ENSMUSG00000073940, ENSMUSG00000052305, ENSMUSG00000006412, ENSMUSG00000061787, ENSMUSG00000081344	95	63	12504	16.7138	6.4599e-05	1.61502e-05	0.000508691
GOTERM_CC_FAT	GO:0022626~cytosolic ribosome	5	3.64964	8.45457e-06	ENSMUSG00000008682, ENSMUSG00000012848, ENSMUSG00000034892, ENSMUSG00000048758, ENSMUSG00000061787, ENSMUSG00000081344	95	18	12504	36.5614	0.00128427	0.000183569	0.0101188
GOTERM_CC_FAT	GO:0033279~ribosomal subunit	7	5.10949	9.70971e-06	ENSMUSG00000008682, ENSMUSG00000012848, ENSMUSG00000034892, ENSMUSG00000006333, ENSMUSG00000082035, ENSMUSG00000061787, ENSMUSG00000081344, ENSMUSG00000049517	95	66	12504	13.9598	0.00147479	0.000163973	0.0116209
GOTERM_CC_FAT	GO:0015935~small ribosomal subunit	5	3.64964	6.15956e-05	ENSMUSG00000012848, ENSMUSG00000034892, ENSMUSG00000006333, ENSMUSG00000061787, ENSMUSG00000081344, ENSMUSG00000049517	95	29	12504	22.6933	0.00931912	0.000719957	0.0736989
GOTERM_CC_FAT	GO:0022627~cytosolic small ribosomal subunit	3	2.18978	0.000822437	ENSMUSG00000012848, ENSMUSG00000034892, ENSMUSG00000061787, ENSMUSG00000081344	95	6	12504	65.8105	0.117558	0.0069238	0.979948
Annotation Cluster 4	Enrichment Score: 3.5197241818510214
Category	Term	Count	%	PValue	Genes	List Total	Pop Hits	Pop Total	Fold Enrichment	Bonferroni	Benjamini	FDR
SP_PIR_KEYWORDS	mitochondrion inner membrane	11	8.0292	2.49518e-07	ENSMUSG00000022450, ENSMUSG00000021520, ENSMUSG00000026032, ENSMUSG00000004264, ENSMUSG00000032330, ENSMUSG00000014313, ENSMUSG00000035674, ENSMUSG00000037363, ENSMUSG00000017778, ENSMUSG00000021606, ENSMUSG00000061518	114	183	17854	9.41396	3.91735e-05	7.83483e-06	0.000300315
GOTERM_CC_FAT	GO:0005743~mitochondrial inner membrane	13	9.48905	2.09309e-06	ENSMUSG00000022450, ENSMUSG00000021520, ENSMUSG00000071528, ENSMUSG00000026032, ENSMUSG00000004264, ENSMUSG00000032330, ENSMUSG00000014313, ENSMUSG00000035674, ENSMUSG00000070394, ENSMUSG00000037363, ENSMUSG00000021606, ENSMUSG00000017778, ENSMUSG00000061518	95	296	12504	5.78065	0.000318099	6.36279e-05	0.00250519
SP_PIR_KEYWORDS	respiratory chain	7	5.10949	2.59074e-06	ENSMUSG00000022450, ENSMUSG00000021520, ENSMUSG00000026032, ENSMUSG00000035674, ENSMUSG00000064360, ENSMUSG00000021606, ENSMUSG00000061518	114	62	17854	17.6822	0.000406664	6.77888e-05	0.00311812
KEGG_PATHWAY	mmu00190:Oxidative phosphorylation	10	7.29927	3.13877e-06	ENSMUSG00000022450, ENSMUSG00000021520, ENSMUSG00000026032, ENSMUSG00000032330, ENSMUSG00000014313, ENSMUSG00000035674, ENSMUSG00000064360, ENSMUSG00000017778, ENSMUSG00000021606, ENSMUSG00000061518	56	130	5738	7.88187	0.000103574	5.17885e-05	0.00273965
SP_PIR_KEYWORDS	electron transport	8	5.83942	3.32532e-06	ENSMUSG00000022450, ENSMUSG00000021520, ENSMUSG00000026032, ENSMUSG00000035674, ENSMUSG00000028367, ENSMUSG00000064360, ENSMUSG00000021606, ENSMUSG00000079677	114	100	17854	12.5291	0.00052194	7.45796e-05	0.00400223
GOTERM_CC_FAT	GO:0019866~organelle inner membrane	13	9.48905	3.61078e-06	ENSMUSG00000022450, ENSMUSG00000021520, ENSMUSG00000071528, ENSMUSG00000026032, ENSMUSG00000004264, ENSMUSG00000032330, ENSMUSG00000014313, ENSMUSG00000035674, ENSMUSG00000070394, ENSMUSG00000037363, ENSMUSG00000021606, ENSMUSG00000017778, ENSMUSG00000061518	95	312	12504	5.48421	0.000548689	9.1469e-05	0.00432166
KEGG_PATHWAY	mmu05012:Parkinson's disease	10	7.29927	3.79516e-06	ENSMUSG00000022450, ENSMUSG00000021520, ENSMUSG00000026032, ENSMUSG00000032330, ENSMUSG00000014313, ENSMUSG00000035674, ENSMUSG00000064360, ENSMUSG00000017778, ENSMUSG00000021606, ENSMUSG00000061518	56	133	5738	7.70408	0.000125233	4.17459e-05	0.00331256
GOTERM_CC_FAT	GO:0070469~respiratory chain	7	5.10949	8.88041e-06	ENSMUSG00000022450, ENSMUSG00000021520, ENSMUSG00000026032, ENSMUSG00000032330, ENSMUSG00000035674, ENSMUSG00000064360, ENSMUSG00000021606	95	65	12504	14.1746	0.00134892	0.000168714	0.0106285
GOTERM_BP_FAT	GO:0022900~electron transport chain	8	5.83942	1.05319e-05	ENSMUSG00000022450, ENSMUSG00000021520, ENSMUSG00000026032, ENSMUSG00000035674, ENSMUSG00000028367, ENSMUSG00000064360, ENSMUSG00000021606, ENSMUSG00000079677	93	112	13588	10.4363	0.0052312	0.00261903	0.0151568
GOTERM_CC_FAT	GO:0031966~mitochondrial membrane	13	9.48905	1.91806e-05	ENSMUSG00000022450, ENSMUSG00000021520, ENSMUSG00000071528, ENSMUSG00000026032, ENSMUSG00000004264, ENSMUSG00000032330, ENSMUSG00000014313, ENSMUSG00000035674, ENSMUSG00000070394, ENSMUSG00000037363, ENSMUSG00000021606, ENSMUSG00000017778, ENSMUSG00000061518	95	368	12504	4.64966	0.00291124	0.000265009	0.0229549
GOTERM_CC_FAT	GO:0005740~mitochondrial envelope	13	9.48905	3.48405e-05	ENSMUSG00000022450, ENSMUSG00000021520, ENSMUSG00000071528, ENSMUSG00000026032, ENSMUSG00000004264, ENSMUSG00000032330, ENSMUSG00000014313, ENSMUSG00000035674, ENSMUSG00000070394, ENSMUSG00000037363, ENSMUSG00000021606, ENSMUSG00000017778, ENSMUSG00000061518	95	391	12504	4.37615	0.00528185	0.000441223	0.0416927
SP_PIR_KEYWORDS	mitochondrion	16	11.6788	0.000135918	ENSMUSG00000071528, ENSMUSG00000022450, ENSMUSG00000004264, ENSMUSG00000064360, ENSMUSG00000021606, ENSMUSG00000079677, ENSMUSG00000061518, ENSMUSG00000021520, ENSMUSG00000026032, ENSMUSG00000016833, ENSMUSG00000032330, ENSMUSG00000014313, ENSMUSG00000035674, ENSMUSG00000021290, ENSMUSG00000037363, ENSMUSG00000017778	114	790	17854	3.17193	0.0211145	0.00236837	0.163466
GOTERM_CC_FAT	GO:0044429~mitochondrial part	14	10.219	0.000142069	ENSMUSG00000022450, ENSMUSG00000021520, ENSMUSG00000071528, ENSMUSG00000026032, ENSMUSG00000004264, ENSMUSG00000032330, ENSMUSG00000014313, ENSMUSG00000035674, ENSMUSG00000070394, ENSMUSG00000037363, ENSMUSG00000021606, ENSMUSG00000017778, ENSMUSG00000079677, ENSMUSG00000061518	95	524	12504	3.51659	0.0213644	0.00154138	0.16991
GOTERM_CC_FAT	GO:0031967~organelle envelope	14	10.219	0.000191212	ENSMUSG00000022450, ENSMUSG00000021520, ENSMUSG00000071528, ENSMUSG00000026032, ENSMUSG00000004264, ENSMUSG00000032330, ENSMUSG00000014313, ENSMUSG00000035674, ENSMUSG00000070394, ENSMUSG00000001440, ENSMUSG00000037363, ENSMUSG00000021606, ENSMUSG00000017778, ENSMUSG00000061518	95	540	12504	3.4124	0.0286487	0.00193593	0.228623
GOTERM_CC_FAT	GO:0031975~envelope	14	10.219	0.00019828	ENSMUSG00000022450, ENSMUSG00000021520, ENSMUSG00000071528, ENSMUSG00000026032, ENSMUSG00000004264, ENSMUSG00000032330, ENSMUSG00000014313, ENSMUSG00000035674, ENSMUSG00000070394, ENSMUSG00000001440, ENSMUSG00000037363, ENSMUSG00000021606, ENSMUSG00000017778, ENSMUSG00000061518	95	542	12504	3.39981	0.0296918	0.00188207	0.237064
GOTERM_CC_FAT	GO:0005739~mitochondrion	23	16.7883	0.000253461	ENSMUSG00000068396, ENSMUSG00000022450, ENSMUSG00000071528, ENSMUSG00000004264, ENSMUSG00000028691, ENSMUSG00000015733, ENSMUSG00000070394, ENSMUSG00000028367, ENSMUSG00000064360, ENSMUSG00000062006, ENSMUSG00000021606, ENSMUSG00000066116, ENSMUSG00000079677, ENSMUSG00000061518, ENSMUSG00000021520, ENSMUSG00000060636, ENSMUSG00000026032, ENSMUSG00000016833, ENSMUSG00000032330, ENSMUSG00000014313,…	95	1322	12504	2.28993	0.0377981	0.00226396	0.302947
KEGG_PATHWAY	mmu05010:Alzheimer's disease	9	6.56934	0.000298302	ENSMUSG00000022450, ENSMUSG00000021520, ENSMUSG00000026032, ENSMUSG00000032330, ENSMUSG00000014313, ENSMUSG00000035674, ENSMUSG00000017778, ENSMUSG00000021606, ENSMUSG00000061518	56	182	5738	5.06692	0.00979714	0.00245834	0.260074
KEGG_PATHWAY	mmu05016:Huntington's disease	9	6.56934	0.000309644	ENSMUSG00000022450, ENSMUSG00000021520, ENSMUSG00000026032, ENSMUSG00000032330, ENSMUSG00000014313, ENSMUSG00000035674, ENSMUSG00000017778, ENSMUSG00000021606, ENSMUSG00000061518	56	183	5738	5.03923	0.0101678	0.00204188	0.26995
GOTERM_MF_FAT	GO:0004129~cytochrome-c oxidase activity	4	2.91971	0.000531037	ENSMUSG00000032330, ENSMUSG00000014313, ENSMUSG00000017778, ENSMUSG00000061518	94	23	13288	24.5846	0.0843998	0.0174805	0.643344
GOTERM_MF_FAT	GO:0016676~oxidoreductase activity, acting on heme group of donors, oxygen as acceptor	4	2.91971	0.000531037	ENSMUSG00000032330, ENSMUSG00000014313, ENSMUSG00000017778, ENSMUSG00000061518	94	23	13288	24.5846	0.0843998	0.0174805	0.643344
GOTERM_MF_FAT	GO:0016675~oxidoreductase activity, acting on heme group of donors	4	2.91971	0.000531037	ENSMUSG00000032330, ENSMUSG00000014313, ENSMUSG00000017778, ENSMUSG00000061518	94	23	13288	24.5846	0.0843998	0.0174805	0.643344
GOTERM_MF_FAT	GO:0015002~heme-copper terminal oxidase activity	4	2.91971	0.000531037	ENSMUSG00000032330, ENSMUSG00000014313, ENSMUSG00000017778, ENSMUSG00000061518	94	23	13288	24.5846	0.0843998	0.0174805	0.643344
KEGG_PATHWAY	mmu04260:Cardiac muscle contraction	6	4.37956	0.00083445	ENSMUSG00000021520, ENSMUSG00000032330, ENSMUSG00000014313, ENSMUSG00000040118, ENSMUSG00000017778, ENSMUSG00000061518	56	78	5738	7.88187	0.0271723	0.00458086	0.726006
GOTERM_CC_FAT	GO:0031090~organelle membrane	16	11.6788	0.000976053	ENSMUSG00000071528, ENSMUSG00000022450, ENSMUSG00000004264, ENSMUSG00000015733, ENSMUSG00000070394, ENSMUSG00000030654, ENSMUSG00000021606, ENSMUSG00000061518, ENSMUSG00000021520, ENSMUSG00000026032, ENSMUSG00000032330, ENSMUSG00000014313, ENSMUSG00000035674, ENSMUSG00000037363, ENSMUSG00000018567, ENSMUSG00000017778	95	809	12504	2.60314	0.137942	0.0077818	1.16201
GOTERM_BP_FAT	GO:0006091~generation of precursor metabolites and energy	8	5.83942	0.00194546	ENSMUSG00000022450, ENSMUSG00000021520, ENSMUSG00000026032, ENSMUSG00000035674, ENSMUSG00000028367, ENSMUSG00000064360, ENSMUSG00000021606, ENSMUSG00000079677	93	261	13588	4.47839	0.620835	0.215294	2.76378
GOTERM_MF_FAT	GO:0015078~hydrogen ion transmembrane transporter activity	5	3.64964	0.00259335	ENSMUSG00000021520, ENSMUSG00000032330, ENSMUSG00000014313, ENSMUSG00000017778, ENSMUSG00000061518	94	82	13288	8.61962	0.350177	0.0597216	3.10596
GOTERM_MF_FAT	GO:0015077~monovalent inorganic cation transmembrane transporter activity	5	3.64964	0.00321407	ENSMUSG00000021520, ENSMUSG00000032330, ENSMUSG00000014313, ENSMUSG00000017778, ENSMUSG00000061518	94	87	13288	8.12424	0.413976	0.064617	3.83611
GOTERM_MF_FAT	GO:0022890~inorganic cation transmembrane transporter activity	5	3.64964	0.0120838	ENSMUSG00000021520, ENSMUSG00000032330, ENSMUSG00000014313, ENSMUSG00000017778, ENSMUSG00000061518	94	127	13288	5.56542	0.867096	0.200874	13.7329
GOTERM_BP_FAT	GO:0055114~oxidation reduction	11	8.0292	0.0152986	ENSMUSG00000022450, ENSMUSG00000021520, ENSMUSG00000026032, ENSMUSG00000028691, ENSMUSG00000035674, ENSMUSG00000028367, ENSMUSG00000064360, ENSMUSG00000021606, ENSMUSG00000016194, ENSMUSG00000028980, ENSMUSG00000079677	93	672	13588	2.39164	0.999537	0.535947	19.8991
SP_PIR_KEYWORDS	transit peptide	7	5.10949	0.070279	ENSMUSG00000016833, ENSMUSG00000032330, ENSMUSG00000037363, ENSMUSG00000017778, ENSMUSG00000021606, ENSMUSG00000079677, ENSMUSG00000061518	114	457	17854	2.3989	0.999989	0.42004	58.3996
SP_PIR_KEYWORDS	oxidoreductase	8	5.83942	0.0710837	ENSMUSG00000032330, ENSMUSG00000028691, ENSMUSG00000014313, ENSMUSG00000064360, ENSMUSG00000017778, ENSMUSG00000016194, ENSMUSG00000028980, ENSMUSG00000061518	114	572	17854	2.19041	0.999991	0.409161	58.8309
UP_SEQ_FEATURE	transit peptide:Mitochondrion	7	5.10949	0.0918732	ENSMUSG00000016833, ENSMUSG00000032330, ENSMUSG00000037363, ENSMUSG00000017778, ENSMUSG00000021606, ENSMUSG00000079677, ENSMUSG00000061518	112	449	16021	2.23009	1	0.992302	72.4665
SP_PIR_KEYWORDS	transport	15	10.9489	0.120529	ENSMUSG00000022450, ENSMUSG00000073940, ENSMUSG00000052305, ENSMUSG00000040118, ENSMUSG00000028367, ENSMUSG00000001440, ENSMUSG00000029462, ENSMUSG00000064360, ENSMUSG00000021606, ENSMUSG00000079677, ENSMUSG00000021520, ENSMUSG00000026032, ENSMUSG00000035674, ENSMUSG00000018567, ENSMUSG00000027706, ENSMUSG00000046434	114	1571	17854	1.49536	1	0.58385	78.6864
SP_PIR_KEYWORDS	membrane	28	20.438	0.958759	ENSMUSG00000022450, ENSMUSG00000031425, ENSMUSG00000004264, ENSMUSG00000040118, ENSMUSG00000064360, ENSMUSG00000021606, ENSMUSG00000016194, ENSMUSG00000061518, ENSMUSG00000068040, ENSMUSG00000026032, ENSMUSG00000014313, ENSMUSG00000035674, ENSMUSG00000028788, ENSMUSG00000027706, ENSMUSG00000074872, ENSMUSG00000050043, ENSMUSG00000071528, ENSMUSG00000020921, ENSMUSG00000070394, ENSMUSG00000030654,…	114	5507	17854	0.796294	1	0.999989	100
Annotation Cluster 5	Enrichment Score: 1.9677197838837681
Category	Term	Count	%	PValue	Genes	List Total	Pop Hits	Pop Total	Fold Enrichment	Bonferroni	Benjamini	FDR
GOTERM_MF_FAT	GO:0051082~unfolded protein binding	5	3.64964	0.00144889	ENSMUSG00000052033, ENSMUSG00000031197, ENSMUSG00000006412, ENSMUSG00000003814, ENSMUSG00000042043	94	70	13288	10.0973	0.213915	0.0393211	1.74636
GOTERM_CC_FAT	GO:0016272~prefoldin complex	3	2.18978	0.0024194	ENSMUSG00000052033, ENSMUSG00000031197, ENSMUSG00000006412	95	10	12504	39.4863	0.308017	0.0182413	2.85766
GOTERM_BP_FAT	GO:0006457~protein folding	4	2.91971	0.054967	ENSMUSG00000052033, ENSMUSG00000031197, ENSMUSG00000006412, ENSMUSG00000003814	93	127	13588	4.60181	1	0.738337	55.6774
SP_PIR_KEYWORDS	Chaperone	4	2.91971	0.0698678	ENSMUSG00000031197, ENSMUSG00000006412, ENSMUSG00000003814, ENSMUSG00000042043	114	150	17854	4.17637	0.999988	0.433662	58.1776
Annotation Cluster 6	Enrichment Score: 1.9330451396343222
Category	Term	Count	%	PValue	Genes	List Total	Pop Hits	Pop Total	Fold Enrichment	Bonferroni	Benjamini	FDR
SMART	SM00360:RRM	7	5.10949	6.61237e-05	ENSMUSG00000052137, ENSMUSG00000020358, ENSMUSG00000004980, ENSMUSG00000032582, ENSMUSG00000070319, ENSMUSG00000071172, ENSMUSG00000046434	32	212	9131	9.42173	0.00184981	0.00184981	0.0553032
INTERPRO	IPR012677:Nucleotide-binding, alpha-beta plait	8	5.83942	0.00038232	ENSMUSG00000052137, ENSMUSG00000020358, ENSMUSG00000004980, ENSMUSG00000032582, ENSMUSG00000070319, ENSMUSG00000071172, ENSMUSG00000063556, ENSMUSG00000071532, ENSMUSG00000046434	112	213	17763	5.95674	0.0845439	0.0845439	0.489382
INTERPRO	IPR000504:RNA recognition motif, RNP-1	7	5.10949	0.00215618	ENSMUSG00000052137, ENSMUSG00000020358, ENSMUSG00000004980, ENSMUSG00000032582, ENSMUSG00000070319, ENSMUSG00000071172, ENSMUSG00000046434	112	212	17763	5.23673	0.392628	0.22066	2.73122
SP_PIR_KEYWORDS	methylation	7	5.10949	0.00282866	ENSMUSG00000020358, ENSMUSG00000037742, ENSMUSG00000060678, ENSMUSG00000004980, ENSMUSG00000048758, ENSMUSG00000023004, ENSMUSG00000046434	114	221	17854	4.96063	0.359001	0.0363823	3.35188
PIR_SUPERFAMILY	PIRSF002072:helix-destabilizing protein	3	2.18978	0.00312725	ENSMUSG00000020358, ENSMUSG00000004980, ENSMUSG00000046434	79	9	8136	34.3291	0.252701	0.252701	3.3708
UP_SEQ_FEATURE	domain:RRM 2	4	2.91971	0.0232133	ENSMUSG00000052137, ENSMUSG00000020358, ENSMUSG00000004980, ENSMUSG00000046434	112	88	16021	6.50203	0.999188	0.906723	26.9724
UP_SEQ_FEATURE	domain:RRM 1	4	2.91971	0.0232133	ENSMUSG00000052137, ENSMUSG00000020358, ENSMUSG00000004980, ENSMUSG00000046434	112	88	16021	6.50203	0.999188	0.906723	26.9724
UP_SEQ_FEATURE	compositionally biased region:Gly-rich	3	2.18978	0.372587	ENSMUSG00000020358, ENSMUSG00000004980, ENSMUSG00000046434	112	187	16021	2.29483	1	1	99.8047
SP_PIR_KEYWORDS	DNA binding	3	2.18978	0.487735	ENSMUSG00000020358, ENSMUSG00000060678, ENSMUSG00000046434	114	258	17854	1.82109	1	0.973254	99.9681
GOTERM_MF_FAT	GO:0003677~DNA binding	7	5.10949	0.989582	ENSMUSG00000020358, ENSMUSG00000060678, ENSMUSG00000030393, ENSMUSG00000004980, ENSMUSG00000024914, ENSMUSG00000001016, ENSMUSG00000046434	94	1781	13288	0.555605	1	1	100
Annotation Cluster 7	Enrichment Score: 1.7824512916169464
Category	Term	Count	%	PValue	Genes	List Total	Pop Hits	Pop Total	Fold Enrichment	Bonferroni	Benjamini	FDR
SP_PIR_KEYWORDS	isopeptide bond	7	5.10949	0.00837832	ENSMUSG00000008682, ENSMUSG00000060678, ENSMUSG00000001440, ENSMUSG00000048758, ENSMUSG00000023004, ENSMUSG00000045210, ENSMUSG00000046434	114	277	17854	3.95776	0.733115	0.0966187	9.63063
SP_PIR_KEYWORDS	ubl conjugation	9	6.56934	0.0182336	ENSMUSG00000008682, ENSMUSG00000050071, ENSMUSG00000060678, ENSMUSG00000001440, ENSMUSG00000048758, ENSMUSG00000023004, ENSMUSG00000046432, ENSMUSG00000045210, ENSMUSG00000046434	114	524	17854	2.68994	0.944373	0.15629	19.8669
UP_SEQ_FEATURE	cross-link:Glycyl lysine isopeptide (Lys-Gly) (interchain with G-Cter in ubiquitin)	5	3.64964	0.0294183	ENSMUSG00000008682, ENSMUSG00000001440, ENSMUSG00000048758, ENSMUSG00000023004, ENSMUSG00000045210	112	168	16021	4.25728	0.999882	0.895844	32.9426
Annotation Cluster 8	Enrichment Score: 1.2540861658125069
Category	Term	Count	%	PValue	Genes	List Total	Pop Hits	Pop Total	Fold Enrichment	Bonferroni	Benjamini	FDR
GOTERM_BP_FAT	GO:0043623~cellular protein complex assembly	6	4.37956	0.000821171	ENSMUSG00000072235, ENSMUSG00000015733, ENSMUSG00000001440, ENSMUSG00000023004, ENSMUSG00000003814, ENSMUSG00000042043	93	108	13588	8.11708	0.33576	0.127481	1.17538
GOTERM_BP_FAT	GO:0034622~cellular macromolecular complex assembly	7	5.10949	0.00352876	ENSMUSG00000060678, ENSMUSG00000072235, ENSMUSG00000015733, ENSMUSG00000001440, ENSMUSG00000023004, ENSMUSG00000003814, ENSMUSG00000042043	93	217	13588	4.71315	0.828029	0.296781	4.96043
GOTERM_BP_FAT	GO:0034621~cellular macromolecular complex subunit organization	7	5.10949	0.00634121	ENSMUSG00000060678, ENSMUSG00000072235, ENSMUSG00000015733, ENSMUSG00000001440, ENSMUSG00000023004, ENSMUSG00000003814, ENSMUSG00000042043	93	245	13588	4.1745	0.957911	0.410214	8.7489
GOTERM_BP_FAT	GO:0070271~protein complex biogenesis	6	4.37956	0.0189354	ENSMUSG00000072235, ENSMUSG00000015733, ENSMUSG00000001440, ENSMUSG00000023004, ENSMUSG00000003814, ENSMUSG00000042043	93	227	13588	3.86187	0.999927	0.579149	24.0532
GOTERM_BP_FAT	GO:0006461~protein complex assembly	6	4.37956	0.0189354	ENSMUSG00000072235, ENSMUSG00000015733, ENSMUSG00000001440, ENSMUSG00000023004, ENSMUSG00000003814, ENSMUSG00000042043	93	227	13588	3.86187	0.999927	0.579149	24.0532
GOTERM_BP_FAT	GO:0065003~macromolecular complex assembly	7	5.10949	0.0270936	ENSMUSG00000060678, ENSMUSG00000072235, ENSMUSG00000015733, ENSMUSG00000001440, ENSMUSG00000023004, ENSMUSG00000003814, ENSMUSG00000042043	93	338	13588	3.0259	0.999999	0.650836	32.6535
GOTERM_BP_FAT	GO:0051258~protein polymerization	3	2.18978	0.0299424	ENSMUSG00000072235, ENSMUSG00000015733, ENSMUSG00000023004	93	40	13588	10.9581	1	0.660868	35.4367
GOTERM_BP_FAT	GO:0043933~macromolecular complex subunit organization	7	5.10949	0.0382145	ENSMUSG00000060678, ENSMUSG00000072235, ENSMUSG00000015733, ENSMUSG00000001440, ENSMUSG00000023004, ENSMUSG00000003814, ENSMUSG00000042043	93	367	13588	2.78679	1	0.702622	42.9236
GOTERM_BP_FAT	GO:0007010~cytoskeleton organization	6	4.37956	0.0702458	ENSMUSG00000079523, ENSMUSG00000050347, ENSMUSG00000015733, ENSMUSG00000018567, ENSMUSG00000023004, ENSMUSG00000049775, ENSMUSG00000003814	93	326	13588	2.6891	1	0.713711	64.9454
SP_PIR_KEYWORDS	microtubule	4	2.91971	0.164812	ENSMUSG00000072235, ENSMUSG00000018567, ENSMUSG00000023004, ENSMUSG00000042043	114	221	17854	2.83464	1	0.677295	88.5552
GOTERM_BP_FAT	GO:0007017~microtubule-based process	4	2.91971	0.171864	ENSMUSG00000072235, ENSMUSG00000015733, ENSMUSG00000018567, ENSMUSG00000023004	93	211	13588	2.76981	1	0.881679	93.3733
GOTERM_BP_FAT	GO:0000226~microtubule cytoskeleton organization	3	2.18978	0.17323	ENSMUSG00000015733, ENSMUSG00000018567, ENSMUSG00000023004	93	111	13588	3.94885	1	0.878178	93.5289
GOTERM_CC_FAT	GO:0015630~microtubule cytoskeleton	6	4.37956	0.250047	ENSMUSG00000031347, ENSMUSG00000072235, ENSMUSG00000018567, ENSMUSG00000023004, ENSMUSG00000042043, ENSMUSG00000020463	95	450	12504	1.75495	1	0.863038	96.8064
GOTERM_CC_FAT	GO:0005874~microtubule	4	2.91971	0.269769	ENSMUSG00000072235, ENSMUSG00000018567, ENSMUSG00000023004, ENSMUSG00000042043	95	240	12504	2.19368	1	0.874787	97.6786
SP_PIR_KEYWORDS	cytoskeleton	6	4.37956	0.309592	ENSMUSG00000031347, ENSMUSG00000079523, ENSMUSG00000050347, ENSMUSG00000018567, ENSMUSG00000049775, ENSMUSG00000042043, ENSMUSG00000020463	114	583	17854	1.61181	1	0.89323	98.8425
GOTERM_CC_FAT	GO:0044430~cytoskeletal part	7	5.10949	0.529582	ENSMUSG00000031347, ENSMUSG00000072235, ENSMUSG00000015733, ENSMUSG00000018567, ENSMUSG00000023004, ENSMUSG00000042043, ENSMUSG00000020463	95	774	12504	1.19037	1	0.975219	99.988
GOTERM_CC_FAT	GO:0005856~cytoskeleton	9	6.56934	0.615497	ENSMUSG00000031347, ENSMUSG00000079523, ENSMUSG00000050347, ENSMUSG00000072235, ENSMUSG00000015733, ENSMUSG00000018567, ENSMUSG00000023004, ENSMUSG00000049775, ENSMUSG00000042043, ENSMUSG00000020463	95	1122	12504	1.05578	1	0.987753	99.9989
Annotation Cluster 9	Enrichment Score: 1.0954080224547367
Category	Term	Count	%	PValue	Genes	List Total	Pop Hits	Pop Total	Fold Enrichment	Bonferroni	Benjamini	FDR
GOTERM_BP_FAT	GO:0030837~negative regulation of actin filament polymerization	3	2.18978	0.0122944	ENSMUSG00000079523, ENSMUSG00000050347, ENSMUSG00000015733, ENSMUSG00000049775	93	25	13588	17.5329	0.997889	0.585249	16.3092
GOTERM_BP_FAT	GO:0032272~negative regulation of protein polymerization	3	2.18978	0.0142591	ENSMUSG00000079523, ENSMUSG00000050347, ENSMUSG00000015733, ENSMUSG00000049775	93	27	13588	16.2342	0.999217	0.590992	18.6735
GOTERM_BP_FAT	GO:0031333~negative regulation of protein complex assembly	3	2.18978	0.0142591	ENSMUSG00000079523, ENSMUSG00000050347, ENSMUSG00000015733, ENSMUSG00000049775	93	27	13588	16.2342	0.999217	0.590992	18.6735
GOTERM_BP_FAT	GO:0030833~regulation of actin filament polymerization	3	2.18978	0.0371889	ENSMUSG00000079523, ENSMUSG00000050347, ENSMUSG00000015733, ENSMUSG00000049775	93	45	13588	9.7405	1	0.715839	42.0413
GOTERM_BP_FAT	GO:0051494~negative regulation of cytoskeleton organization	3	2.18978	0.0418264	ENSMUSG00000079523, ENSMUSG00000050347, ENSMUSG00000015733, ENSMUSG00000049775	93	48	13588	9.13172	1	0.713962	45.9321
GOTERM_BP_FAT	GO:0008064~regulation of actin polymerization or depolymerization	3	2.18978	0.0450324	ENSMUSG00000079523, ENSMUSG00000050347, ENSMUSG00000015733, ENSMUSG00000049775	93	50	13588	8.76645	1	0.720519	48.4783
GOTERM_BP_FAT	GO:0030832~regulation of actin filament length	3	2.18978	0.0466686	ENSMUSG00000079523, ENSMUSG00000050347, ENSMUSG00000015733, ENSMUSG00000049775	93	51	13588	8.59456	1	0.714259	49.7343
GOTERM_BP_FAT	GO:0032271~regulation of protein polymerization	3	2.18978	0.0569273	ENSMUSG00000079523, ENSMUSG00000050347, ENSMUSG00000015733, ENSMUSG00000049775	93	57	13588	7.68987	1	0.734664	56.9824
GOTERM_BP_FAT	GO:0032956~regulation of actin cytoskeleton organization	3	2.18978	0.0623249	ENSMUSG00000079523, ENSMUSG00000050347, ENSMUSG00000015733, ENSMUSG00000049775	93	60	13588	7.30538	1	0.722487	60.3932
GOTERM_BP_FAT	GO:0032970~regulation of actin filament-based process	3	2.18978	0.0641615	ENSMUSG00000079523, ENSMUSG00000050347, ENSMUSG00000015733, ENSMUSG00000049775	93	61	13588	7.18562	1	0.719207	61.4952
GOTERM_BP_FAT	GO:0010639~negative regulation of organelle organization	3	2.18978	0.0660164	ENSMUSG00000079523, ENSMUSG00000050347, ENSMUSG00000015733, ENSMUSG00000049775	93	62	13588	7.06972	1	0.716258	62.5791
GOTERM_BP_FAT	GO:0007010~cytoskeleton organization	6	4.37956	0.0702458	ENSMUSG00000079523, ENSMUSG00000050347, ENSMUSG00000015733, ENSMUSG00000018567, ENSMUSG00000023004, ENSMUSG00000049775, ENSMUSG00000003814	93	326	13588	2.6891	1	0.713711	64.9454
GOTERM_BP_FAT	GO:0043254~regulation of protein complex assembly	3	2.18978	0.0716868	ENSMUSG00000079523, ENSMUSG00000050347, ENSMUSG00000015733, ENSMUSG00000049775	93	65	13588	6.74342	1	0.70911	65.7193
GOTERM_BP_FAT	GO:0030036~actin cytoskeleton organization	4	2.91971	0.101336	ENSMUSG00000079523, ENSMUSG00000050347, ENSMUSG00000015733, ENSMUSG00000049775, ENSMUSG00000003814	93	165	13588	3.542	1	0.820293	78.5137
GOTERM_BP_FAT	GO:0030029~actin filament-based process	4	2.91971	0.116958	ENSMUSG00000079523, ENSMUSG00000050347, ENSMUSG00000015733, ENSMUSG00000049775, ENSMUSG00000003814	93	176	13588	3.32063	1	0.846959	83.3066
GOTERM_BP_FAT	GO:0044087~regulation of cellular component biogenesis	3	2.18978	0.121866	ENSMUSG00000079523, ENSMUSG00000050347, ENSMUSG00000015733, ENSMUSG00000049775	93	89	13588	4.92497	1	0.850951	84.5934
GOTERM_BP_FAT	GO:0051129~negative regulation of cellular component organization	3	2.18978	0.130904	ENSMUSG00000079523, ENSMUSG00000050347, ENSMUSG00000015733, ENSMUSG00000049775	93	93	13588	4.71315	1	0.864161	86.7246
GOTERM_BP_FAT	GO:0051493~regulation of cytoskeleton organization	3	2.18978	0.144737	ENSMUSG00000079523, ENSMUSG00000050347, ENSMUSG00000015733, ENSMUSG00000049775	93	99	13588	4.4275	1	0.857228	89.4619
GOTERM_BP_FAT	GO:0033043~regulation of organelle organization	3	2.18978	0.280063	ENSMUSG00000079523, ENSMUSG00000050347, ENSMUSG00000015733, ENSMUSG00000049775	93	154	13588	2.84625	1	0.957015	99.1166
GOTERM_BP_FAT	GO:0032535~regulation of cellular component size	3	2.18978	0.297627	ENSMUSG00000079523, ENSMUSG00000050347, ENSMUSG00000015733, ENSMUSG00000049775	93	161	13588	2.7225	1	0.959192	99.3809
GOTERM_MF_FAT	GO:0003779~actin binding	4	2.91971	0.327589	ENSMUSG00000062014, ENSMUSG00000079523, ENSMUSG00000050347, ENSMUSG00000015733, ENSMUSG00000049775	94	288	13288	1.96336	1	0.995873	99.1953
GOTERM_MF_FAT	GO:0008092~cytoskeletal protein binding	5	3.64964	0.329325	ENSMUSG00000062014, ENSMUSG00000079523, ENSMUSG00000050347, ENSMUSG00000015733, ENSMUSG00000018567, ENSMUSG00000049775	94	414	13288	1.70727	1	0.993909	99.2202
SP_PIR_KEYWORDS	actin-binding	3	2.18978	0.420003	ENSMUSG00000079523, ENSMUSG00000050347, ENSMUSG00000015733, ENSMUSG00000049775	114	226	17854	2.07895	1	0.957892	99.8579
Annotation Cluster 10	Enrichment Score: 1.0548917818478587
Category	Term	Count	%	PValue	Genes	List Total	Pop Hits	Pop Total	Fold Enrichment	Bonferroni	Benjamini	FDR
UP_SEQ_FEATURE	domain:Thioredoxin	3	2.18978	0.0206093	ENSMUSG00000028691, ENSMUSG00000028367, ENSMUSG00000050043	112	32	16021	13.4104	0.998182	0.957359	24.3235
INTERPRO	IPR017936:Thioredoxin-like	3	2.18978	0.0212319	ENSMUSG00000028691, ENSMUSG00000028367, ENSMUSG00000050043	112	36	17763	13.2165	0.992969	0.808422	24.0673
GOTERM_BP_FAT	GO:0045454~cell redox homeostasis	3	2.18978	0.0660164	ENSMUSG00000028691, ENSMUSG00000028367, ENSMUSG00000050043	93	62	13588	7.06972	1	0.716258	62.5791
INTERPRO	IPR012335:Thioredoxin fold	3	2.18978	0.142124	ENSMUSG00000028691, ENSMUSG00000028367, ENSMUSG00000050043	112	106	17763	4.48863	1	0.999857	86.008
GOTERM_BP_FAT	GO:0019725~cellular homeostasis	5	3.64964	0.20292	ENSMUSG00000031762, ENSMUSG00000031425, ENSMUSG00000028691, ENSMUSG00000028367, ENSMUSG00000050043	93	343	13588	2.12985	1	0.909564	96.1771
GOTERM_BP_FAT	GO:0042592~homeostatic process	5	3.64964	0.56228	ENSMUSG00000031762, ENSMUSG00000031425, ENSMUSG00000028691, ENSMUSG00000028367, ENSMUSG00000050043	93	584	13588	1.25092	1	0.998823	99.9993
Annotation Cluster 11	Enrichment Score: 1.020788146105054
Category	Term	Count	%	PValue	Genes	List Total	Pop Hits	Pop Total	Fold Enrichment	Bonferroni	Benjamini	FDR
SP_PIR_KEYWORDS	mrna splicing	5	3.64964	0.0332026	ENSMUSG00000004096, ENSMUSG00000004980, ENSMUSG00000020018, ENSMUSG00000071172, ENSMUSG00000046434	114	191	17854	4.09984	0.995015	0.255109	33.396
GOTERM_BP_FAT	GO:0008380~RNA splicing	5	3.64964	0.0475026	ENSMUSG00000004096, ENSMUSG00000004980, ENSMUSG00000020018, ENSMUSG00000071172, ENSMUSG00000046434	93	201	13588	3.63452	1	0.702348	50.3634
SP_PIR_KEYWORDS	mrna processing	5	3.64964	0.0661618	ENSMUSG00000004096, ENSMUSG00000004980, ENSMUSG00000020018, ENSMUSG00000071172, ENSMUSG00000046434	114	240	17854	3.26279	0.999978	0.431998	56.1273
GOTERM_CC_FAT	GO:0005681~spliceosome	4	2.91971	0.0666532	ENSMUSG00000004096, ENSMUSG00000004980, ENSMUSG00000020018, ENSMUSG00000046434	95	124	12504	4.24584	0.999972	0.393028	56.203
GOTERM_BP_FAT	GO:0006397~mRNA processing	5	3.64964	0.101993	ENSMUSG00000004096, ENSMUSG00000004980, ENSMUSG00000020018, ENSMUSG00000071172, ENSMUSG00000046434	93	262	13588	2.78831	1	0.812537	78.7388
KEGG_PATHWAY	mmu03040:Spliceosome	4	2.91971	0.11525	ENSMUSG00000004096, ENSMUSG00000020018, ENSMUSG00000071172, ENSMUSG00000046434	56	124	5738	3.3053	0.982417	0.438567	65.6581
GOTERM_BP_FAT	GO:0016071~mRNA metabolic process	5	3.64964	0.148426	ENSMUSG00000004096, ENSMUSG00000004980, ENSMUSG00000020018, ENSMUSG00000071172, ENSMUSG00000046434	93	302	13588	2.419	1	0.851189	90.0977
SP_PIR_KEYWORDS	Spliceosome	3	2.18978	0.156022	ENSMUSG00000004980, ENSMUSG00000020018, ENSMUSG00000046434	114	111	17854	4.23281	1	0.670329	87.0183
GOTERM_BP_FAT	GO:0006396~RNA processing	5	3.64964	0.343306	ENSMUSG00000004096, ENSMUSG00000004980, ENSMUSG00000020018, ENSMUSG00000071172, ENSMUSG00000046434	93	437	13588	1.67171	1	0.974629	99.7648
Annotation Cluster 12	Enrichment Score: 0.9285278506306848
Category	Term	Count	%	PValue	Genes	List Total	Pop Hits	Pop Total	Fold Enrichment	Bonferroni	Benjamini	FDR
GOTERM_BP_FAT	GO:0051170~nuclear import	3	2.18978	0.0587074	ENSMUSG00000026020, ENSMUSG00000001440, ENSMUSG00000046434	93	58	13588	7.55729	1	0.730176	58.1363
GOTERM_BP_FAT	GO:0006913~nucleocytoplasmic transport	3	2.18978	0.137781	ENSMUSG00000026020, ENSMUSG00000001440, ENSMUSG00000046434	93	96	13588	4.56586	1	0.87136	88.159
GOTERM_BP_FAT	GO:0051169~nuclear transport	3	2.18978	0.14241	ENSMUSG00000026020, ENSMUSG00000001440, ENSMUSG00000046434	93	98	13588	4.47268	1	0.866459	89.0417
GOTERM_BP_FAT	GO:0046907~intracellular transport	6	4.37956	0.167675	ENSMUSG00000027799, ENSMUSG00000026020, ENSMUSG00000030654, ENSMUSG00000001440, ENSMUSG00000029462, ENSMUSG00000046434	93	431	13588	2.03398	1	0.880633	92.8742
Annotation Cluster 13	Enrichment Score: 0.7503212332441074
Category	Term	Count	%	PValue	Genes	List Total	Pop Hits	Pop Total	Fold Enrichment	Bonferroni	Benjamini	FDR
GOTERM_BP_FAT	GO:0006605~protein targeting	4	2.91971	0.061428	ENSMUSG00000027799, ENSMUSG00000026020, ENSMUSG00000030654, ENSMUSG00000001440	93	133	13588	4.39421	1	0.731649	59.8445
GOTERM_BP_FAT	GO:0034504~protein localization in nucleus	3	2.18978	0.0641615	ENSMUSG00000026020, ENSMUSG00000001440, ENSMUSG00000039456	93	61	13588	7.18562	1	0.719207	61.4952
GOTERM_BP_FAT	GO:0008104~protein localization	10	7.29927	0.0683261	ENSMUSG00000079523, ENSMUSG00000050347, ENSMUSG00000027799, ENSMUSG00000026020, ENSMUSG00000030654, ENSMUSG00000001440, ENSMUSG00000029462, ENSMUSG00000018567, ENSMUSG00000049775, ENSMUSG00000027706, ENSMUSG00000039456	93	753	13588	1.94034	1	0.715988	63.8892
GOTERM_BP_FAT	GO:0033365~protein localization in organelle	3	2.18978	0.140091	ENSMUSG00000026020, ENSMUSG00000001440, ENSMUSG00000039456	93	97	13588	4.51879	1	0.868851	88.6075
GOTERM_BP_FAT	GO:0034613~cellular protein localization	5	3.64964	0.144691	ENSMUSG00000027799, ENSMUSG00000026020, ENSMUSG00000030654, ENSMUSG00000001440, ENSMUSG00000039456	93	299	13588	2.44327	1	0.864085	89.4538
GOTERM_BP_FAT	GO:0070727~cellular macromolecule localization	5	3.64964	0.147177	ENSMUSG00000027799, ENSMUSG00000026020, ENSMUSG00000030654, ENSMUSG00000001440, ENSMUSG00000039456	93	301	13588	2.42704	1	0.855393	89.8865
GOTERM_BP_FAT	GO:0046907~intracellular transport	6	4.37956	0.167675	ENSMUSG00000027799, ENSMUSG00000026020, ENSMUSG00000030654, ENSMUSG00000001440, ENSMUSG00000029462, ENSMUSG00000046434	93	431	13588	2.03398	1	0.880633	92.8742
GOTERM_BP_FAT	GO:0015031~protein transport	7	5.10949	0.278491	ENSMUSG00000027799, ENSMUSG00000026020, ENSMUSG00000030654, ENSMUSG00000001440, ENSMUSG00000029462, ENSMUSG00000018567, ENSMUSG00000027706	93	651	13588	1.57105	1	0.958717	99.0885
GOTERM_BP_FAT	GO:0045184~establishment of protein localization	7	5.10949	0.284352	ENSMUSG00000027799, ENSMUSG00000026020, ENSMUSG00000030654, ENSMUSG00000001440, ENSMUSG00000029462, ENSMUSG00000018567, ENSMUSG00000027706	93	656	13588	1.55907	1	0.956876	99.1894
GOTERM_BP_FAT	GO:0006886~intracellular protein transport	4	2.91971	0.287323	ENSMUSG00000027799, ENSMUSG00000026020, ENSMUSG00000030654, ENSMUSG00000001440	93	276	13588	2.1175	1	0.956011	99.2365
SP_PIR_KEYWORDS	protein transport	4	2.91971	0.56155	ENSMUSG00000001440, ENSMUSG00000029462, ENSMUSG00000018567, ENSMUSG00000027706	114	461	17854	1.35891	1	0.980212	99.9951
GOTERM_CC_FAT	GO:0012505~endomembrane system	5	3.64964	0.575882	ENSMUSG00000027799, ENSMUSG00000015733, ENSMUSG00000030654, ENSMUSG00000001440, ENSMUSG00000018567	95	535	12504	1.2301	1	0.982996	99.9965
Annotation Cluster 14	Enrichment Score: 0.40889848935494927
Category	Term	Count	%	PValue	Genes	List Total	Pop Hits	Pop Total	Fold Enrichment	Bonferroni	Benjamini	FDR
GOTERM_BP_FAT	GO:0043065~positive regulation of apoptosis	4	2.91971	0.236181	ENSMUSG00000028691, ENSMUSG00000062611, ENSMUSG00000046432, ENSMUSG00000040506	93	248	13588	2.35657	1	0.938902	97.93
GOTERM_BP_FAT	GO:0043068~positive regulation of programmed cell death	4	2.91971	0.239783	ENSMUSG00000028691, ENSMUSG00000062611, ENSMUSG00000046432, ENSMUSG00000040506	93	250	13588	2.33772	1	0.938349	98.0662
GOTERM_BP_FAT	GO:0010942~positive regulation of cell death	4	2.91971	0.243394	ENSMUSG00000028691, ENSMUSG00000062611, ENSMUSG00000046432, ENSMUSG00000040506	93	252	13588	2.31917	1	0.937836	98.1943
GOTERM_BP_FAT	GO:0012502~induction of programmed cell death	3	2.18978	0.312635	ENSMUSG00000028691, ENSMUSG00000062611, ENSMUSG00000046432	93	167	13588	2.62469	1	0.964344	99.5463
GOTERM_BP_FAT	GO:0006917~induction of apoptosis	3	2.18978	0.312635	ENSMUSG00000028691, ENSMUSG00000062611, ENSMUSG00000046432	93	167	13588	2.62469	1	0.964344	99.5463
GOTERM_BP_FAT	GO:0042981~regulation of apoptosis	4	2.91971	0.728938	ENSMUSG00000028691, ENSMUSG00000062611, ENSMUSG00000046432, ENSMUSG00000040506	93	553	13588	1.05684	1	0.99993	100
GOTERM_BP_FAT	GO:0043067~regulation of programmed cell death	4	2.91971	0.736818	ENSMUSG00000028691, ENSMUSG00000062611, ENSMUSG00000046432, ENSMUSG00000040506	93	560	13588	1.04363	1	0.999925	100
GOTERM_BP_FAT	GO:0010941~regulation of cell death	4	2.91971	0.74014	ENSMUSG00000028691, ENSMUSG00000062611, ENSMUSG00000046432, ENSMUSG00000040506	93	563	13588	1.03806	1	0.999921	100
Annotation Cluster 15	Enrichment Score: 0.34968023544437976
Category	Term	Count	%	PValue	Genes	List Total	Pop Hits	Pop Total	Fold Enrichment	Bonferroni	Benjamini	FDR
GOTERM_CC_FAT	GO:0043233~organelle lumen	11	8.0292	0.348918	ENSMUSG00000026020, ENSMUSG00000004980, ENSMUSG00000001016, ENSMUSG00000058558, ENSMUSG00000049775, ENSMUSG00000003814, ENSMUSG00000039456, ENSMUSG00000046434, ENSMUSG00000053740, ENSMUSG00000028980, ENSMUSG00000079677	95	1136	12504	1.2745	1	0.933977	99.412
GOTERM_CC_FAT	GO:0031974~membrane-enclosed lumen	11	8.0292	0.388226	ENSMUSG00000026020, ENSMUSG00000004980, ENSMUSG00000001016, ENSMUSG00000058558, ENSMUSG00000049775, ENSMUSG00000003814, ENSMUSG00000039456, ENSMUSG00000046434, ENSMUSG00000053740, ENSMUSG00000028980, ENSMUSG00000079677	95	1174	12504	1.23325	1	0.949595	99.7209
GOTERM_CC_FAT	GO:0005730~nucleolus	4	2.91971	0.413419	ENSMUSG00000026020, ENSMUSG00000001016, ENSMUSG00000058558, ENSMUSG00000053740	95	310	12504	1.69834	1	0.955781	99.8313
GOTERM_CC_FAT	GO:0070013~intracellular organelle lumen	10	7.29927	0.482879	ENSMUSG00000026020, ENSMUSG00000004980, ENSMUSG00000001016, ENSMUSG00000058558, ENSMUSG00000003814, ENSMUSG00000039456, ENSMUSG00000046434, ENSMUSG00000053740, ENSMUSG00000028980, ENSMUSG00000079677	95	1133	12504	1.1617	1	0.972125	99.9627
GOTERM_CC_FAT	GO:0031981~nuclear lumen	7	5.10949	0.660028	ENSMUSG00000026020, ENSMUSG00000004980, ENSMUSG00000001016, ENSMUSG00000058558, ENSMUSG00000039456, ENSMUSG00000046434, ENSMUSG00000053740	95	883	12504	1.04343	1	0.99196	99.9998
Annotation Cluster 16	Enrichment Score: 0.34833078485885244
Category	Term	Count	%	PValue	Genes	List Total	Pop Hits	Pop Total	Fold Enrichment	Bonferroni	Benjamini	FDR
SMART	SM00320:WD40	3	2.18978	0.219196	ENSMUSG00000027799, ENSMUSG00000022052, ENSMUSG00000040506	32	259	9131	3.30514	0.99902	0.968697	87.3804
UP_SEQ_FEATURE	repeat:WD 3	3	2.18978	0.47729	ENSMUSG00000027799, ENSMUSG00000022052, ENSMUSG00000040506	112	231	16021	1.85772	1	1	99.983
INTERPRO	IPR019775:WD40 repeat, conserved site	3	2.18978	0.481057	ENSMUSG00000027799, ENSMUSG00000022052, ENSMUSG00000040506	112	258	17763	1.84417	1	1	99.9779
INTERPRO	IPR001680:WD40 repeat	3	2.18978	0.483086	ENSMUSG00000027799, ENSMUSG00000022052, ENSMUSG00000040506	112	259	17763	1.83704	1	1	99.9789
UP_SEQ_FEATURE	repeat:WD 2	3	2.18978	0.486293	ENSMUSG00000027799, ENSMUSG00000022052, ENSMUSG00000040506	112	235	16021	1.8261	1	1	99.9866
UP_SEQ_FEATURE	repeat:WD 1	3	2.18978	0.486293	ENSMUSG00000027799, ENSMUSG00000022052, ENSMUSG00000040506	112	235	16021	1.8261	1	1	99.9866
SP_PIR_KEYWORDS	wd repeat	3	2.18978	0.497876	ENSMUSG00000027799, ENSMUSG00000022052, ENSMUSG00000040506	114	263	17854	1.78647	1	0.97282	99.9749
INTERPRO	IPR015943:WD40/YVTN repeat-like	3	2.18978	0.570953	ENSMUSG00000027799, ENSMUSG00000022052, ENSMUSG00000040506	112	305	17763	1.55998	1	1	99.9981
Annotation Cluster 17	Enrichment Score: 0.22701327600272836
Category	Term	Count	%	PValue	Genes	List Total	Pop Hits	Pop Total	Fold Enrichment	Bonferroni	Benjamini	FDR
GOTERM_MF_FAT	GO:0003924~GTPase activity	3	2.18978	0.225661	ENSMUSG00000037742, ENSMUSG00000072235, ENSMUSG00000023004	94	128	13288	3.31316	1	0.97892	95.5288
UP_SEQ_FEATURE	nucleotide phosphate-binding region:GTP	3	2.18978	0.568875	ENSMUSG00000037742, ENSMUSG00000072235, ENSMUSG00000023004	112	274	16021	1.56618	1	1	99.9987
SP_PIR_KEYWORDS	gtp-binding	3	2.18978	0.592044	ENSMUSG00000037742, ENSMUSG00000072235, ENSMUSG00000023004	114	313	17854	1.50109	1	0.98408	99.9979
GOTERM_MF_FAT	GO:0005525~GTP binding	3	2.18978	0.71328	ENSMUSG00000037742, ENSMUSG00000072235, ENSMUSG00000023004	94	354	13288	1.19798	1	0.999998	100
GOTERM_MF_FAT	GO:0019001~guanyl nucleotide binding	3	2.18978	0.726262	ENSMUSG00000037742, ENSMUSG00000072235, ENSMUSG00000023004	94	363	13288	1.16828	1	0.999997	100
GOTERM_MF_FAT	GO:0032561~guanyl ribonucleotide binding	3	2.18978	0.726262	ENSMUSG00000037742, ENSMUSG00000072235, ENSMUSG00000023004	94	363	13288	1.16828	1	0.999997	100
SP_PIR_KEYWORDS	nucleotide-binding	8	5.83942	0.900807	ENSMUSG00000029752, ENSMUSG00000029012, ENSMUSG00000025939, ENSMUSG00000037742, ENSMUSG00000025855, ENSMUSG00000072235, ENSMUSG00000040649, ENSMUSG00000023004	114	1631	17854	0.768187	1	0.999885	100
Annotation Cluster 18	Enrichment Score: 0.1358892341170965
Category	Term	Count	%	PValue	Genes	List Total	Pop Hits	Pop Total	Fold Enrichment	Bonferroni	Benjamini	FDR
SP_PIR_KEYWORDS	ubl conjugation pathway	4	2.91971	0.594776	ENSMUSG00000024767, ENSMUSG00000025939, ENSMUSG00000045210, ENSMUSG00000035048	114	484	17854	1.29433	1	0.982613	99.9981
GOTERM_BP_FAT	GO:0043632~modification-dependent macromolecule catabolic process	4	2.91971	0.67394	ENSMUSG00000024767, ENSMUSG00000025939, ENSMUSG00000045210, ENSMUSG00000035048	93	508	13588	1.15045	1	0.999837	100
GOTERM_BP_FAT	GO:0019941~modification-dependent protein catabolic process	4	2.91971	0.67394	ENSMUSG00000024767, ENSMUSG00000025939, ENSMUSG00000045210, ENSMUSG00000035048	93	508	13588	1.15045	1	0.999837	100
GOTERM_BP_FAT	GO:0051603~proteolysis involved in cellular protein catabolic process	4	2.91971	0.706639	ENSMUSG00000024767, ENSMUSG00000025939, ENSMUSG00000045210, ENSMUSG00000035048	93	534	13588	1.09444	1	0.999917	100
GOTERM_BP_FAT	GO:0044257~cellular protein catabolic process	4	2.91971	0.710249	ENSMUSG00000024767, ENSMUSG00000025939, ENSMUSG00000045210, ENSMUSG00000035048	93	537	13588	1.08832	1	0.999913	100
GOTERM_BP_FAT	GO:0030163~protein catabolic process	4	2.91971	0.732337	ENSMUSG00000024767, ENSMUSG00000025939, ENSMUSG00000045210, ENSMUSG00000035048	93	556	13588	1.05113	1	0.999926	100
GOTERM_BP_FAT	GO:0044265~cellular macromolecule catabolic process	4	2.91971	0.787066	ENSMUSG00000024767, ENSMUSG00000025939, ENSMUSG00000045210, ENSMUSG00000035048	93	609	13588	0.959655	1	0.99996	100
GOTERM_BP_FAT	GO:0009057~macromolecule catabolic process	4	2.91971	0.826065	ENSMUSG00000024767, ENSMUSG00000025939, ENSMUSG00000045210, ENSMUSG00000035048	93	654	13588	0.893624	1	0.999984	100
GOTERM_BP_FAT	GO:0006508~proteolysis	5	3.64964	0.926949	ENSMUSG00000024767, ENSMUSG00000042541, ENSMUSG00000025939, ENSMUSG00000045210, ENSMUSG00000035048	93	1034	13588	0.706516	1	1	100
Annotation Cluster 19	Enrichment Score: 0.1083108656314699
Category	Term	Count	%	PValue	Genes	List Total	Pop Hits	Pop Total	Fold Enrichment	Bonferroni	Benjamini	FDR
GOTERM_BP_FAT	GO:0045892~negative regulation of transcription, DNA-dependent	3	2.18978	0.620778	ENSMUSG00000020358, ENSMUSG00000028367, ENSMUSG00000024914	93	308	13588	1.42313	1	0.999585	99.9999
GOTERM_BP_FAT	GO:0051253~negative regulation of RNA metabolic process	3	2.18978	0.624318	ENSMUSG00000020358, ENSMUSG00000028367, ENSMUSG00000024914	93	310	13588	1.41394	1	0.999564	99.9999
GOTERM_BP_FAT	GO:0016481~negative regulation of transcription	3	2.18978	0.721823	ENSMUSG00000020358, ENSMUSG00000028367, ENSMUSG00000024914	93	372	13588	1.17829	1	0.999926	100
GOTERM_BP_FAT	GO:0045934~negative regulation of nucleobase, nucleoside, nucleotide and nucleic acid metabolic process	3	2.18978	0.754746	ENSMUSG00000020358, ENSMUSG00000028367, ENSMUSG00000024914	93	397	13588	1.10409	1	0.99994	100
GOTERM_BP_FAT	GO:0051172~negative regulation of nitrogen compound metabolic process	3	2.18978	0.759695	ENSMUSG00000020358, ENSMUSG00000028367, ENSMUSG00000024914	93	401	13588	1.09307	1	0.99994	100
GOTERM_BP_FAT	GO:0010629~negative regulation of gene expression	3	2.18978	0.770519	ENSMUSG00000020358, ENSMUSG00000028367, ENSMUSG00000024914	93	410	13588	1.06908	1	0.99995	100
GOTERM_BP_FAT	GO:0010558~negative regulation of macromolecule biosynthetic process	3	2.18978	0.779787	ENSMUSG00000020358, ENSMUSG00000028367, ENSMUSG00000024914	93	418	13588	1.04862	1	0.999957	100
GOTERM_BP_FAT	GO:0031327~negative regulation of cellular biosynthetic process	3	2.18978	0.793081	ENSMUSG00000020358, ENSMUSG00000028367, ENSMUSG00000024914	93	430	13588	1.01935	1	0.999962	100
GOTERM_BP_FAT	GO:0009890~negative regulation of biosynthetic process	3	2.18978	0.797355	ENSMUSG00000020358, ENSMUSG00000028367, ENSMUSG00000024914	93	434	13588	1.00996	1	0.999963	100
GOTERM_BP_FAT	GO:0010605~negative regulation of macromolecule metabolic process	3	2.18978	0.862057	ENSMUSG00000020358, ENSMUSG00000028367, ENSMUSG00000024914	93	506	13588	0.86625	1	0.999994	100
GOTERM_BP_FAT	GO:0006355~regulation of transcription, DNA-dependent	6	4.37956	0.975711	ENSMUSG00000078886, ENSMUSG00000020358, ENSMUSG00000030393, ENSMUSG00000078897, ENSMUSG00000028367, ENSMUSG00000024914, ENSMUSG00000001016	93	1465	13588	0.598393	1	1	100
GOTERM_BP_FAT	GO:0051252~regulation of RNA metabolic process	6	4.37956	0.9783	ENSMUSG00000078886, ENSMUSG00000020358, ENSMUSG00000030393, ENSMUSG00000078897, ENSMUSG00000028367, ENSMUSG00000024914, ENSMUSG00000001016	93	1488	13588	0.589143	1	1	100
Annotation Cluster 20	Enrichment Score: 0.1083054351840057
Category	Term	Count	%	PValue	Genes	List Total	Pop Hits	Pop Total	Fold Enrichment	Bonferroni	Benjamini	FDR
GOTERM_CC_FAT	GO:0005624~membrane fraction	4	2.91971	0.743689	ENSMUSG00000015733, ENSMUSG00000048758, ENSMUSG00000003814, ENSMUSG00000028980	95	510	12504	1.03232	1	0.996811	100
GOTERM_CC_FAT	GO:0005626~insoluble fraction	4	2.91971	0.764754	ENSMUSG00000015733, ENSMUSG00000048758, ENSMUSG00000003814, ENSMUSG00000028980	95	528	12504	0.997129	1	0.996937	100
GOTERM_CC_FAT	GO:0000267~cell fraction	4	2.91971	0.832091	ENSMUSG00000015733, ENSMUSG00000048758, ENSMUSG00000003814, ENSMUSG00000028980	95	596	12504	0.883363	1	0.99866	100
Annotation Cluster 21	Enrichment Score: 0.10459996645437773
Category	Term	Count	%	PValue	Genes	List Total	Pop Hits	Pop Total	Fold Enrichment	Bonferroni	Benjamini	FDR
GOTERM_CC_FAT	GO:0031410~cytoplasmic vesicle	4	2.91971	0.741259	ENSMUSG00000028691, ENSMUSG00000015733, ENSMUSG00000049775, ENSMUSG00000040506	95	508	12504	1.03639	1	0.997181	100
GOTERM_CC_FAT	GO:0031982~vesicle	4	2.91971	0.7544	ENSMUSG00000028691, ENSMUSG00000015733, ENSMUSG00000049775, ENSMUSG00000040506	95	519	12504	1.01442	1	0.996874	100
GOTERM_CC_FAT	GO:0016023~cytoplasmic membrane-bounded vesicle	3	2.18978	0.822989	ENSMUSG00000028691, ENSMUSG00000015733, ENSMUSG00000049775	95	414	12504	0.953776	1	0.998827	100
GOTERM_CC_FAT	GO:0031988~membrane-bounded vesicle	3	2.18978	0.829153	ENSMUSG00000028691, ENSMUSG00000015733, ENSMUSG00000049775	95	420	12504	0.94015	1	0.998787	100
Annotation Cluster 22	Enrichment Score: 0.07719407657639712
Category	Term	Count	%	PValue	Genes	List Total	Pop Hits	Pop Total	Fold Enrichment	Bonferroni	Benjamini	FDR
SMART	SM00355:ZnF_C2H2	3	2.18978	0.67998	ENSMUSG00000078886, ENSMUSG00000030393, ENSMUSG00000078897, ENSMUSG00000032582	32	676	9131	1.26632	1	0.999976	99.9927
INTERPRO	IPR015880:Zinc finger, C2H2-like	3	2.18978	0.927947	ENSMUSG00000078886, ENSMUSG00000030393, ENSMUSG00000078897, ENSMUSG00000032582	112	676	17763	0.703838	1	1	100
INTERPRO	IPR007087:Zinc finger, C2H2-type	3	2.18978	0.92982	ENSMUSG00000078886, ENSMUSG00000030393, ENSMUSG00000078897, ENSMUSG00000032582	112	681	17763	0.698671	1	1	100
Annotation Cluster 23	Enrichment Score: 0.06396278404706018
Category	Term	Count	%	PValue	Genes	List Total	Pop Hits	Pop Total	Fold Enrichment	Bonferroni	Benjamini	FDR
GOTERM_MF_FAT	GO:0000166~nucleotide binding	18	13.1387	0.355625	ENSMUSG00000052137, ENSMUSG00000025939, ENSMUSG00000037742, ENSMUSG00000025855, ENSMUSG00000072235, ENSMUSG00000070319, ENSMUSG00000032582, ENSMUSG00000023004, ENSMUSG00000039456, ENSMUSG00000071532, ENSMUSG00000063556, ENSMUSG00000029752, ENSMUSG00000029012, ENSMUSG00000020358, ENSMUSG00000004980, ENSMUSG00000071172, ENSMUSG00000001016, ENSMUSG00000040649, ENSMUSG00000046434	94	2183	13288	1.1656	1	0.994543	99.5204
GOTERM_MF_FAT	GO:0032555~purine ribonucleotide binding	10	7.29927	0.896926	ENSMUSG00000029752, ENSMUSG00000029012, ENSMUSG00000025939, ENSMUSG00000037742, ENSMUSG00000025855, ENSMUSG00000072235, ENSMUSG00000001016, ENSMUSG00000040649, ENSMUSG00000023004, ENSMUSG00000039456	94	1796	13288	0.787092	1	1	100
GOTERM_MF_FAT	GO:0032553~ribonucleotide binding	10	7.29927	0.896926	ENSMUSG00000029752, ENSMUSG00000029012, ENSMUSG00000025939, ENSMUSG00000037742, ENSMUSG00000025855, ENSMUSG00000072235, ENSMUSG00000001016, ENSMUSG00000040649, ENSMUSG00000023004, ENSMUSG00000039456	94	1796	13288	0.787092	1	1	100
SP_PIR_KEYWORDS	nucleotide-binding	8	5.83942	0.900807	ENSMUSG00000029752, ENSMUSG00000029012, ENSMUSG00000025939, ENSMUSG00000037742, ENSMUSG00000025855, ENSMUSG00000072235, ENSMUSG00000040649, ENSMUSG00000023004	114	1631	17854	0.768187	1	0.999885	100
GOTERM_MF_FAT	GO:0017076~purine nucleotide binding	10	7.29927	0.921471	ENSMUSG00000029752, ENSMUSG00000029012, ENSMUSG00000025939, ENSMUSG00000037742, ENSMUSG00000025855, ENSMUSG00000072235, ENSMUSG00000001016, ENSMUSG00000040649, ENSMUSG00000023004, ENSMUSG00000039456	94	1871	13288	0.755541	1	1	100
GOTERM_MF_FAT	GO:0032559~adenyl ribonucleotide binding	7	5.10949	0.951019	ENSMUSG00000029752, ENSMUSG00000029012, ENSMUSG00000025939, ENSMUSG00000025855, ENSMUSG00000001016, ENSMUSG00000040649, ENSMUSG00000039456	94	1460	13288	0.677762	1	1	100
GOTERM_MF_FAT	GO:0030554~adenyl nucleotide binding	7	5.10949	0.965205	ENSMUSG00000029752, ENSMUSG00000029012, ENSMUSG00000025939, ENSMUSG00000025855, ENSMUSG00000001016, ENSMUSG00000040649, ENSMUSG00000039456	94	1535	13288	0.644646	1	1	100
GOTERM_MF_FAT	GO:0001883~purine nucleoside binding	7	5.10949	0.967249	ENSMUSG00000029752, ENSMUSG00000029012, ENSMUSG00000025939, ENSMUSG00000025855, ENSMUSG00000001016, ENSMUSG00000040649, ENSMUSG00000039456	94	1548	13288	0.639233	1	1	100
GOTERM_MF_FAT	GO:0001882~nucleoside binding	7	5.10949	0.968748	ENSMUSG00000029752, ENSMUSG00000029012, ENSMUSG00000025939, ENSMUSG00000025855, ENSMUSG00000001016, ENSMUSG00000040649, ENSMUSG00000039456	94	1558	13288	0.63513	1	1	100
GOTERM_MF_FAT	GO:0005524~ATP binding	6	4.37956	0.978634	ENSMUSG00000029752, ENSMUSG00000029012, ENSMUSG00000025939, ENSMUSG00000001016, ENSMUSG00000040649, ENSMUSG00000039456	94	1443	13288	0.587783	1	1	100
SP_PIR_KEYWORDS	atp-binding	4	2.91971	0.989946	ENSMUSG00000029752, ENSMUSG00000029012, ENSMUSG00000025939, ENSMUSG00000040649	114	1287	17854	0.486757	1	1	100
Annotation Cluster 24	Enrichment Score: 0.058592511700490874
Category	Term	Count	%	PValue	Genes	List Total	Pop Hits	Pop Total	Fold Enrichment	Bonferroni	Benjamini	FDR
GOTERM_BP_FAT	GO:0006793~phosphorus metabolic process	5	3.64964	0.845992	ENSMUSG00000021520, ENSMUSG00000025855, ENSMUSG00000015733, ENSMUSG00000028788, ENSMUSG00000039456	93	866	13588	0.843577	1	0.99999	100
GOTERM_BP_FAT	GO:0006796~phosphate metabolic process	5	3.64964	0.845992	ENSMUSG00000021520, ENSMUSG00000025855, ENSMUSG00000015733, ENSMUSG00000028788, ENSMUSG00000039456	93	866	13588	0.843577	1	0.99999	100
GOTERM_BP_FAT	GO:0016310~phosphorylation	4	2.91971	0.871051	ENSMUSG00000021520, ENSMUSG00000025855, ENSMUSG00000015733, ENSMUSG00000039456	93	718	13588	0.81397	1	0.999995	100
GOTERM_BP_FAT	GO:0006468~protein amino acid phosphorylation	3	2.18978	0.935092	ENSMUSG00000025855, ENSMUSG00000015733, ENSMUSG00000039456	93	640	13588	0.684879	1	1	100
Annotation Cluster 25	Enrichment Score: 0.045921168987958665
Category	Term	Count	%	PValue	Genes	List Total	Pop Hits	Pop Total	Fold Enrichment	Bonferroni	Benjamini	FDR
SP_PIR_KEYWORDS	repressor	4	2.91971	0.451404	ENSMUSG00000020358, ENSMUSG00000004264, ENSMUSG00000030393, ENSMUSG00000024914	114	391	17854	1.60219	1	0.965489	99.9273
SP_PIR_KEYWORDS	transcription regulation	7	5.10949	0.933714	ENSMUSG00000032398, ENSMUSG00000020358, ENSMUSG00000004264, ENSMUSG00000063273, ENSMUSG00000030393, ENSMUSG00000024914, ENSMUSG00000001016	114	1546	17854	0.709119	1	0.999969	100
SP_PIR_KEYWORDS	Transcription	8	5.83942	0.939415	ENSMUSG00000078886, ENSMUSG00000032398, ENSMUSG00000020358, ENSMUSG00000004264, ENSMUSG00000063273, ENSMUSG00000030393, ENSMUSG00000078897, ENSMUSG00000024914, ENSMUSG00000001016	114	1769	17854	0.70826	1	0.999972	100
GOTERM_BP_FAT	GO:0006350~transcription	8	5.83942	0.96444	ENSMUSG00000078886, ENSMUSG00000032398, ENSMUSG00000020358, ENSMUSG00000004264, ENSMUSG00000063273, ENSMUSG00000030393, ENSMUSG00000078897, ENSMUSG00000024914, ENSMUSG00000001016	93	1772	13588	0.659628	1	1	100
GOTERM_BP_FAT	GO:0006355~regulation of transcription, DNA-dependent	6	4.37956	0.975711	ENSMUSG00000078886, ENSMUSG00000020358, ENSMUSG00000030393, ENSMUSG00000078897, ENSMUSG00000028367, ENSMUSG00000024914, ENSMUSG00000001016	93	1465	13588	0.598393	1	1	100
GOTERM_BP_FAT	GO:0051252~regulation of RNA metabolic process	6	4.37956	0.9783	ENSMUSG00000078886, ENSMUSG00000020358, ENSMUSG00000030393, ENSMUSG00000078897, ENSMUSG00000028367, ENSMUSG00000024914, ENSMUSG00000001016	93	1488	13588	0.589143	1	1	100
SP_PIR_KEYWORDS	dna-binding	5	3.64964	0.980921	ENSMUSG00000020358, ENSMUSG00000060678, ENSMUSG00000030393, ENSMUSG00000024914, ENSMUSG00000001016	114	1404	17854	0.557742	1	0.999998	100
GOTERM_BP_FAT	GO:0045449~regulation of transcription	9	6.56934	0.989113	ENSMUSG00000078886, ENSMUSG00000032398, ENSMUSG00000020358, ENSMUSG00000004264, ENSMUSG00000063273, ENSMUSG00000030393, ENSMUSG00000078897, ENSMUSG00000028367, ENSMUSG00000024914, ENSMUSG00000001016	93	2227	13588	0.590466	1	1	100
GOTERM_MF_FAT	GO:0003677~DNA binding	7	5.10949	0.989582	ENSMUSG00000020358, ENSMUSG00000060678, ENSMUSG00000030393, ENSMUSG00000004980, ENSMUSG00000024914, ENSMUSG00000001016, ENSMUSG00000046434	94	1781	13288	0.555605	1	1	100
GOTERM_MF_FAT	GO:0030528~transcription regulator activity	4	2.91971	0.992548	ENSMUSG00000020358, ENSMUSG00000004264, ENSMUSG00000024914, ENSMUSG00000001016	94	1206	13288	0.468861	1	1	100
Annotation Cluster 26	Enrichment Score: 0.01973385327615008
Category	Term	Count	%	PValue	Genes	List Total	Pop Hits	Pop Total	Fold Enrichment	Bonferroni	Benjamini	FDR
GOTERM_CC_FAT	GO:0030054~cell junction	3	2.18978	0.873508	ENSMUSG00000067578, ENSMUSG00000027799, ENSMUSG00000015733	95	470	12504	0.840134	1	0.999437	100
GOTERM_CC_FAT	GO:0044459~plasma membrane part	5	3.64964	0.998934	ENSMUSG00000067578, ENSMUSG00000027799, ENSMUSG00000015733, ENSMUSG00000040118, ENSMUSG00000003814	95	1633	12504	0.403004	1	1	100
GOTERM_CC_FAT	GO:0005886~plasma membrane	8	5.83942	0.999988	ENSMUSG00000067578, ENSMUSG00000027799, ENSMUSG00000015733, ENSMUSG00000040118, ENSMUSG00000028788, ENSMUSG00000018567, ENSMUSG00000003814, ENSMUSG00000032413	95	2906	12504	0.362343	1	1	100
Annotation Cluster 27	Enrichment Score: 0.018382836248190405
Category	Term	Count	%	PValue	Genes	List Total	Pop Hits	Pop Total	Fold Enrichment	Bonferroni	Benjamini	FDR
SP_PIR_KEYWORDS	metal-binding	14	10.219	0.884411	ENSMUSG00000078886, ENSMUSG00000031762, ENSMUSG00000034892, ENSMUSG00000078897, ENSMUSG00000073940, ENSMUSG00000052305, ENSMUSG00000040118, ENSMUSG00000029462, ENSMUSG00000003814, ENSMUSG00000032413, ENSMUSG00000061518, ENSMUSG00000079677, ENSMUSG00000041841, ENSMUSG00000030393, ENSMUSG00000040649, ENSMUSG00000046432, ENSMUSG00000081344	114	2682	17854	0.817523	1	0.999866	100
GOTERM_MF_FAT	GO:0008270~zinc ion binding	11	8.0292	0.938327	ENSMUSG00000078886, ENSMUSG00000031762, ENSMUSG00000034892, ENSMUSG00000041841, ENSMUSG00000030393, ENSMUSG00000078897, ENSMUSG00000032582, ENSMUSG00000029462, ENSMUSG00000003814, ENSMUSG00000039456, ENSMUSG00000081344, ENSMUSG00000032413, ENSMUSG00000061518	94	2105	13288	0.738707	1	1	100
GOTERM_MF_FAT	GO:0046914~transition metal ion binding	14	10.219	0.939225	ENSMUSG00000078886, ENSMUSG00000031762, ENSMUSG00000034892, ENSMUSG00000078897, ENSMUSG00000073940, ENSMUSG00000032582, ENSMUSG00000052305, ENSMUSG00000029462, ENSMUSG00000003814, ENSMUSG00000039456, ENSMUSG00000032413, ENSMUSG00000061518, ENSMUSG00000079677, ENSMUSG00000041841, ENSMUSG00000030393, ENSMUSG00000040649, ENSMUSG00000081344	94	2608	13288	0.758843	1	1	100
SP_PIR_KEYWORDS	zinc	8	5.83942	0.961174	ENSMUSG00000078886, ENSMUSG00000034892, ENSMUSG00000041841, ENSMUSG00000030393, ENSMUSG00000078897, ENSMUSG00000029462, ENSMUSG00000003814, ENSMUSG00000081344, ENSMUSG00000032413, ENSMUSG00000061518	114	1886	17854	0.664323	1	0.999988	100
GOTERM_MF_FAT	GO:0046872~metal ion binding	17	12.4088	0.997026	ENSMUSG00000031347, ENSMUSG00000078886, ENSMUSG00000031762, ENSMUSG00000034892, ENSMUSG00000078897, ENSMUSG00000073940, ENSMUSG00000032582, ENSMUSG00000052305, ENSMUSG00000040118, ENSMUSG00000029462, ENSMUSG00000003814, ENSMUSG00000039456, ENSMUSG00000032413, ENSMUSG00000061518, ENSMUSG00000079677, ENSMUSG00000041841, ENSMUSG00000030393, ENSMUSG00000040649, ENSMUSG00000046432, ENSMUSG00000081344	94	3850	13288	0.624195	1	1	100
GOTERM_MF_FAT	GO:0043169~cation binding	17	12.4088	0.997476	ENSMUSG00000031347, ENSMUSG00000078886, ENSMUSG00000031762, ENSMUSG00000034892, ENSMUSG00000078897, ENSMUSG00000073940, ENSMUSG00000032582, ENSMUSG00000052305, ENSMUSG00000040118, ENSMUSG00000029462, ENSMUSG00000003814, ENSMUSG00000039456, ENSMUSG00000032413, ENSMUSG00000061518, ENSMUSG00000079677, ENSMUSG00000041841, ENSMUSG00000030393, ENSMUSG00000040649, ENSMUSG00000046432, ENSMUSG00000081344	94	3885	13288	0.618571	1	1	100
GOTERM_MF_FAT	GO:0043167~ion binding	17	12.4088	0.998001	ENSMUSG00000031347, ENSMUSG00000078886, ENSMUSG00000031762, ENSMUSG00000034892, ENSMUSG00000078897, ENSMUSG00000073940, ENSMUSG00000032582, ENSMUSG00000052305, ENSMUSG00000040118, ENSMUSG00000029462, ENSMUSG00000003814, ENSMUSG00000039456, ENSMUSG00000032413, ENSMUSG00000061518, ENSMUSG00000079677, ENSMUSG00000041841, ENSMUSG00000030393, ENSMUSG00000040649, ENSMUSG00000046432, ENSMUSG00000081344	94	3934	13288	0.610867	1	1	100
Annotation Cluster 28	Enrichment Score: 0.0037865991816463116
Category	Term	Count	%	PValue	Genes	List Total	Pop Hits	Pop Total	Fold Enrichment	Bonferroni	Benjamini	FDR
SP_PIR_KEYWORDS	membrane	28	20.438	0.958759	ENSMUSG00000022450, ENSMUSG00000031425, ENSMUSG00000004264, ENSMUSG00000040118, ENSMUSG00000064360, ENSMUSG00000021606, ENSMUSG00000016194, ENSMUSG00000061518, ENSMUSG00000068040, ENSMUSG00000026032, ENSMUSG00000014313, ENSMUSG00000035674, ENSMUSG00000028788, ENSMUSG00000027706, ENSMUSG00000074872, ENSMUSG00000050043, ENSMUSG00000071528, ENSMUSG00000020921, ENSMUSG00000070394, ENSMUSG00000030654,…	114	5507	17854	0.796294	1	0.999989	100
UP_SEQ_FEATURE	transmembrane region	17	12.4088	0.998643	ENSMUSG00000071528, ENSMUSG00000020921, ENSMUSG00000031425, ENSMUSG00000070394, ENSMUSG00000030654, ENSMUSG00000040118, ENSMUSG00000064360, ENSMUSG00000016194, ENSMUSG00000068040, ENSMUSG00000026032, ENSMUSG00000014313, ENSMUSG00000035674, ENSMUSG00000037363, ENSMUSG00000027706, ENSMUSG00000074872, ENSMUSG00000017778, ENSMUSG00000050043	112	4113	16021	0.591237	1	1	100
SP_PIR_KEYWORDS	transmembrane	18	13.1387	0.999878	ENSMUSG00000071528, ENSMUSG00000020921, ENSMUSG00000031425, ENSMUSG00000070394, ENSMUSG00000030654, ENSMUSG00000040118, ENSMUSG00000064360, ENSMUSG00000016194, ENSMUSG00000068040, ENSMUSG00000026032, ENSMUSG00000014313, ENSMUSG00000035674, ENSMUSG00000037363, ENSMUSG00000027706, ENSMUSG00000074872, ENSMUSG00000050043, ENSMUSG00000017778, ENSMUSG00000038141	114	5237	17854	0.538295	1	1	100
GOTERM_CC_FAT	GO:0016021~integral to membrane	19	13.8686	1	ENSMUSG00000071528, ENSMUSG00000020921, ENSMUSG00000031425, ENSMUSG00000070394, ENSMUSG00000030654, ENSMUSG00000040118, ENSMUSG00000001440, ENSMUSG00000064360, ENSMUSG00000016194, ENSMUSG00000068040, ENSMUSG00000026032, ENSMUSG00000014313, ENSMUSG00000035674, ENSMUSG00000037363, ENSMUSG00000027706, ENSMUSG00000074872, ENSMUSG00000050043, ENSMUSG00000017778, ENSMUSG00000038141	95	5709	12504	0.438045	1	1	100
GOTERM_CC_FAT	GO:0031224~intrinsic to membrane	19	13.8686	1	ENSMUSG00000071528, ENSMUSG00000020921, ENSMUSG00000031425, ENSMUSG00000070394, ENSMUSG00000030654, ENSMUSG00000040118, ENSMUSG00000001440, ENSMUSG00000064360, ENSMUSG00000016194, ENSMUSG00000068040, ENSMUSG00000026032, ENSMUSG00000014313, ENSMUSG00000035674, ENSMUSG00000037363, ENSMUSG00000027706, ENSMUSG00000074872, ENSMUSG00000050043, ENSMUSG00000017778, ENSMUSG00000038141	95	5914	12504	0.422861	1	1	100
Annotation Cluster 29	Enrichment Score: 3.260866829433934E-5
Category	Term	Count	%	PValue	Genes	List Total	Pop Hits	Pop Total	Fold Enrichment	Bonferroni	Benjamini	FDR
SP_PIR_KEYWORDS	signal	8	5.83942	0.999754	ENSMUSG00000068040, ENSMUSG00000067578, ENSMUSG00000070394, ENSMUSG00000040118, ENSMUSG00000033557, ENSMUSG00000003814, ENSMUSG00000050043, ENSMUSG00000028980	114	2970	17854	0.421856	1	1	100
UP_SEQ_FEATURE	signal peptide	8	5.83942	0.999946	ENSMUSG00000068040, ENSMUSG00000067578, ENSMUSG00000070394, ENSMUSG00000040118, ENSMUSG00000033557, ENSMUSG00000003814, ENSMUSG00000050043, ENSMUSG00000028980	112	2963	16021	0.386216	1	1	100
SP_PIR_KEYWORDS	glycoprotein	6	4.37956	1	ENSMUSG00000067578, ENSMUSG00000028691, ENSMUSG00000040118, ENSMUSG00000033557, ENSMUSG00000016194, ENSMUSG00000028980	114	3600	17854	0.261023	1	1	100
UP_SEQ_FEATURE	glycosylation site:N-linked (GlcNAc...)	5	3.64964	1	ENSMUSG00000067578, ENSMUSG00000040118, ENSMUSG00000033557, ENSMUSG00000016194, ENSMUSG00000028980	112	3444	16021	0.207672	1	1	100

## Sheet: down
Annotation Cluster 1	Enrichment Score: 2.2853790543511763
Category	Term	Count	%	PValue	Genes	List Total	Pop Hits	Pop Total	Fold Enrichment	Bonferroni	Benjamini	FDR
GOTERM_MF_FAT	GO:0005198~structural molecule activity	12	7.89474	0.000357916	ENSMUSG00000036850, ENSMUSG00000022132, ENSMUSG00000062353, ENSMUSG00000020932, ENSMUSG00000045128, ENSMUSG00000023885, ENSMUSG00000060938, ENSMUSG00000060198, ENSMUSG00000024091, ENSMUSG00000024044, ENSMUSG00000066543, ENSMUSG00000038274, ENSMUSG00000037625	96	450	13288	3.69111	0.0727516	0.0727516	0.4516
KEGG_PATHWAY	mmu03010:Ribosome	6	3.94737	0.000811872	ENSMUSG00000062647, ENSMUSG00000062353, ENSMUSG00000045128, ENSMUSG00000060938, ENSMUSG00000060198, ENSMUSG00000066543, ENSMUSG00000038274	49	89	5738	7.89452	0.0444644	0.0444644	0.798791
SP_PIR_KEYWORDS	ribosomal protein	7	4.60526	0.00188697	ENSMUSG00000062647, ENSMUSG00000036850, ENSMUSG00000062353, ENSMUSG00000045128, ENSMUSG00000060938, ENSMUSG00000060198, ENSMUSG00000066543, ENSMUSG00000038274	131	177	17854	5.39	0.340007	0.187601	2.3756
GOTERM_CC_FAT	GO:0005840~ribosome	7	4.60526	0.00305799	ENSMUSG00000062647, ENSMUSG00000036850, ENSMUSG00000062353, ENSMUSG00000045128, ENSMUSG00000060938, ENSMUSG00000060198, ENSMUSG00000066543, ENSMUSG00000038274	94	192	12504	4.84973	0.400385	0.156748	3.65665
SP_PIR_KEYWORDS	ribonucleoprotein	8	5.26316	0.0033613	ENSMUSG00000062647, ENSMUSG00000036850, ENSMUSG00000062353, ENSMUSG00000021020, ENSMUSG00000045128, ENSMUSG00000060938, ENSMUSG00000060198, ENSMUSG00000066543, ENSMUSG00000038274	131	266	17854	4.09895	0.523235	0.169047	4.19538
GOTERM_MF_FAT	GO:0003735~structural constituent of ribosome	6	3.94737	0.00452553	ENSMUSG00000036850, ENSMUSG00000062353, ENSMUSG00000045128, ENSMUSG00000060938, ENSMUSG00000060198, ENSMUSG00000066543, ENSMUSG00000038274	96	151	13288	5.5	0.615977	0.380304	5.57362
GOTERM_BP_FAT	GO:0006412~translation	8	5.26316	0.00869019	ENSMUSG00000036850, ENSMUSG00000057561, ENSMUSG00000062353, ENSMUSG00000045128, ENSMUSG00000060938, ENSMUSG00000060198, ENSMUSG00000066543, ENSMUSG00000005610, ENSMUSG00000038274	100	319	13588	3.40765	0.99823	0.957926	12.3894
GOTERM_CC_FAT	GO:0030529~ribonucleoprotein complex	9	5.92105	0.0215299	ENSMUSG00000062647, ENSMUSG00000036850, ENSMUSG00000062353, ENSMUSG00000021020, ENSMUSG00000045128, ENSMUSG00000060938, ENSMUSG00000060198, ENSMUSG00000022023, ENSMUSG00000066543, ENSMUSG00000038274	94	462	12504	2.59132	0.97361	0.332264	23.2588
GOTERM_CC_FAT	GO:0015934~large ribosomal subunit	3	1.97368	0.033935	ENSMUSG00000036850, ENSMUSG00000062353, ENSMUSG00000060938, ENSMUSG00000066543	94	39	12504	10.2324	0.996866	0.438169	34.2903
GOTERM_CC_FAT	GO:0033279~ribosomal subunit	3	1.97368	0.0864655	ENSMUSG00000036850, ENSMUSG00000062353, ENSMUSG00000060938, ENSMUSG00000066543	94	66	12504	6.04642	1	0.588679	66.7117
Annotation Cluster 2	Enrichment Score: 1.8275500443730266
Category	Term	Count	%	PValue	Genes	List Total	Pop Hits	Pop Total	Fold Enrichment	Bonferroni	Benjamini	FDR
GOTERM_BP_FAT	GO:0006091~generation of precursor metabolites and energy	9	5.92105	0.000631257	ENSMUSG00000024665, ENSMUSG00000033208, ENSMUSG00000037916, ENSMUSG00000023456, ENSMUSG00000063882, ENSMUSG00000067279, ENSMUSG00000022551, ENSMUSG00000078965, ENSMUSG00000064345, ENSMUSG00000057666	100	261	13588	4.68552	0.367729	0.367729	0.952359
GOTERM_CC_FAT	GO:0005739~mitochondrion	21	13.8158	0.00147461	ENSMUSG00000036850, ENSMUSG00000037916, ENSMUSG00000063882, ENSMUSG00000029993, ENSMUSG00000049422, ENSMUSG00000030007, ENSMUSG00000027637, ENSMUSG00000027984, ENSMUSG00000040888, ENSMUSG00000064345, ENSMUSG00000013701, ENSMUSG00000020537, ENSMUSG00000000308, ENSMUSG00000038936, ENSMUSG00000022982, ENSMUSG00000022551, ENSMUSG00000022186, ENSMUSG00000010914, ENSMUSG00000036751, ENSMUSG00000026150,…	94	1322	12504	2.11305	0.218423	0.218423	1.7789
GOTERM_CC_FAT	GO:0044429~mitochondrial part	12	7.89474	0.00171262	ENSMUSG00000036850, ENSMUSG00000037916, ENSMUSG00000063882, ENSMUSG00000013701, ENSMUSG00000000308, ENSMUSG00000022551, ENSMUSG00000022186, ENSMUSG00000027984, ENSMUSG00000010914, ENSMUSG00000036751, ENSMUSG00000064345, ENSMUSG00000026150	94	524	12504	3.04629	0.248927	0.133355	2.06329
GOTERM_CC_FAT	GO:0031966~mitochondrial membrane	9	5.92105	0.00603522	ENSMUSG00000037916, ENSMUSG00000063882, ENSMUSG00000013701, ENSMUSG00000000308, ENSMUSG00000022551, ENSMUSG00000027984, ENSMUSG00000036751, ENSMUSG00000064345, ENSMUSG00000026150	94	368	12504	3.25324	0.636121	0.223325	7.09843
SP_PIR_KEYWORDS	electron transport	5	3.28947	0.00614223	ENSMUSG00000024665, ENSMUSG00000037916, ENSMUSG00000063882, ENSMUSG00000022551, ENSMUSG00000064345	131	100	17854	6.8145	0.74217	0.20221	7.54313
GOTERM_CC_FAT	GO:0005743~mitochondrial inner membrane	8	5.26316	0.00648765	ENSMUSG00000037916, ENSMUSG00000063882, ENSMUSG00000013701, ENSMUSG00000000308, ENSMUSG00000022551, ENSMUSG00000027984, ENSMUSG00000036751, ENSMUSG00000064345	94	296	12504	3.59517	0.662762	0.195387	7.61147
GOTERM_CC_FAT	GO:0019866~organelle inner membrane	8	5.26316	0.0085575	ENSMUSG00000037916, ENSMUSG00000063882, ENSMUSG00000013701, ENSMUSG00000000308, ENSMUSG00000022551, ENSMUSG00000027984, ENSMUSG00000036751, ENSMUSG00000064345	94	312	12504	3.4108	0.761945	0.21275	9.9256
GOTERM_CC_FAT	GO:0005740~mitochondrial envelope	9	5.92105	0.00857584	ENSMUSG00000037916, ENSMUSG00000063882, ENSMUSG00000013701, ENSMUSG00000000308, ENSMUSG00000022551, ENSMUSG00000027984, ENSMUSG00000036751, ENSMUSG00000064345, ENSMUSG00000026150	94	391	12504	3.06187	0.762679	0.185741	9.94586
GOTERM_BP_FAT	GO:0022900~electron transport chain	5	3.28947	0.00903839	ENSMUSG00000024665, ENSMUSG00000037916, ENSMUSG00000063882, ENSMUSG00000022551, ENSMUSG00000064345	100	112	13588	6.06607	0.998628	0.88889	12.8546
SP_PIR_KEYWORDS	respiratory chain	4	2.63158	0.0104359	ENSMUSG00000037916, ENSMUSG00000063882, ENSMUSG00000022551, ENSMUSG00000064345	131	62	17854	8.79291	0.900535	0.226198	12.5008
SP_PIR_KEYWORDS	mitochondrion inner membrane	6	3.94737	0.0109534	ENSMUSG00000037916, ENSMUSG00000063882, ENSMUSG00000013701, ENSMUSG00000000308, ENSMUSG00000022551, ENSMUSG00000064345	131	183	17854	4.46853	0.911349	0.215183	13.0815
GOTERM_CC_FAT	GO:0070469~respiratory chain	4	2.63158	0.012478	ENSMUSG00000037916, ENSMUSG00000063882, ENSMUSG00000022551, ENSMUSG00000064345	94	65	12504	8.18592	0.877168	0.230579	14.1636
SP_PIR_KEYWORDS	mitochondrion	13	8.55263	0.012676	ENSMUSG00000036850, ENSMUSG00000037916, ENSMUSG00000063882, ENSMUSG00000029993, ENSMUSG00000013701, ENSMUSG00000000308, ENSMUSG00000022551, ENSMUSG00000022186, ENSMUSG00000027984, ENSMUSG00000010914, ENSMUSG00000036751, ENSMUSG00000026150, ENSMUSG00000064345	131	790	17854	2.24275	0.939587	0.225193	14.989
KEGG_PATHWAY	mmu05016:Huntington's disease	6	3.94737	0.0176342	ENSMUSG00000037916, ENSMUSG00000063882, ENSMUSG00000022982, ENSMUSG00000022551, ENSMUSG00000025410, ENSMUSG00000036751	49	183	5738	3.83941	0.630767	0.282591	16.1114
SP_PIR_KEYWORDS	transit peptide	9	5.92105	0.0187324	ENSMUSG00000036850, ENSMUSG00000037916, ENSMUSG00000063882, ENSMUSG00000029993, ENSMUSG00000000308, ENSMUSG00000022551, ENSMUSG00000022186, ENSMUSG00000027984, ENSMUSG00000010914	131	457	17854	2.68405	0.984396	0.292971	21.3933
KEGG_PATHWAY	mmu00190:Oxidative phosphorylation	5	3.28947	0.0226944	ENSMUSG00000037916, ENSMUSG00000063882, ENSMUSG00000022551, ENSMUSG00000036751, ENSMUSG00000064345	49	130	5738	4.50392	0.723496	0.274854	20.282
GOTERM_BP_FAT	GO:0055114~oxidation reduction	11	7.23684	0.0243707	ENSMUSG00000024665, ENSMUSG00000037916, ENSMUSG00000063882, ENSMUSG00000038936, ENSMUSG00000022982, ENSMUSG00000022551, ENSMUSG00000037373, ENSMUSG00000027984, ENSMUSG00000040888, ENSMUSG00000078965, ENSMUSG00000064345, ENSMUSG00000057666	100	672	13588	2.22423	1	0.988645	31.195
KEGG_PATHWAY	mmu05012:Parkinson's disease	5	3.28947	0.0244421	ENSMUSG00000037916, ENSMUSG00000063882, ENSMUSG00000022551, ENSMUSG00000036751, ENSMUSG00000064345	49	133	5738	4.40233	0.749867	0.242061	21.6786
KEGG_PATHWAY	mmu04260:Cardiac muscle contraction	4	2.63158	0.0269771	ENSMUSG00000026576, ENSMUSG00000063882, ENSMUSG00000022551, ENSMUSG00000036751	49	78	5738	6.00523	0.783782	0.225273	23.6652
UP_SEQ_FEATURE	transit peptide:Mitochondrion	9	5.92105	0.0324364	ENSMUSG00000036850, ENSMUSG00000037916, ENSMUSG00000063882, ENSMUSG00000029993, ENSMUSG00000000308, ENSMUSG00000022551, ENSMUSG00000022186, ENSMUSG00000027984, ENSMUSG00000010914	133	449	16021	2.41454	0.999999	0.99918	37.1814
GOTERM_CC_FAT	GO:0031967~organelle envelope	9	5.92105	0.0475193	ENSMUSG00000037916, ENSMUSG00000063882, ENSMUSG00000013701, ENSMUSG00000000308, ENSMUSG00000022551, ENSMUSG00000027984, ENSMUSG00000036751, ENSMUSG00000064345, ENSMUSG00000026150	94	540	12504	2.21702	0.999706	0.464964	44.6874
GOTERM_CC_FAT	GO:0031975~envelope	9	5.92105	0.0483764	ENSMUSG00000037916, ENSMUSG00000063882, ENSMUSG00000013701, ENSMUSG00000000308, ENSMUSG00000022551, ENSMUSG00000027984, ENSMUSG00000036751, ENSMUSG00000064345, ENSMUSG00000026150	94	542	12504	2.20884	0.999747	0.446496	45.2897
KEGG_PATHWAY	mmu05010:Alzheimer's disease	5	3.28947	0.0646264	ENSMUSG00000037916, ENSMUSG00000063882, ENSMUSG00000022551, ENSMUSG00000036751, ENSMUSG00000078965, ENSMUSG00000057666	49	182	5738	3.21709	0.976277	0.414023	48.2993
GOTERM_CC_FAT	GO:0031090~organelle membrane	11	7.23684	0.0774169	ENSMUSG00000024425, ENSMUSG00000037916, ENSMUSG00000063882, ENSMUSG00000013701, ENSMUSG00000000308, ENSMUSG00000022551, ENSMUSG00000027984, ENSMUSG00000036751, ENSMUSG00000064345, ENSMUSG00000026150, ENSMUSG00000020635	94	809	12504	1.80869	0.999999	0.568734	62.4719
GOTERM_CC_FAT	GO:0031980~mitochondrial lumen	4	2.63158	0.121405	ENSMUSG00000036850, ENSMUSG00000022186, ENSMUSG00000027984, ENSMUSG00000010914	94	163	12504	3.26433	1	0.679424	79.2847
GOTERM_CC_FAT	GO:0005759~mitochondrial matrix	4	2.63158	0.121405	ENSMUSG00000036850, ENSMUSG00000022186, ENSMUSG00000027984, ENSMUSG00000010914	94	163	12504	3.26433	1	0.679424	79.2847
Annotation Cluster 3	Enrichment Score: 1.3576609224866334
Category	Term	Count	%	PValue	Genes	List Total	Pop Hits	Pop Total	Fold Enrichment	Bonferroni	Benjamini	FDR
SP_PIR_KEYWORDS	nad	6	3.94737	0.00793336	ENSMUSG00000037916, ENSMUSG00000038936, ENSMUSG00000037373, ENSMUSG00000027984, ENSMUSG00000078965, ENSMUSG00000064345, ENSMUSG00000057666	131	169	17854	4.8387	0.826625	0.196708	9.6419
GOTERM_BP_FAT	GO:0055114~oxidation reduction	11	7.23684	0.0243707	ENSMUSG00000024665, ENSMUSG00000037916, ENSMUSG00000063882, ENSMUSG00000038936, ENSMUSG00000022982, ENSMUSG00000022551, ENSMUSG00000037373, ENSMUSG00000027984, ENSMUSG00000040888, ENSMUSG00000078965, ENSMUSG00000064345, ENSMUSG00000057666	100	672	13588	2.22423	1	0.988645	31.195
GOTERM_MF_FAT	GO:0050662~coenzyme binding	5	3.28947	0.0276938	ENSMUSG00000037916, ENSMUSG00000037373, ENSMUSG00000027984, ENSMUSG00000010914, ENSMUSG00000078965, ENSMUSG00000057666	96	160	13288	4.32552	0.99733	0.772694	29.8893
GOTERM_MF_FAT	GO:0051287~NAD or NADH binding	3	1.97368	0.0393987	ENSMUSG00000037916, ENSMUSG00000037373, ENSMUSG00000078965, ENSMUSG00000057666	96	44	13288	9.4375	0.999793	0.816633	39.8439
UP_SEQ_FEATURE	binding site:NAD	3	1.97368	0.0551075	ENSMUSG00000037373, ENSMUSG00000027984, ENSMUSG00000078965, ENSMUSG00000057666	133	46	16021	7.856	1	0.999709	55.032
SP_PIR_KEYWORDS	oxidoreductase	9	5.92105	0.0577975	ENSMUSG00000024665, ENSMUSG00000037916, ENSMUSG00000038936, ENSMUSG00000022982, ENSMUSG00000037373, ENSMUSG00000027984, ENSMUSG00000040888, ENSMUSG00000078965, ENSMUSG00000064345, ENSMUSG00000057666	131	572	17854	2.14442	0.999998	0.558954	53.1324
GOTERM_MF_FAT	GO:0048037~cofactor binding	5	3.28947	0.0786354	ENSMUSG00000037916, ENSMUSG00000037373, ENSMUSG00000027984, ENSMUSG00000010914, ENSMUSG00000078965, ENSMUSG00000057666	96	226	13288	3.06232	1	0.853406	64.4958
INTERPRO	IPR016040:NAD(P)-binding domain	4	2.63158	0.0940698	ENSMUSG00000038936, ENSMUSG00000037373, ENSMUSG00000027984, ENSMUSG00000078965, ENSMUSG00000057666	128	151	17763	3.67612	1	0.999769	73.9396
UP_SEQ_FEATURE	nucleotide phosphate-binding region:NAD	3	1.97368	0.121527	ENSMUSG00000037373, ENSMUSG00000027984, ENSMUSG00000078965, ENSMUSG00000057666	133	73	16021	4.95036	1	0.999986	83.9085
Annotation Cluster 4	Enrichment Score: 1.210071577892896
Category	Term	Count	%	PValue	Genes	List Total	Pop Hits	Pop Total	Fold Enrichment	Bonferroni	Benjamini	FDR
SP_PIR_KEYWORDS	heparin-binding	4	2.63158	0.00677715	ENSMUSG00000017344, ENSMUSG00000006651, ENSMUSG00000029838, ENSMUSG00000023885	131	53	17854	10.286	0.775986	0.192426	8.29219
UP_SEQ_FEATURE	region of interest:Heparin-binding	3	1.97368	0.00945516	ENSMUSG00000017344, ENSMUSG00000006651, ENSMUSG00000023885	133	18	16021	20.0764	0.983337	0.983337	12.5364
GOTERM_MF_FAT	GO:0008201~heparin binding	4	2.63158	0.0215533	ENSMUSG00000017344, ENSMUSG00000006651, ENSMUSG00000029838, ENSMUSG00000023885	96	83	13288	6.67068	0.989923	0.784003	24.0804
GOTERM_MF_FAT	GO:0005539~glycosaminoglycan binding	4	2.63158	0.0482297	ENSMUSG00000017344, ENSMUSG00000006651, ENSMUSG00000029838, ENSMUSG00000023885	96	114	13288	4.85673	0.99997	0.824188	46.474
GOTERM_MF_FAT	GO:0030247~polysaccharide binding	4	2.63158	0.0638293	ENSMUSG00000017344, ENSMUSG00000006651, ENSMUSG00000029838, ENSMUSG00000023885	96	128	13288	4.32552	0.999999	0.863051	56.5671
GOTERM_MF_FAT	GO:0001871~pattern binding	4	2.63158	0.0638293	ENSMUSG00000017344, ENSMUSG00000006651, ENSMUSG00000029838, ENSMUSG00000023885	96	128	13288	4.32552	0.999999	0.863051	56.5671
GOTERM_MF_FAT	GO:0030246~carbohydrate binding	5	3.28947	0.191488	ENSMUSG00000036634, ENSMUSG00000017344, ENSMUSG00000006651, ENSMUSG00000029838, ENSMUSG00000023885	96	317	13288	2.18323	1	0.949713	93.1953
GOTERM_BP_FAT	GO:0007155~cell adhesion	7	4.60526	0.224976	ENSMUSG00000036634, ENSMUSG00000022132, ENSMUSG00000005338, ENSMUSG00000017344, ENSMUSG00000006651, ENSMUSG00000023885, ENSMUSG00000037625	100	561	13588	1.69547	1	0.997442	97.8979
GOTERM_BP_FAT	GO:0022610~biological adhesion	7	4.60526	0.226156	ENSMUSG00000036634, ENSMUSG00000022132, ENSMUSG00000005338, ENSMUSG00000017344, ENSMUSG00000006651, ENSMUSG00000023885, ENSMUSG00000037625	100	562	13588	1.69246	1	0.997023	97.9459
SP_PIR_KEYWORDS	cell adhesion	5	3.28947	0.299926	ENSMUSG00000036634, ENSMUSG00000005338, ENSMUSG00000017344, ENSMUSG00000006651, ENSMUSG00000023885	131	380	17854	1.79329	1	0.93313	98.9315
Annotation Cluster 5	Enrichment Score: 0.997832752621744
Category	Term	Count	%	PValue	Genes	List Total	Pop Hits	Pop Total	Fold Enrichment	Bonferroni	Benjamini	FDR
GOTERM_CC_FAT	GO:0043232~intracellular non-membrane-bounded organelle	22	14.4737	0.0410227	ENSMUSG00000036850, ENSMUSG00000062647, ENSMUSG00000042675, ENSMUSG00000020932, ENSMUSG00000036181, ENSMUSG00000024091, ENSMUSG00000064030, ENSMUSG00000025410, ENSMUSG00000016559, ENSMUSG00000038274, ENSMUSG00000034868, ENSMUSG00000009630, ENSMUSG00000004187, ENSMUSG00000030779, ENSMUSG00000062353, ENSMUSG00000060938, ENSMUSG00000045128, ENSMUSG00000005103, ENSMUSG00000060198, ENSMUSG00000024785,…	94	1919	12504	1.525	0.999084	0.441745	39.9197
GOTERM_CC_FAT	GO:0043228~non-membrane-bounded organelle	22	14.4737	0.0410227	ENSMUSG00000036850, ENSMUSG00000062647, ENSMUSG00000042675, ENSMUSG00000020932, ENSMUSG00000036181, ENSMUSG00000024091, ENSMUSG00000064030, ENSMUSG00000025410, ENSMUSG00000016559, ENSMUSG00000038274, ENSMUSG00000034868, ENSMUSG00000009630, ENSMUSG00000004187, ENSMUSG00000030779, ENSMUSG00000062353, ENSMUSG00000060938, ENSMUSG00000045128, ENSMUSG00000005103, ENSMUSG00000060198, ENSMUSG00000024785,…	94	1919	12504	1.525	0.999084	0.441745	39.9197
GOTERM_CC_FAT	GO:0005856~cytoskeleton	9	5.92105	0.603189	ENSMUSG00000034868, ENSMUSG00000004187, ENSMUSG00000009630, ENSMUSG00000020932, ENSMUSG00000005103, ENSMUSG00000024091, ENSMUSG00000024044, ENSMUSG00000025410, ENSMUSG00000056201	94	1122	12504	1.06702	1	0.972394	99.9987
Annotation Cluster 6	Enrichment Score: 0.9672993401711338
Category	Term	Count	%	PValue	Genes	List Total	Pop Hits	Pop Total	Fold Enrichment	Bonferroni	Benjamini	FDR
GOTERM_BP_FAT	GO:0034637~cellular carbohydrate biosynthetic process	3	1.97368	0.0627855	ENSMUSG00000023456, ENSMUSG00000067279, ENSMUSG00000030282	100	56	13588	7.27929	1	0.999609	62.5681
GOTERM_BP_FAT	GO:0016051~carbohydrate biosynthetic process	3	1.97368	0.122569	ENSMUSG00000023456, ENSMUSG00000067279, ENSMUSG00000030282	100	83	13588	4.91133	1	0.999821	86.2141
GOTERM_BP_FAT	GO:0005996~monosaccharide metabolic process	4	2.63158	0.162877	ENSMUSG00000023456, ENSMUSG00000067279, ENSMUSG00000030282, ENSMUSG00000078965, ENSMUSG00000057666	100	191	13588	2.84565	1	0.997859	93.2403
Annotation Cluster 7	Enrichment Score: 0.8778654696666179
Category	Term	Count	%	PValue	Genes	List Total	Pop Hits	Pop Total	Fold Enrichment	Bonferroni	Benjamini	FDR
INTERPRO	IPR018247:EF-HAND 1	5	3.28947	0.0649167	ENSMUSG00000034868, ENSMUSG00000033208, ENSMUSG00000005716, ENSMUSG00000018593, ENSMUSG00000031837	128	211	17763	3.28847	1	1	59.8931
INTERPRO	IPR018248:EF hand	4	2.63158	0.0689083	ENSMUSG00000034868, ENSMUSG00000033208, ENSMUSG00000005716, ENSMUSG00000031837	128	132	17763	4.20526	1	0.999994	62.1618
INTERPRO	IPR011992:EF-Hand type	5	3.28947	0.0800661	ENSMUSG00000034868, ENSMUSG00000033208, ENSMUSG00000005716, ENSMUSG00000018593, ENSMUSG00000031837	128	227	17763	3.05668	1	0.99992	67.8885
UP_SEQ_FEATURE	domain:EF-hand 2	4	2.63158	0.145646	ENSMUSG00000034868, ENSMUSG00000033208, ENSMUSG00000005716, ENSMUSG00000031837	133	160	16021	3.01147	1	0.999988	89.1326
GOTERM_MF_FAT	GO:0005509~calcium ion binding	10	6.57895	0.145725	ENSMUSG00000034868, ENSMUSG00000033208, ENSMUSG00000005716, ENSMUSG00000036707, ENSMUSG00000005338, ENSMUSG00000023885, ENSMUSG00000018593, ENSMUSG00000023272, ENSMUSG00000031837, ENSMUSG00000004961	96	840	13288	1.64782	1	0.951257	86.35
UP_SEQ_FEATURE	domain:EF-hand 1	4	2.63158	0.147573	ENSMUSG00000034868, ENSMUSG00000033208, ENSMUSG00000005716, ENSMUSG00000031837	133	161	16021	2.99276	1	0.999946	89.473
SP_PIR_KEYWORDS	calcium	9	5.92105	0.164269	ENSMUSG00000034868, ENSMUSG00000033208, ENSMUSG00000005716, ENSMUSG00000005338, ENSMUSG00000023885, ENSMUSG00000018593, ENSMUSG00000023272, ENSMUSG00000031837, ENSMUSG00000004961	131	731	17854	1.67799	1	0.861091	89.8152
INTERPRO	IPR018249:EF-HAND 2	4	2.63158	0.181326	ENSMUSG00000034868, ENSMUSG00000033208, ENSMUSG00000005716, ENSMUSG00000031837	128	205	17763	2.70777	1	0.999999	93.4343
SMART	SM00054:EFh	3	1.97368	0.194132	ENSMUSG00000034868, ENSMUSG00000005716, ENSMUSG00000031837	55	137	9131	3.63543	1	1	89.3562
INTERPRO	IPR002048:Calcium-binding EF-hand	3	1.97368	0.256633	ENSMUSG00000034868, ENSMUSG00000005716, ENSMUSG00000031837	128	137	17763	3.03883	1	1	98.2346
Annotation Cluster 8	Enrichment Score: 0.8676725875073974
Category	Term	Count	%	PValue	Genes	List Total	Pop Hits	Pop Total	Fold Enrichment	Bonferroni	Benjamini	FDR
SP_PIR_KEYWORDS	Endocytosis	4	2.63158	0.0304586	ENSMUSG00000040276, ENSMUSG00000025468, ENSMUSG00000006651, ENSMUSG00000030638	131	93	17854	5.86194	0.998892	0.407537	32.5476
GOTERM_BP_FAT	GO:0016044~membrane organization	5	3.28947	0.137062	ENSMUSG00000040276, ENSMUSG00000025468, ENSMUSG00000006651, ENSMUSG00000022982, ENSMUSG00000030638	100	272	13588	2.49779	1	0.999521	89.2893
GOTERM_BP_FAT	GO:0006897~endocytosis	4	2.63158	0.157617	ENSMUSG00000040276, ENSMUSG00000025468, ENSMUSG00000006651, ENSMUSG00000030638	100	188	13588	2.89106	1	0.998023	92.5671
GOTERM_BP_FAT	GO:0010324~membrane invagination	4	2.63158	0.157617	ENSMUSG00000040276, ENSMUSG00000025468, ENSMUSG00000006651, ENSMUSG00000030638	100	188	13588	2.89106	1	0.998023	92.5671
GOTERM_BP_FAT	GO:0016192~vesicle-mediated transport	5	3.28947	0.442388	ENSMUSG00000040276, ENSMUSG00000025468, ENSMUSG00000006651, ENSMUSG00000051853, ENSMUSG00000030638	100	466	13588	1.45794	1	0.999552	99.9857
Annotation Cluster 9	Enrichment Score: 0.8463247986133052
Category	Term	Count	%	PValue	Genes	List Total	Pop Hits	Pop Total	Fold Enrichment	Bonferroni	Benjamini	FDR
GOTERM_CC_FAT	GO:0043005~neuron projection	6	3.94737	0.0358476	ENSMUSG00000023915, ENSMUSG00000005716, ENSMUSG00000022982, ENSMUSG00000047261, ENSMUSG00000025410, ENSMUSG00000004961	94	245	12504	3.25766	0.997749	0.425484	35.8552
GOTERM_CC_FAT	GO:0030424~axon	3	1.97368	0.189101	ENSMUSG00000023915, ENSMUSG00000005716, ENSMUSG00000047261	94	107	12504	3.72957	1	0.767426	92.1882
GOTERM_CC_FAT	GO:0042995~cell projection	6	3.94737	0.426453	ENSMUSG00000023915, ENSMUSG00000005716, ENSMUSG00000022982, ENSMUSG00000047261, ENSMUSG00000025410, ENSMUSG00000004961	94	575	12504	1.38805	1	0.934815	99.8843
Annotation Cluster 10	Enrichment Score: 0.7666352540036434
Category	Term	Count	%	PValue	Genes	List Total	Pop Hits	Pop Total	Fold Enrichment	Bonferroni	Benjamini	FDR
GOTERM_BP_FAT	GO:0046907~intracellular transport	7	4.60526	0.0946361	ENSMUSG00000002372, ENSMUSG00000013701, ENSMUSG00000067279, ENSMUSG00000021020, ENSMUSG00000079477, ENSMUSG00000020635, ENSMUSG00000021124	100	431	13588	2.20687	1	0.999671	77.834
GOTERM_BP_FAT	GO:0006886~intracellular protein transport	5	3.28947	0.142319	ENSMUSG00000013701, ENSMUSG00000067279, ENSMUSG00000021020, ENSMUSG00000079477, ENSMUSG00000021124	100	276	13588	2.46159	1	0.998579	90.2365
GOTERM_BP_FAT	GO:0034613~cellular protein localization	5	3.28947	0.174022	ENSMUSG00000013701, ENSMUSG00000067279, ENSMUSG00000021020, ENSMUSG00000079477, ENSMUSG00000021124	100	299	13588	2.27224	1	0.996121	94.4828
GOTERM_BP_FAT	GO:0070727~cellular macromolecule localization	5	3.28947	0.176889	ENSMUSG00000013701, ENSMUSG00000067279, ENSMUSG00000021020, ENSMUSG00000079477, ENSMUSG00000021124	100	301	13588	2.25714	1	0.995642	94.766
GOTERM_BP_FAT	GO:0008104~protein localization	9	5.92105	0.182706	ENSMUSG00000002372, ENSMUSG00000013701, ENSMUSG00000067279, ENSMUSG00000005338, ENSMUSG00000021020, ENSMUSG00000051853, ENSMUSG00000031149, ENSMUSG00000079477, ENSMUSG00000021124	100	753	13588	1.62406	1	0.994653	95.2993
GOTERM_BP_FAT	GO:0015031~protein transport	8	5.26316	0.196306	ENSMUSG00000002372, ENSMUSG00000013701, ENSMUSG00000067279, ENSMUSG00000021020, ENSMUSG00000051853, ENSMUSG00000031149, ENSMUSG00000079477, ENSMUSG00000021124	100	651	13588	1.6698	1	0.995793	96.3548
GOTERM_BP_FAT	GO:0045184~establishment of protein localization	8	5.26316	0.20141	ENSMUSG00000002372, ENSMUSG00000013701, ENSMUSG00000067279, ENSMUSG00000021020, ENSMUSG00000051853, ENSMUSG00000031149, ENSMUSG00000079477, ENSMUSG00000021124	100	656	13588	1.65707	1	0.995672	96.6902
SP_PIR_KEYWORDS	protein transport	6	3.94737	0.245768	ENSMUSG00000002372, ENSMUSG00000013701, ENSMUSG00000051853, ENSMUSG00000031149, ENSMUSG00000079477, ENSMUSG00000021124	131	461	17854	1.77384	1	0.924643	97.2413
Annotation Cluster 11	Enrichment Score: 0.7051129027203383
Category	Term	Count	%	PValue	Genes	List Total	Pop Hits	Pop Total	Fold Enrichment	Bonferroni	Benjamini	FDR
GOTERM_BP_FAT	GO:0030005~cellular di-, tri-valent inorganic cation homeostasis	4	2.63158	0.0744038	ENSMUSG00000041468, ENSMUSG00000033208, ENSMUSG00000022982, ENSMUSG00000020635	100	134	13588	4.05612	1	0.999671	69.0155
GOTERM_BP_FAT	GO:0055066~di-, tri-valent inorganic cation homeostasis	4	2.63158	0.0907218	ENSMUSG00000041468, ENSMUSG00000033208, ENSMUSG00000022982, ENSMUSG00000020635	100	146	13588	3.72274	1	0.999821	76.3364
GOTERM_BP_FAT	GO:0030003~cellular cation homeostasis	4	2.63158	0.0993959	ENSMUSG00000041468, ENSMUSG00000033208, ENSMUSG00000022982, ENSMUSG00000020635	100	152	13588	3.57579	1	0.9995	79.5357
GOTERM_BP_FAT	GO:0006873~cellular ion homeostasis	5	3.28947	0.123036	ENSMUSG00000041468, ENSMUSG00000033208, ENSMUSG00000022982, ENSMUSG00000020635, ENSMUSG00000037625	100	261	13588	2.60307	1	0.999645	86.3249
GOTERM_BP_FAT	GO:0055082~cellular chemical homeostasis	5	3.28947	0.131888	ENSMUSG00000041468, ENSMUSG00000033208, ENSMUSG00000022982, ENSMUSG00000020635, ENSMUSG00000037625	100	268	13588	2.53507	1	0.999629	88.2736
GOTERM_BP_FAT	GO:0006874~cellular calcium ion homeostasis	3	1.97368	0.142233	ENSMUSG00000041468, ENSMUSG00000033208, ENSMUSG00000020635	100	91	13588	4.47956	1	0.999052	90.2216
GOTERM_BP_FAT	GO:0055080~cation homeostasis	4	2.63158	0.150689	ENSMUSG00000041468, ENSMUSG00000033208, ENSMUSG00000022982, ENSMUSG00000020635	100	184	13588	2.95391	1	0.998623	91.5848
GOTERM_BP_FAT	GO:0055074~calcium ion homeostasis	3	1.97368	0.152303	ENSMUSG00000041468, ENSMUSG00000033208, ENSMUSG00000020635	100	95	13588	4.29095	1	0.998189	91.824
GOTERM_BP_FAT	GO:0006875~cellular metal ion homeostasis	3	1.97368	0.165082	ENSMUSG00000041468, ENSMUSG00000033208, ENSMUSG00000020635	100	100	13588	4.0764	1	0.997404	93.5051
GOTERM_BP_FAT	GO:0050801~ion homeostasis	5	3.28947	0.165521	ENSMUSG00000041468, ENSMUSG00000033208, ENSMUSG00000022982, ENSMUSG00000020635, ENSMUSG00000037625	100	293	13588	2.31877	1	0.996693	93.5567
GOTERM_BP_FAT	GO:0055065~metal ion homeostasis	3	1.97368	0.180655	ENSMUSG00000041468, ENSMUSG00000033208, ENSMUSG00000020635	100	106	13588	3.84566	1	0.995288	95.1174
GOTERM_BP_FAT	GO:0019725~cellular homeostasis	5	3.28947	0.240412	ENSMUSG00000041468, ENSMUSG00000033208, ENSMUSG00000022982, ENSMUSG00000020635, ENSMUSG00000037625	100	343	13588	1.98076	1	0.997641	98.4503
GOTERM_BP_FAT	GO:0048878~chemical homeostasis	5	3.28947	0.275623	ENSMUSG00000041468, ENSMUSG00000033208, ENSMUSG00000022982, ENSMUSG00000020635, ENSMUSG00000037625	100	365	13588	1.86137	1	0.997527	99.2451
GOTERM_BP_FAT	GO:0042592~homeostatic process	6	3.94737	0.422059	ENSMUSG00000069919, ENSMUSG00000041468, ENSMUSG00000033208, ENSMUSG00000022982, ENSMUSG00000069917, ENSMUSG00000020635, ENSMUSG00000037625	100	584	13588	1.39603	1	0.999526	99.9754
GOTERM_BP_FAT	GO:0044057~regulation of system process	3	1.97368	0.43194	ENSMUSG00000033208, ENSMUSG00000022982, ENSMUSG00000020635	100	201	13588	2.02806	1	0.999501	99.981
GOTERM_BP_FAT	GO:0019226~transmission of nerve impulse	3	1.97368	0.492448	ENSMUSG00000022982, ENSMUSG00000020635, ENSMUSG00000037625	100	226	13588	1.80372	1	0.999727	99.9966
GOTERM_BP_FAT	GO:0050877~neurological system process	7	4.60526	0.987516	ENSMUSG00000033208, ENSMUSG00000031189, ENSMUSG00000029838, ENSMUSG00000005103, ENSMUSG00000022982, ENSMUSG00000020635, ENSMUSG00000037625	100	1681	13588	0.56583	1	1	100
Annotation Cluster 12	Enrichment Score: 0.6987041523771408
Category	Term	Count	%	PValue	Genes	List Total	Pop Hits	Pop Total	Fold Enrichment	Bonferroni	Benjamini	FDR
GOTERM_MF_FAT	GO:0005506~iron ion binding	6	3.94737	0.099161	ENSMUSG00000069919, ENSMUSG00000024665, ENSMUSG00000037916, ENSMUSG00000009630, ENSMUSG00000029993, ENSMUSG00000022551, ENSMUSG00000069917	96	343	13288	2.42128	1	0.889578	73.2965
GOTERM_MF_FAT	GO:0020037~heme binding	3	1.97368	0.275171	ENSMUSG00000069919, ENSMUSG00000024665, ENSMUSG00000022551, ENSMUSG00000069917	96	144	13288	2.88368	1	0.977004	98.2906
GOTERM_MF_FAT	GO:0046906~tetrapyrrole binding	3	1.97368	0.293727	ENSMUSG00000069919, ENSMUSG00000024665, ENSMUSG00000022551, ENSMUSG00000069917	96	151	13288	2.75	1	0.978972	98.7685
Annotation Cluster 13	Enrichment Score: 0.6504647041649786
Category	Term	Count	%	PValue	Genes	List Total	Pop Hits	Pop Total	Fold Enrichment	Bonferroni	Benjamini	FDR
GOTERM_CC_FAT	GO:0031974~membrane-enclosed lumen	15	9.86842	0.0512995	ENSMUSG00000036850, ENSMUSG00000042675, ENSMUSG00000021020, ENSMUSG00000064030, ENSMUSG00000022023, ENSMUSG00000027984, ENSMUSG00000013701, ENSMUSG00000030779, ENSMUSG00000022186, ENSMUSG00000037373, ENSMUSG00000024785, ENSMUSG00000056201, ENSMUSG00000010914, ENSMUSG00000036751, ENSMUSG00000022897	94	1174	12504	1.69959	0.999848	0.44362	47.2991
GOTERM_CC_FAT	GO:0070013~intracellular organelle lumen	13	8.55263	0.13399	ENSMUSG00000036850, ENSMUSG00000042675, ENSMUSG00000030779, ENSMUSG00000021020, ENSMUSG00000024785, ENSMUSG00000064030, ENSMUSG00000037373, ENSMUSG00000022186, ENSMUSG00000027984, ENSMUSG00000022023, ENSMUSG00000056201, ENSMUSG00000010914, ENSMUSG00000022897	94	1133	12504	1.52628	1	0.699174	82.6188
GOTERM_CC_FAT	GO:0043233~organelle lumen	13	8.55263	0.135846	ENSMUSG00000036850, ENSMUSG00000042675, ENSMUSG00000030779, ENSMUSG00000021020, ENSMUSG00000024785, ENSMUSG00000064030, ENSMUSG00000037373, ENSMUSG00000022186, ENSMUSG00000027984, ENSMUSG00000022023, ENSMUSG00000056201, ENSMUSG00000010914, ENSMUSG00000022897	94	1136	12504	1.52225	1	0.686852	83.0664
GOTERM_CC_FAT	GO:0016607~nuclear speck	3	1.97368	0.144388	ENSMUSG00000021020, ENSMUSG00000022023, ENSMUSG00000022897	94	90	12504	4.43404	1	0.677692	84.9937
GOTERM_CC_FAT	GO:0016604~nuclear body	3	1.97368	0.285059	ENSMUSG00000021020, ENSMUSG00000022023, ENSMUSG00000022897	94	142	12504	2.81031	1	0.845556	98.3116
GOTERM_CC_FAT	GO:0031981~nuclear lumen	9	5.92105	0.334399	ENSMUSG00000042675, ENSMUSG00000030779, ENSMUSG00000021020, ENSMUSG00000024785, ENSMUSG00000064030, ENSMUSG00000037373, ENSMUSG00000022023, ENSMUSG00000056201, ENSMUSG00000022897	94	883	12504	1.35582	1	0.888407	99.2925
GOTERM_CC_FAT	GO:0005654~nucleoplasm	5	3.28947	0.65712	ENSMUSG00000021020, ENSMUSG00000064030, ENSMUSG00000037373, ENSMUSG00000022023, ENSMUSG00000022897	94	599	12504	1.11036	1	0.979471	99.9998
GOTERM_CC_FAT	GO:0044451~nucleoplasm part	4	2.63158	0.740756	ENSMUSG00000021020, ENSMUSG00000037373, ENSMUSG00000022023, ENSMUSG00000022897	94	513	12504	1.0372	1	0.989958	100
Annotation Cluster 14	Enrichment Score: 0.6158927943141674
Category	Term	Count	%	PValue	Genes	List Total	Pop Hits	Pop Total	Fold Enrichment	Bonferroni	Benjamini	FDR
KEGG_PATHWAY	mmu04514:Cell adhesion molecules (CAMs)	4	2.63158	0.137229	ENSMUSG00000036634, ENSMUSG00000022132, ENSMUSG00000005338, ENSMUSG00000037625	49	154	5738	3.04161	0.999743	0.644148	76.7185
GOTERM_CC_FAT	GO:0005911~cell-cell junction	4	2.63158	0.13807	ENSMUSG00000022132, ENSMUSG00000005338, ENSMUSG00000024044, ENSMUSG00000037625	94	173	12504	3.07564	1	0.676276	83.5889
GOTERM_MF_FAT	GO:0042802~identical protein binding	5	3.28947	0.153772	ENSMUSG00000033208, ENSMUSG00000022132, ENSMUSG00000005338, ENSMUSG00000030007, ENSMUSG00000037625	96	290	13288	2.38649	1	0.946914	87.8895
SP_PIR_KEYWORDS	cell junction	6	3.94737	0.158147	ENSMUSG00000022132, ENSMUSG00000047085, ENSMUSG00000005338, ENSMUSG00000047261, ENSMUSG00000037625, ENSMUSG00000004961	131	392	17854	2.08607	1	0.863756	88.8235
GOTERM_BP_FAT	GO:0007155~cell adhesion	7	4.60526	0.224976	ENSMUSG00000036634, ENSMUSG00000022132, ENSMUSG00000005338, ENSMUSG00000017344, ENSMUSG00000006651, ENSMUSG00000023885, ENSMUSG00000037625	100	561	13588	1.69547	1	0.997442	97.8979
GOTERM_BP_FAT	GO:0022610~biological adhesion	7	4.60526	0.226156	ENSMUSG00000036634, ENSMUSG00000022132, ENSMUSG00000005338, ENSMUSG00000017344, ENSMUSG00000006651, ENSMUSG00000023885, ENSMUSG00000037625	100	562	13588	1.69246	1	0.997023	97.9459
GOTERM_CC_FAT	GO:0030054~cell junction	6	3.94737	0.271484	ENSMUSG00000022132, ENSMUSG00000005338, ENSMUSG00000024044, ENSMUSG00000047261, ENSMUSG00000037625, ENSMUSG00000004961	94	470	12504	1.69814	1	0.838624	97.8776
GOTERM_BP_FAT	GO:0016337~cell-cell adhesion	3	1.97368	0.515514	ENSMUSG00000022132, ENSMUSG00000005338, ENSMUSG00000037625	100	236	13588	1.72729	1	0.999794	99.9983
GOTERM_CC_FAT	GO:0044459~plasma membrane part	10	6.57895	0.872879	ENSMUSG00000026576, ENSMUSG00000022132, ENSMUSG00000025468, ENSMUSG00000005338, ENSMUSG00000002981, ENSMUSG00000024044, ENSMUSG00000047261, ENSMUSG00000045287, ENSMUSG00000037625, ENSMUSG00000004961	94	1633	12504	0.814582	1	0.998303	100
Annotation Cluster 15	Enrichment Score: 0.603574846197224
Category	Term	Count	%	PValue	Genes	List Total	Pop Hits	Pop Total	Fold Enrichment	Bonferroni	Benjamini	FDR
GOTERM_BP_FAT	GO:0005996~monosaccharide metabolic process	4	2.63158	0.162877	ENSMUSG00000023456, ENSMUSG00000067279, ENSMUSG00000030282, ENSMUSG00000078965, ENSMUSG00000057666	100	191	13588	2.84565	1	0.997859	93.2403
GOTERM_BP_FAT	GO:0006006~glucose metabolic process	3	1.97368	0.271651	ENSMUSG00000023456, ENSMUSG00000067279, ENSMUSG00000078965, ENSMUSG00000057666	100	140	13588	2.91171	1	0.997656	99.1799
GOTERM_BP_FAT	GO:0019318~hexose metabolic process	3	1.97368	0.349464	ENSMUSG00000023456, ENSMUSG00000067279, ENSMUSG00000078965, ENSMUSG00000057666	100	169	13588	2.41207	1	0.998695	99.852
Annotation Cluster 16	Enrichment Score: 0.5722661334327938
Category	Term	Count	%	PValue	Genes	List Total	Pop Hits	Pop Total	Fold Enrichment	Bonferroni	Benjamini	FDR
GOTERM_MF_FAT	GO:0004842~ubiquitin-protein ligase activity	3	1.97368	0.17037	ENSMUSG00000030779, ENSMUSG00000060860, ENSMUSG00000034403	96	104	13288	3.99279	1	0.951757	90.5726
GOTERM_MF_FAT	GO:0019787~small conjugating protein ligase activity	3	1.97368	0.224858	ENSMUSG00000030779, ENSMUSG00000060860, ENSMUSG00000034403	96	125	13288	3.322	1	0.965229	96.0065
GOTERM_MF_FAT	GO:0016881~acid-amino acid ligase activity	3	1.97368	0.333241	ENSMUSG00000030779, ENSMUSG00000060860, ENSMUSG00000034403	96	166	13288	2.50151	1	0.986105	99.4053
GOTERM_MF_FAT	GO:0016879~ligase activity, forming carbon-nitrogen bonds	3	1.97368	0.402601	ENSMUSG00000030779, ENSMUSG00000060860, ENSMUSG00000034403	96	193	13288	2.15155	1	0.994351	99.8517
Annotation Cluster 17	Enrichment Score: 0.562211141326615
Category	Term	Count	%	PValue	Genes	List Total	Pop Hits	Pop Total	Fold Enrichment	Bonferroni	Benjamini	FDR
SP_PIR_KEYWORDS	Apoptosis	5	3.28947	0.231037	ENSMUSG00000023915, ENSMUSG00000036850, ENSMUSG00000042675, ENSMUSG00000006651, ENSMUSG00000022043	131	337	17854	2.02211	1	0.918968	96.4711
GOTERM_BP_FAT	GO:0006915~apoptosis	6	3.94737	0.251115	ENSMUSG00000023915, ENSMUSG00000036850, ENSMUSG00000042675, ENSMUSG00000006651, ENSMUSG00000022982, ENSMUSG00000022043	100	465	13588	1.75329	1	0.997517	98.7502
GOTERM_BP_FAT	GO:0012501~programmed cell death	6	3.94737	0.262152	ENSMUSG00000023915, ENSMUSG00000036850, ENSMUSG00000042675, ENSMUSG00000006651, ENSMUSG00000022982, ENSMUSG00000022043	100	473	13588	1.72364	1	0.997826	99.002
GOTERM_BP_FAT	GO:0008219~cell death	6	3.94737	0.310201	ENSMUSG00000023915, ENSMUSG00000036850, ENSMUSG00000042675, ENSMUSG00000006651, ENSMUSG00000022982, ENSMUSG00000022043	100	507	13588	1.60805	1	0.998107	99.6403
GOTERM_BP_FAT	GO:0016265~death	6	3.94737	0.327486	ENSMUSG00000023915, ENSMUSG00000036850, ENSMUSG00000042675, ENSMUSG00000006651, ENSMUSG00000022982, ENSMUSG00000022043	100	519	13588	1.57087	1	0.998564	99.7551
Annotation Cluster 18	Enrichment Score: 0.5102383727561215
Category	Term	Count	%	PValue	Genes	List Total	Pop Hits	Pop Total	Fold Enrichment	Bonferroni	Benjamini	FDR
GOTERM_BP_FAT	GO:0006417~regulation of translation	3	1.97368	0.165082	ENSMUSG00000006651, ENSMUSG00000064030, ENSMUSG00000005610	100	100	13588	4.0764	1	0.997404	93.5051
GOTERM_BP_FAT	GO:0010608~posttranscriptional regulation of gene expression	3	1.97368	0.293263	ENSMUSG00000006651, ENSMUSG00000064030, ENSMUSG00000005610	100	148	13588	2.75432	1	0.997858	99.4805
GOTERM_BP_FAT	GO:0032268~regulation of cellular protein metabolic process	3	1.97368	0.608593	ENSMUSG00000006651, ENSMUSG00000064030, ENSMUSG00000005610	100	280	13588	1.45586	1	0.999948	99.9999
Annotation Cluster 19	Enrichment Score: 0.459525764537549
Category	Term	Count	%	PValue	Genes	List Total	Pop Hits	Pop Total	Fold Enrichment	Bonferroni	Benjamini	FDR
SP_PIR_KEYWORDS	methylation	5	3.28947	0.0781658	ENSMUSG00000009630, ENSMUSG00000036181, ENSMUSG00000079477, ENSMUSG00000016559, ENSMUSG00000078965, ENSMUSG00000057666	131	221	17854	3.08349	1	0.651208	64.5144
GOTERM_CC_FAT	GO:0044427~chromosomal part	3	1.97368	0.688921	ENSMUSG00000009630, ENSMUSG00000036181, ENSMUSG00000016559	94	318	12504	1.25492	1	0.984221	99.9999
GOTERM_CC_FAT	GO:0005694~chromosome	3	1.97368	0.77667	ENSMUSG00000009630, ENSMUSG00000036181, ENSMUSG00000016559	94	378	12504	1.05572	1	0.993309	100
Annotation Cluster 20	Enrichment Score: 0.43742522650559124
Category	Term	Count	%	PValue	Genes	List Total	Pop Hits	Pop Total	Fold Enrichment	Bonferroni	Benjamini	FDR
SP_PIR_KEYWORDS	lipoprotein	7	4.60526	0.258985	ENSMUSG00000036634, ENSMUSG00000041468, ENSMUSG00000051853, ENSMUSG00000010054, ENSMUSG00000047261, ENSMUSG00000079477, ENSMUSG00000045287	131	589	17854	1.61975	1	0.920835	97.7972
UP_SEQ_FEATURE	lipid moiety-binding region:S-palmitoyl cysteine	3	1.97368	0.423968	ENSMUSG00000036634, ENSMUSG00000041468, ENSMUSG00000047261	133	175	16021	2.06501	1	1	99.9581
SP_PIR_KEYWORDS	palmitate	3	1.97368	0.443728	ENSMUSG00000036634, ENSMUSG00000041468, ENSMUSG00000047261	131	206	17854	1.98481	1	0.974942	99.9428
Annotation Cluster 21	Enrichment Score: 0.40527570063211704
Category	Term	Count	%	PValue	Genes	List Total	Pop Hits	Pop Total	Fold Enrichment	Bonferroni	Benjamini	FDR
GOTERM_MF_FAT	GO:0008092~cytoskeletal protein binding	6	3.94737	0.174625	ENSMUSG00000033208, ENSMUSG00000040276, ENSMUSG00000005103, ENSMUSG00000014846, ENSMUSG00000024044, ENSMUSG00000056201	96	414	13288	2.00604	1	0.944561	91.1661
SP_PIR_KEYWORDS	cytoskeleton	6	3.94737	0.41984	ENSMUSG00000009630, ENSMUSG00000005103, ENSMUSG00000014846, ENSMUSG00000024044, ENSMUSG00000025410, ENSMUSG00000056201	131	583	17854	1.40264	1	0.970487	99.9023
GOTERM_BP_FAT	GO:0007010~cytoskeleton organization	4	2.63158	0.425326	ENSMUSG00000022982, ENSMUSG00000014846, ENSMUSG00000024044, ENSMUSG00000056201	100	326	13588	1.66724	1	0.999494	99.9774
SP_PIR_KEYWORDS	actin-binding	3	1.97368	0.491707	ENSMUSG00000005103, ENSMUSG00000024044, ENSMUSG00000056201	131	226	17854	1.80916	1	0.980114	99.9818
GOTERM_MF_FAT	GO:0003779~actin binding	3	1.97368	0.613764	ENSMUSG00000005103, ENSMUSG00000024044, ENSMUSG00000056201	96	288	13288	1.44184	1	0.999409	99.9994
Annotation Cluster 22	Enrichment Score: 0.3736231552091397
Category	Term	Count	%	PValue	Genes	List Total	Pop Hits	Pop Total	Fold Enrichment	Bonferroni	Benjamini	FDR
GOTERM_CC_FAT	GO:0031012~extracellular matrix	5	3.28947	0.197928	ENSMUSG00000042116, ENSMUSG00000017344, ENSMUSG00000029838, ENSMUSG00000022982, ENSMUSG00000018593	94	309	12504	2.15245	1	0.757476	93.1619
GOTERM_CC_FAT	GO:0005578~proteinaceous extracellular matrix	4	2.63158	0.380543	ENSMUSG00000042116, ENSMUSG00000017344, ENSMUSG00000029838, ENSMUSG00000018593	94	297	12504	1.79153	1	0.91786	99.7047
GOTERM_CC_FAT	GO:0005576~extracellular region	14	9.21053	0.484647	ENSMUSG00000004366, ENSMUSG00000033208, ENSMUSG00000078480, ENSMUSG00000017344, ENSMUSG00000029838, ENSMUSG00000018593, ENSMUSG00000023272, ENSMUSG00000046178, ENSMUSG00000033307, ENSMUSG00000042116, ENSMUSG00000023885, ENSMUSG00000022982, ENSMUSG00000056201, ENSMUSG00000021091	94	1680	12504	1.10851	1	0.957701	99.9685
GOTERM_CC_FAT	GO:0044421~extracellular region part	7	4.60526	0.518977	ENSMUSG00000042116, ENSMUSG00000078480, ENSMUSG00000017344, ENSMUSG00000029838, ENSMUSG00000022982, ENSMUSG00000018593, ENSMUSG00000033307	94	774	12504	1.20303	1	0.966457	99.9864
SP_PIR_KEYWORDS	Secreted	10	6.57895	0.715154	ENSMUSG00000004366, ENSMUSG00000042116, ENSMUSG00000078480, ENSMUSG00000017344, ENSMUSG00000029838, ENSMUSG00000018593, ENSMUSG00000021091, ENSMUSG00000023272, ENSMUSG00000046178, ENSMUSG00000033307	131	1420	17854	0.959789	1	0.99838	100
Annotation Cluster 23	Enrichment Score: 0.3475083883048935
Category	Term	Count	%	PValue	Genes	List Total	Pop Hits	Pop Total	Fold Enrichment	Bonferroni	Benjamini	FDR
GOTERM_BP_FAT	GO:0009611~response to wounding	5	3.28947	0.246735	ENSMUSG00000022982, ENSMUSG00000047261, ENSMUSG00000021091, ENSMUSG00000033307, ENSMUSG00000045287	100	347	13588	1.95793	1	0.997642	98.6347
GOTERM_BP_FAT	GO:0048667~cell morphogenesis involved in neuron differentiation	3	1.97368	0.383546	ENSMUSG00000022982, ENSMUSG00000047261, ENSMUSG00000045287	100	182	13588	2.23978	1	0.999336	99.9345
GOTERM_BP_FAT	GO:0000902~cell morphogenesis	4	2.63158	0.392004	ENSMUSG00000022982, ENSMUSG00000047261, ENSMUSG00000056201, ENSMUSG00000045287	100	309	13588	1.75896	1	0.999272	99.9469
GOTERM_BP_FAT	GO:0030030~cell projection organization	4	2.63158	0.41167	ENSMUSG00000022982, ENSMUSG00000047261, ENSMUSG00000056201, ENSMUSG00000045287	100	319	13588	1.70382	1	0.999475	99.9677
GOTERM_BP_FAT	GO:0000904~cell morphogenesis involved in differentiation	3	1.97368	0.459043	ENSMUSG00000022982, ENSMUSG00000047261, ENSMUSG00000045287	100	212	13588	1.92283	1	0.999601	99.991
GOTERM_BP_FAT	GO:0032989~cellular component morphogenesis	4	2.63158	0.473153	ENSMUSG00000022982, ENSMUSG00000047261, ENSMUSG00000056201, ENSMUSG00000045287	100	351	13588	1.54849	1	0.999624	99.9939
GOTERM_BP_FAT	GO:0048666~neuron development	3	1.97368	0.631536	ENSMUSG00000022982, ENSMUSG00000047261, ENSMUSG00000045287	100	292	13588	1.39603	1	0.999958	100
GOTERM_BP_FAT	GO:0030182~neuron differentiation	3	1.97368	0.792121	ENSMUSG00000022982, ENSMUSG00000047261, ENSMUSG00000045287	100	399	13588	1.02165	1	0.999999	100
Annotation Cluster 24	Enrichment Score: 0.34058112912158234
Category	Term	Count	%	PValue	Genes	List Total	Pop Hits	Pop Total	Fold Enrichment	Bonferroni	Benjamini	FDR
GOTERM_CC_FAT	GO:0015629~actin cytoskeleton	4	2.63158	0.195907	ENSMUSG00000034868, ENSMUSG00000005103, ENSMUSG00000025410, ENSMUSG00000056201	94	205	12504	2.59554	1	0.766952	92.9494
SP_PIR_KEYWORDS	cytoskeleton	6	3.94737	0.41984	ENSMUSG00000009630, ENSMUSG00000005103, ENSMUSG00000014846, ENSMUSG00000024044, ENSMUSG00000025410, ENSMUSG00000056201	131	583	17854	1.40264	1	0.970487	99.9023
GOTERM_CC_FAT	GO:0044430~cytoskeletal part	7	4.60526	0.518977	ENSMUSG00000034868, ENSMUSG00000004187, ENSMUSG00000009630, ENSMUSG00000020932, ENSMUSG00000024091, ENSMUSG00000025410, ENSMUSG00000056201	94	774	12504	1.20303	1	0.966457	99.9864
GOTERM_CC_FAT	GO:0005874~microtubule	3	1.97368	0.535838	ENSMUSG00000004187, ENSMUSG00000024091, ENSMUSG00000025410	94	240	12504	1.66277	1	0.962618	99.9912
GOTERM_CC_FAT	GO:0005856~cytoskeleton	9	5.92105	0.603189	ENSMUSG00000034868, ENSMUSG00000004187, ENSMUSG00000009630, ENSMUSG00000020932, ENSMUSG00000005103, ENSMUSG00000024091, ENSMUSG00000024044, ENSMUSG00000025410, ENSMUSG00000056201	94	1122	12504	1.06702	1	0.972394	99.9987
GOTERM_CC_FAT	GO:0015630~microtubule cytoskeleton	4	2.63158	0.655758	ENSMUSG00000004187, ENSMUSG00000009630, ENSMUSG00000024091, ENSMUSG00000025410	94	450	12504	1.18241	1	0.98089	99.9998
Annotation Cluster 25	Enrichment Score: 0.334074678767541
Category	Term	Count	%	PValue	Genes	List Total	Pop Hits	Pop Total	Fold Enrichment	Bonferroni	Benjamini	FDR
GOTERM_BP_FAT	GO:0007611~learning or memory	3	1.97368	0.137254	ENSMUSG00000033208, ENSMUSG00000031189, ENSMUSG00000029838	100	89	13588	4.58022	1	0.999212	89.3252
GOTERM_BP_FAT	GO:0007610~behavior	5	3.28947	0.341487	ENSMUSG00000033208, ENSMUSG00000031189, ENSMUSG00000029838, ENSMUSG00000022982, ENSMUSG00000022111	100	405	13588	1.67753	1	0.998817	99.822
GOTERM_BP_FAT	GO:0050877~neurological system process	7	4.60526	0.987516	ENSMUSG00000033208, ENSMUSG00000031189, ENSMUSG00000029838, ENSMUSG00000005103, ENSMUSG00000022982, ENSMUSG00000020635, ENSMUSG00000037625	100	1681	13588	0.56583	1	1	100
GOTERM_BP_FAT	GO:0050890~cognition	5	3.28947	0.995999	ENSMUSG00000033208, ENSMUSG00000031189, ENSMUSG00000029838, ENSMUSG00000005103, ENSMUSG00000022982	100	1480	13588	0.459054	1	1	100
Annotation Cluster 26	Enrichment Score: 0.2854701181361839
Category	Term	Count	%	PValue	Genes	List Total	Pop Hits	Pop Total	Fold Enrichment	Bonferroni	Benjamini	FDR
GOTERM_BP_FAT	GO:0044265~cellular macromolecule catabolic process	7	4.60526	0.283728	ENSMUSG00000009630, ENSMUSG00000060860, ENSMUSG00000022982, ENSMUSG00000064030, ENSMUSG00000032898, ENSMUSG00000022111, ENSMUSG00000034403	100	609	13588	1.56184	1	0.997658	99.3635
GOTERM_BP_FAT	GO:0009057~macromolecule catabolic process	7	4.60526	0.341624	ENSMUSG00000009630, ENSMUSG00000060860, ENSMUSG00000022982, ENSMUSG00000064030, ENSMUSG00000032898, ENSMUSG00000022111, ENSMUSG00000034403	100	654	13588	1.45437	1	0.998635	99.8225
GOTERM_BP_FAT	GO:0043632~modification-dependent macromolecule catabolic process	5	3.28947	0.509404	ENSMUSG00000009630, ENSMUSG00000060860, ENSMUSG00000032898, ENSMUSG00000022111, ENSMUSG00000034403	100	508	13588	1.3374	1	0.999791	99.9979
GOTERM_BP_FAT	GO:0019941~modification-dependent protein catabolic process	5	3.28947	0.509404	ENSMUSG00000009630, ENSMUSG00000060860, ENSMUSG00000032898, ENSMUSG00000022111, ENSMUSG00000034403	100	508	13588	1.3374	1	0.999791	99.9979
GOTERM_BP_FAT	GO:0051603~proteolysis involved in cellular protein catabolic process	5	3.28947	0.549101	ENSMUSG00000009630, ENSMUSG00000060860, ENSMUSG00000032898, ENSMUSG00000022111, ENSMUSG00000034403	100	534	13588	1.27228	1	0.999881	99.9994
GOTERM_BP_FAT	GO:0044257~cellular protein catabolic process	5	3.28947	0.553577	ENSMUSG00000009630, ENSMUSG00000060860, ENSMUSG00000032898, ENSMUSG00000022111, ENSMUSG00000034403	100	537	13588	1.26518	1	0.999878	99.9995
GOTERM_BP_FAT	GO:0030163~protein catabolic process	5	3.28947	0.581384	ENSMUSG00000009630, ENSMUSG00000060860, ENSMUSG00000032898, ENSMUSG00000022111, ENSMUSG00000034403	100	556	13588	1.22194	1	0.99992	99.9998
SP_PIR_KEYWORDS	ubl conjugation pathway	4	2.63158	0.688439	ENSMUSG00000060860, ENSMUSG00000032898, ENSMUSG00000022111, ENSMUSG00000034403	131	484	17854	1.12636	1	0.997776	100
GOTERM_BP_FAT	GO:0006508~proteolysis	6	3.94737	0.881116	ENSMUSG00000009630, ENSMUSG00000060860, ENSMUSG00000024084, ENSMUSG00000032898, ENSMUSG00000022111, ENSMUSG00000034403	100	1034	13588	0.788472	1	1	100
Annotation Cluster 27	Enrichment Score: 0.24344252152834323
Category	Term	Count	%	PValue	Genes	List Total	Pop Hits	Pop Total	Fold Enrichment	Bonferroni	Benjamini	FDR
INTERPRO	IPR005225:Small GTP-binding protein	3	1.97368	0.327931	ENSMUSG00000020537, ENSMUSG00000051853, ENSMUSG00000079477	128	164	17763	2.53854	1	1	99.5525
UP_SEQ_FEATURE	nucleotide phosphate-binding region:GTP	4	2.63158	0.393526	ENSMUSG00000020537, ENSMUSG00000021020, ENSMUSG00000051853, ENSMUSG00000079477	133	274	16021	1.75852	1	1	99.9134
SP_PIR_KEYWORDS	gtp-binding	4	2.63158	0.399304	ENSMUSG00000020537, ENSMUSG00000021020, ENSMUSG00000051853, ENSMUSG00000079477	131	313	17854	1.74173	1	0.969922	99.8478
GOTERM_MF_FAT	GO:0005525~GTP binding	4	2.63158	0.466369	ENSMUSG00000020537, ENSMUSG00000021020, ENSMUSG00000051853, ENSMUSG00000079477	96	354	13288	1.56403	1	0.997579	99.9644
GOTERM_MF_FAT	GO:0019001~guanyl nucleotide binding	4	2.63158	0.482955	ENSMUSG00000020537, ENSMUSG00000021020, ENSMUSG00000051853, ENSMUSG00000079477	96	363	13288	1.52525	1	0.997645	99.9761
GOTERM_MF_FAT	GO:0032561~guanyl ribonucleotide binding	4	2.63158	0.482955	ENSMUSG00000020537, ENSMUSG00000021020, ENSMUSG00000051853, ENSMUSG00000079477	96	363	13288	1.52525	1	0.997645	99.9761
SP_PIR_KEYWORDS	nucleotide-binding	10	6.57895	0.850123	ENSMUSG00000004187, ENSMUSG00000020537, ENSMUSG00000000308, ENSMUSG00000060860, ENSMUSG00000021020, ENSMUSG00000051853, ENSMUSG00000030007, ENSMUSG00000079477, ENSMUSG00000003345, ENSMUSG00000022897	131	1631	17854	0.835623	1	0.999801	100
GOTERM_MF_FAT	GO:0032553~ribonucleotide binding	10	6.57895	0.909905	ENSMUSG00000004187, ENSMUSG00000020537, ENSMUSG00000000308, ENSMUSG00000060860, ENSMUSG00000021020, ENSMUSG00000051853, ENSMUSG00000030007, ENSMUSG00000079477, ENSMUSG00000003345, ENSMUSG00000022897	96	1796	13288	0.770694	1	1	100
GOTERM_MF_FAT	GO:0032555~purine ribonucleotide binding	10	6.57895	0.909905	ENSMUSG00000004187, ENSMUSG00000020537, ENSMUSG00000000308, ENSMUSG00000060860, ENSMUSG00000021020, ENSMUSG00000051853, ENSMUSG00000030007, ENSMUSG00000079477, ENSMUSG00000003345, ENSMUSG00000022897	96	1796	13288	0.770694	1	1	100
GOTERM_MF_FAT	GO:0017076~purine nucleotide binding	10	6.57895	0.932174	ENSMUSG00000004187, ENSMUSG00000020537, ENSMUSG00000000308, ENSMUSG00000060860, ENSMUSG00000021020, ENSMUSG00000051853, ENSMUSG00000030007, ENSMUSG00000079477, ENSMUSG00000003345, ENSMUSG00000022897	96	1871	13288	0.7398	1	1	100
Annotation Cluster 28	Enrichment Score: 0.2385721586214995
Category	Term	Count	%	PValue	Genes	List Total	Pop Hits	Pop Total	Fold Enrichment	Bonferroni	Benjamini	FDR
GOTERM_CC_FAT	GO:0005624~membrane fraction	5	3.28947	0.529096	ENSMUSG00000062647, ENSMUSG00000024665, ENSMUSG00000020932, ENSMUSG00000006651, ENSMUSG00000024091	94	510	12504	1.30413	1	0.963472	99.9895
GOTERM_CC_FAT	GO:0005626~insoluble fraction	5	3.28947	0.556807	ENSMUSG00000062647, ENSMUSG00000024665, ENSMUSG00000020932, ENSMUSG00000006651, ENSMUSG00000024091	94	528	12504	1.25967	1	0.963649	99.995
GOTERM_CC_FAT	GO:0000267~cell fraction	5	3.28947	0.653197	ENSMUSG00000062647, ENSMUSG00000024665, ENSMUSG00000020932, ENSMUSG00000006651, ENSMUSG00000024091	94	596	12504	1.11595	1	0.982036	99.9997
Annotation Cluster 29	Enrichment Score: 0.21764915084154382
Category	Term	Count	%	PValue	Genes	List Total	Pop Hits	Pop Total	Fold Enrichment	Bonferroni	Benjamini	FDR
GOTERM_BP_FAT	GO:0034622~cellular macromolecular complex assembly	3	1.97368	0.471118	ENSMUSG00000025468, ENSMUSG00000036181, ENSMUSG00000016559	100	217	13588	1.87853	1	0.999655	99.9936
GOTERM_BP_FAT	GO:0034621~cellular macromolecular complex subunit organization	3	1.97368	0.535682	ENSMUSG00000025468, ENSMUSG00000036181, ENSMUSG00000016559	100	245	13588	1.66384	1	0.999855	99.9991
GOTERM_BP_FAT	GO:0065003~macromolecular complex assembly	3	1.97368	0.709916	ENSMUSG00000025468, ENSMUSG00000036181, ENSMUSG00000016559	100	338	13588	1.20604	1	0.999993	100
GOTERM_BP_FAT	GO:0043933~macromolecular complex subunit organization	3	1.97368	0.751899	ENSMUSG00000025468, ENSMUSG00000036181, ENSMUSG00000016559	100	367	13588	1.11074	1	0.999998	100
Annotation Cluster 30	Enrichment Score: 0.212121107436738
Category	Term	Count	%	PValue	Genes	List Total	Pop Hits	Pop Total	Fold Enrichment	Bonferroni	Benjamini	FDR
SMART	SM00408:IGc2	3	1.97368	0.303616	ENSMUSG00000036634, ENSMUSG00000047085, ENSMUSG00000005338	55	187	9131	2.66339	1	0.999997	97.6617
INTERPRO	IPR003598:Immunoglobulin subtype 2	3	1.97368	0.387264	ENSMUSG00000036634, ENSMUSG00000047085, ENSMUSG00000005338	128	187	17763	2.22631	1	1	99.8728
SP_PIR_KEYWORDS	Immunoglobulin domain	3	1.97368	0.836704	ENSMUSG00000036634, ENSMUSG00000047085, ENSMUSG00000005338	131	443	17854	0.922958	1	0.999793	100
INTERPRO	IPR007110:Immunoglobulin-like	3	1.97368	0.933069	ENSMUSG00000036634, ENSMUSG00000047085, ENSMUSG00000005338	128	604	17763	0.689272	1	1	100
INTERPRO	IPR013783:Immunoglobulin-like fold	3	1.97368	0.947496	ENSMUSG00000036634, ENSMUSG00000047085, ENSMUSG00000005338	128	644	17763	0.64646	1	1	100
Annotation Cluster 31	Enrichment Score: 0.20223718672239727
Category	Term	Count	%	PValue	Genes	List Total	Pop Hits	Pop Total	Fold Enrichment	Bonferroni	Benjamini	FDR
SP_PIR_KEYWORDS	cytoplasmic vesicle	3	1.97368	0.505593	ENSMUSG00000025468, ENSMUSG00000079477, ENSMUSG00000004961	131	232	17854	1.76237	1	0.981193	99.9872
GOTERM_CC_FAT	GO:0031410~cytoplasmic vesicle	5	3.28947	0.525967	ENSMUSG00000040276, ENSMUSG00000025468, ENSMUSG00000022982, ENSMUSG00000079477, ENSMUSG00000004961	94	508	12504	1.30926	1	0.965584	99.9886
GOTERM_CC_FAT	GO:0031982~vesicle	5	3.28947	0.543055	ENSMUSG00000040276, ENSMUSG00000025468, ENSMUSG00000022982, ENSMUSG00000079477, ENSMUSG00000004961	94	519	12504	1.28152	1	0.961987	99.9927
GOTERM_CC_FAT	GO:0016023~cytoplasmic membrane-bounded vesicle	3	1.97368	0.818381	ENSMUSG00000040276, ENSMUSG00000079477, ENSMUSG00000004961	94	414	12504	0.963922	1	0.996249	100
GOTERM_CC_FAT	GO:0031988~membrane-bounded vesicle	3	1.97368	0.824623	ENSMUSG00000040276, ENSMUSG00000079477, ENSMUSG00000004961	94	420	12504	0.950152	1	0.996268	100
Annotation Cluster 32	Enrichment Score: 0.19298822386288642
Category	Term	Count	%	PValue	Genes	List Total	Pop Hits	Pop Total	Fold Enrichment	Bonferroni	Benjamini	FDR
GOTERM_BP_FAT	GO:0042325~regulation of phosphorylation	3	1.97368	0.627785	ENSMUSG00000022982, ENSMUSG00000037166, ENSMUSG00000048878	100	290	13588	1.40566	1	0.999959	100
GOTERM_BP_FAT	GO:0051174~regulation of phosphorus metabolic process	3	1.97368	0.648056	ENSMUSG00000022982, ENSMUSG00000037166, ENSMUSG00000048878	100	301	13588	1.35429	1	0.999969	100
GOTERM_BP_FAT	GO:0019220~regulation of phosphate metabolic process	3	1.97368	0.648056	ENSMUSG00000022982, ENSMUSG00000037166, ENSMUSG00000048878	100	301	13588	1.35429	1	0.999969	100
Annotation Cluster 33	Enrichment Score: 0.17287554463570623
Category	Term	Count	%	PValue	Genes	List Total	Pop Hits	Pop Total	Fold Enrichment	Bonferroni	Benjamini	FDR
SMART	SM00184:RING	3	1.97368	0.508123	ENSMUSG00000030779, ENSMUSG00000022043, ENSMUSG00000034403	55	286	9131	1.74145	1	1	99.9367
INTERPRO	IPR001841:Zinc finger, RING-type	3	1.97368	0.609216	ENSMUSG00000030779, ENSMUSG00000022043, ENSMUSG00000034403	128	286	17763	1.45567	1	1	99.9997
SP_PIR_KEYWORDS	zinc-finger	5	3.28947	0.978664	ENSMUSG00000046311, ENSMUSG00000030779, ENSMUSG00000022023, ENSMUSG00000022043, ENSMUSG00000034403	131	1204	17854	0.565989	1	1	100
Annotation Cluster 34	Enrichment Score: 0.13029675494987944
Category	Term	Count	%	PValue	Genes	List Total	Pop Hits	Pop Total	Fold Enrichment	Bonferroni	Benjamini	FDR
GOTERM_BP_FAT	GO:0016310~phosphorylation	6	3.94737	0.605433	ENSMUSG00000063882, ENSMUSG00000022982, ENSMUSG00000056201, ENSMUSG00000064345, ENSMUSG00000003345, ENSMUSG00000022897	100	718	13588	1.13549	1	0.999951	99.9999
GOTERM_BP_FAT	GO:0006796~phosphate metabolic process	6	3.94737	0.764356	ENSMUSG00000063882, ENSMUSG00000022982, ENSMUSG00000056201, ENSMUSG00000064345, ENSMUSG00000003345, ENSMUSG00000022897	100	866	13588	0.941432	1	0.999998	100
GOTERM_BP_FAT	GO:0006793~phosphorus metabolic process	6	3.94737	0.764356	ENSMUSG00000063882, ENSMUSG00000022982, ENSMUSG00000056201, ENSMUSG00000064345, ENSMUSG00000003345, ENSMUSG00000022897	100	866	13588	0.941432	1	0.999998	100
GOTERM_BP_FAT	GO:0006468~protein amino acid phosphorylation	4	2.63158	0.851443	ENSMUSG00000022982, ENSMUSG00000056201, ENSMUSG00000003345, ENSMUSG00000022897	100	640	13588	0.84925	1	1	100
Annotation Cluster 35	Enrichment Score: 0.11878878532408751
Category	Term	Count	%	PValue	Genes	List Total	Pop Hits	Pop Total	Fold Enrichment	Bonferroni	Benjamini	FDR
GOTERM_MF_FAT	GO:0046872~metal ion binding	28	18.4211	0.586068	ENSMUSG00000037916, ENSMUSG00000033208, ENSMUSG00000046311, ENSMUSG00000005338, ENSMUSG00000022023, ENSMUSG00000024084, ENSMUSG00000018593, ENSMUSG00000022043, ENSMUSG00000034868, ENSMUSG00000026576, ENSMUSG00000069919, ENSMUSG00000005716, ENSMUSG00000033998, ENSMUSG00000069917, ENSMUSG00000004961, ENSMUSG00000029993, ENSMUSG00000006651, ENSMUSG00000027562, ENSMUSG00000023272, ENSMUSG00000024665,…	96	3850	13288	1.00667	1	0.999415	99.9986
GOTERM_MF_FAT	GO:0043169~cation binding	28	18.4211	0.607996	ENSMUSG00000037916, ENSMUSG00000033208, ENSMUSG00000046311, ENSMUSG00000005338, ENSMUSG00000022023, ENSMUSG00000024084, ENSMUSG00000018593, ENSMUSG00000022043, ENSMUSG00000034868, ENSMUSG00000026576, ENSMUSG00000069919, ENSMUSG00000005716, ENSMUSG00000033998, ENSMUSG00000069917, ENSMUSG00000004961, ENSMUSG00000029993, ENSMUSG00000006651, ENSMUSG00000027562, ENSMUSG00000023272, ENSMUSG00000024665,…	96	3885	13288	0.997598	1	0.9995	99.9993
GOTERM_MF_FAT	GO:0043167~ion binding	28	18.4211	0.637988	ENSMUSG00000037916, ENSMUSG00000033208, ENSMUSG00000046311, ENSMUSG00000005338, ENSMUSG00000022023, ENSMUSG00000024084, ENSMUSG00000018593, ENSMUSG00000022043, ENSMUSG00000034868, ENSMUSG00000026576, ENSMUSG00000069919, ENSMUSG00000005716, ENSMUSG00000033998, ENSMUSG00000069917, ENSMUSG00000004961, ENSMUSG00000029993, ENSMUSG00000006651, ENSMUSG00000027562, ENSMUSG00000023272, ENSMUSG00000024665,…	96	3934	13288	0.985172	1	0.999527	99.9997
GOTERM_MF_FAT	GO:0046914~transition metal ion binding	17	11.1842	0.790077	ENSMUSG00000033208, ENSMUSG00000037916, ENSMUSG00000046311, ENSMUSG00000029993, ENSMUSG00000006651, ENSMUSG00000027562, ENSMUSG00000022023, ENSMUSG00000024084, ENSMUSG00000018593, ENSMUSG00000022043, ENSMUSG00000069919, ENSMUSG00000024665, ENSMUSG00000009630, ENSMUSG00000030779, ENSMUSG00000022982, ENSMUSG00000022551, ENSMUSG00000069917, ENSMUSG00000034403	96	2608	13288	0.902256	1	0.999988	100
SP_PIR_KEYWORDS	metal-binding	16	10.5263	0.895735	ENSMUSG00000033208, ENSMUSG00000037916, ENSMUSG00000046311, ENSMUSG00000006651, ENSMUSG00000027562, ENSMUSG00000022023, ENSMUSG00000024084, ENSMUSG00000022043, ENSMUSG00000069919, ENSMUSG00000009630, ENSMUSG00000030779, ENSMUSG00000022982, ENSMUSG00000024213, ENSMUSG00000022551, ENSMUSG00000069917, ENSMUSG00000034403, ENSMUSG00000004961	131	2682	17854	0.813065	1	0.999916	100
SP_PIR_KEYWORDS	zinc	10	6.57895	0.940395	ENSMUSG00000033208, ENSMUSG00000046311, ENSMUSG00000030779, ENSMUSG00000006651, ENSMUSG00000022982, ENSMUSG00000027562, ENSMUSG00000022023, ENSMUSG00000024084, ENSMUSG00000022043, ENSMUSG00000034403	131	1886	17854	0.722641	1	0.999987	100
GOTERM_MF_FAT	GO:0008270~zinc ion binding	10	6.57895	0.974223	ENSMUSG00000033208, ENSMUSG00000046311, ENSMUSG00000030779, ENSMUSG00000006651, ENSMUSG00000022982, ENSMUSG00000027562, ENSMUSG00000022023, ENSMUSG00000024084, ENSMUSG00000022043, ENSMUSG00000034403	96	2105	13288	0.657561	1	1	100
Annotation Cluster 36	Enrichment Score: 0.10837463161125829
Category	Term	Count	%	PValue	Genes	List Total	Pop Hits	Pop Total	Fold Enrichment	Bonferroni	Benjamini	FDR
GOTERM_BP_FAT	GO:0042981~regulation of apoptosis	4	2.63158	0.773249	ENSMUSG00000033208, ENSMUSG00000009630, ENSMUSG00000022982, ENSMUSG00000022043	100	553	13588	0.982857	1	0.999998	100
GOTERM_BP_FAT	GO:0043067~regulation of programmed cell death	4	2.63158	0.780588	ENSMUSG00000033208, ENSMUSG00000009630, ENSMUSG00000022982, ENSMUSG00000022043	100	560	13588	0.970571	1	0.999999	100
GOTERM_BP_FAT	GO:0010941~regulation of cell death	4	2.63158	0.783673	ENSMUSG00000033208, ENSMUSG00000009630, ENSMUSG00000022982, ENSMUSG00000022043	100	563	13588	0.9654	1	0.999998	100
Annotation Cluster 37	Enrichment Score: 0.10121993223272306
Category	Term	Count	%	PValue	Genes	List Total	Pop Hits	Pop Total	Fold Enrichment	Bonferroni	Benjamini	FDR
GOTERM_CC_FAT	GO:0005576~extracellular region	14	9.21053	0.484647	ENSMUSG00000004366, ENSMUSG00000033208, ENSMUSG00000078480, ENSMUSG00000017344, ENSMUSG00000029838, ENSMUSG00000018593, ENSMUSG00000023272, ENSMUSG00000046178, ENSMUSG00000033307, ENSMUSG00000042116, ENSMUSG00000023885, ENSMUSG00000022982, ENSMUSG00000056201, ENSMUSG00000021091	94	1680	12504	1.10851	1	0.957701	99.9685
SP_PIR_KEYWORDS	Secreted	10	6.57895	0.715154	ENSMUSG00000004366, ENSMUSG00000042116, ENSMUSG00000078480, ENSMUSG00000017344, ENSMUSG00000029838, ENSMUSG00000018593, ENSMUSG00000021091, ENSMUSG00000023272, ENSMUSG00000046178, ENSMUSG00000033307	131	1420	17854	0.959789	1	0.99838	100
SP_PIR_KEYWORDS	disulfide bond	17	11.1842	0.730073	ENSMUSG00000004366, ENSMUSG00000063882, ENSMUSG00000005338, ENSMUSG00000078480, ENSMUSG00000029838, ENSMUSG00000017344, ENSMUSG00000040888, ENSMUSG00000018593, ENSMUSG00000023272, ENSMUSG00000036634, ENSMUSG00000023915, ENSMUSG00000026576, ENSMUSG00000042116, ENSMUSG00000047085, ENSMUSG00000023885, ENSMUSG00000022982, ENSMUSG00000036751	131	2469	17854	0.938409	1	0.998567	100
SP_PIR_KEYWORDS	signal	19	12.5	0.835144	ENSMUSG00000004366, ENSMUSG00000005338, ENSMUSG00000078480, ENSMUSG00000029838, ENSMUSG00000008734, ENSMUSG00000006651, ENSMUSG00000017344, ENSMUSG00000024084, ENSMUSG00000018593, ENSMUSG00000023272, ENSMUSG00000046178, ENSMUSG00000031532, ENSMUSG00000036634, ENSMUSG00000023915, ENSMUSG00000042116, ENSMUSG00000047085, ENSMUSG00000023885, ENSMUSG00000021091, ENSMUSG00000045287	131	2970	17854	0.871889	1	0.99982	100
UP_SEQ_FEATURE	disulfide bond	17	11.1842	0.843669	ENSMUSG00000004366, ENSMUSG00000063882, ENSMUSG00000005338, ENSMUSG00000078480, ENSMUSG00000029838, ENSMUSG00000017344, ENSMUSG00000040888, ENSMUSG00000018593, ENSMUSG00000023272, ENSMUSG00000036634, ENSMUSG00000023915, ENSMUSG00000026576, ENSMUSG00000042116, ENSMUSG00000047085, ENSMUSG00000023885, ENSMUSG00000022982, ENSMUSG00000036751	133	2379	16021	0.860781	1	1	100
SP_PIR_KEYWORDS	glycoprotein	21	13.8158	0.933525	ENSMUSG00000041468, ENSMUSG00000005338, ENSMUSG00000078480, ENSMUSG00000008734, ENSMUSG00000006651, ENSMUSG00000017344, ENSMUSG00000002981, ENSMUSG00000024084, ENSMUSG00000018593, ENSMUSG00000023272, ENSMUSG00000046178, ENSMUSG00000036634, ENSMUSG00000023915, ENSMUSG00000026576, ENSMUSG00000042116, ENSMUSG00000047085, ENSMUSG00000023885, ENSMUSG00000033998, ENSMUSG00000036026, ENSMUSG00000021091,…	131	3600	17854	0.795025	1	0.999984	100
UP_SEQ_FEATURE	signal peptide	19	12.5	0.944733	ENSMUSG00000004366, ENSMUSG00000005338, ENSMUSG00000078480, ENSMUSG00000029838, ENSMUSG00000008734, ENSMUSG00000006651, ENSMUSG00000017344, ENSMUSG00000024084, ENSMUSG00000018593, ENSMUSG00000023272, ENSMUSG00000046178, ENSMUSG00000031532, ENSMUSG00000036634, ENSMUSG00000023915, ENSMUSG00000042116, ENSMUSG00000047085, ENSMUSG00000023885, ENSMUSG00000021091, ENSMUSG00000045287	133	2963	16021	0.772431	1	1	100
UP_SEQ_FEATURE	glycosylation site:N-linked (GlcNAc...)	20	13.1579	0.985554	ENSMUSG00000041468, ENSMUSG00000005338, ENSMUSG00000078480, ENSMUSG00000008734, ENSMUSG00000006651, ENSMUSG00000017344, ENSMUSG00000002981, ENSMUSG00000024084, ENSMUSG00000018593, ENSMUSG00000023272, ENSMUSG00000046178, ENSMUSG00000036634, ENSMUSG00000026576, ENSMUSG00000023915, ENSMUSG00000042116, ENSMUSG00000047085, ENSMUSG00000023885, ENSMUSG00000033998, ENSMUSG00000036026, ENSMUSG00000021091	133	3444	16021	0.699528	1	1	100
Annotation Cluster 38	Enrichment Score: 0.08976758597933389
Category	Term	Count	%	PValue	Genes	List Total	Pop Hits	Pop Total	Fold Enrichment	Bonferroni	Benjamini	FDR
SP_PIR_KEYWORDS	cell membrane	13	8.55263	0.600038	ENSMUSG00000020585, ENSMUSG00000030842, ENSMUSG00000041468, ENSMUSG00000022132, ENSMUSG00000047085, ENSMUSG00000025468, ENSMUSG00000005338, ENSMUSG00000006651, ENSMUSG00000008734, ENSMUSG00000024091, ENSMUSG00000047261, ENSMUSG00000045287, ENSMUSG00000037625	131	1713	17854	1.03431	1	0.993527	99.9991
GOTERM_CC_FAT	GO:0005886~plasma membrane	17	11.1842	0.938209	ENSMUSG00000030842, ENSMUSG00000041468, ENSMUSG00000022132, ENSMUSG00000005338, ENSMUSG00000008734, ENSMUSG00000006651, ENSMUSG00000024091, ENSMUSG00000002981, ENSMUSG00000020585, ENSMUSG00000026576, ENSMUSG00000025468, ENSMUSG00000022982, ENSMUSG00000047261, ENSMUSG00000024044, ENSMUSG00000045287, ENSMUSG00000004961, ENSMUSG00000037625	94	2906	12504	0.77817	1	0.999752	100
UP_SEQ_FEATURE	topological domain:Extracellular	13	8.55263	0.955474	ENSMUSG00000024425, ENSMUSG00000041468, ENSMUSG00000022132, ENSMUSG00000005338, ENSMUSG00000008734, ENSMUSG00000006651, ENSMUSG00000002981, ENSMUSG00000036634, ENSMUSG00000026576, ENSMUSG00000023915, ENSMUSG00000025468, ENSMUSG00000031149, ENSMUSG00000037625	133	2174	16021	0.720314	1	1	100
Annotation Cluster 39	Enrichment Score: 0.08465504809592159
Category	Term	Count	%	PValue	Genes	List Total	Pop Hits	Pop Total	Fold Enrichment	Bonferroni	Benjamini	FDR
GOTERM_BP_FAT	GO:0045934~negative regulation of nucleobase, nucleoside, nucleotide and nucleic acid metabolic process	3	1.97368	0.789784	ENSMUSG00000024425, ENSMUSG00000037373, ENSMUSG00000048878	100	397	13588	1.0268	1	0.999999	100
GOTERM_BP_FAT	GO:0051172~negative regulation of nitrogen compound metabolic process	3	1.97368	0.794436	ENSMUSG00000024425, ENSMUSG00000037373, ENSMUSG00000048878	100	401	13588	1.01656	1	0.999998	100
GOTERM_BP_FAT	GO:0010605~negative regulation of macromolecule metabolic process	3	1.97368	0.888112	ENSMUSG00000024425, ENSMUSG00000037373, ENSMUSG00000048878	100	506	13588	0.805613	1	1	100
Annotation Cluster 40	Enrichment Score: 0.06311259184424285
Category	Term	Count	%	PValue	Genes	List Total	Pop Hits	Pop Total	Fold Enrichment	Bonferroni	Benjamini	FDR
SP_PIR_KEYWORDS	repressor	5	3.28947	0.317996	ENSMUSG00000020515, ENSMUSG00000037373, ENSMUSG00000029723, ENSMUSG00000048878, ENSMUSG00000005610	131	391	17854	1.74284	1	0.939591	99.234
SP_PIR_KEYWORDS	transcription regulation	6	3.94737	0.990101	ENSMUSG00000046311, ENSMUSG00000020515, ENSMUSG00000037373, ENSMUSG00000029723, ENSMUSG00000048878, ENSMUSG00000034042	131	1546	17854	0.528939	1	1	100
SP_PIR_KEYWORDS	Transcription	6	3.94737	0.997175	ENSMUSG00000046311, ENSMUSG00000020515, ENSMUSG00000037373, ENSMUSG00000029723, ENSMUSG00000048878, ENSMUSG00000034042	131	1769	17854	0.462261	1	1	100
GOTERM_BP_FAT	GO:0006350~transcription	6	3.94737	0.997553	ENSMUSG00000046311, ENSMUSG00000020515, ENSMUSG00000037373, ENSMUSG00000029723, ENSMUSG00000048878, ENSMUSG00000034042	100	1772	13588	0.46009	1	1	100
GOTERM_MF_FAT	GO:0030528~transcription regulator activity	3	1.97368	0.998788	ENSMUSG00000037373, ENSMUSG00000029723, ENSMUSG00000048878	96	1206	13288	0.34432	1	1	100
GOTERM_BP_FAT	GO:0006355~regulation of transcription, DNA-dependent	3	1.97368	0.999844	ENSMUSG00000037373, ENSMUSG00000029723, ENSMUSG00000048878	100	1465	13588	0.278253	1	1	100
GOTERM_BP_FAT	GO:0045449~regulation of transcription	6	3.94737	0.999866	ENSMUSG00000046311, ENSMUSG00000020515, ENSMUSG00000037373, ENSMUSG00000029723, ENSMUSG00000048878, ENSMUSG00000034042	100	2227	13588	0.366089	1	1	100
GOTERM_BP_FAT	GO:0051252~regulation of RNA metabolic process	3	1.97368	0.999869	ENSMUSG00000037373, ENSMUSG00000029723, ENSMUSG00000048878	100	1488	13588	0.273952	1	1	100
Annotation Cluster 41	Enrichment Score: 0.046515198202671484
Category	Term	Count	%	PValue	Genes	List Total	Pop Hits	Pop Total	Fold Enrichment	Bonferroni	Benjamini	FDR
GOTERM_BP_FAT	GO:0030001~metal ion transport	3	1.97368	0.837152	ENSMUSG00000026576, ENSMUSG00000033998, ENSMUSG00000020635	100	442	13588	0.922262	1	0.999999	100
GOTERM_BP_FAT	GO:0006812~cation transport	3	1.97368	0.893973	ENSMUSG00000026576, ENSMUSG00000033998, ENSMUSG00000020635	100	515	13588	0.791534	1	1	100
GOTERM_BP_FAT	GO:0006811~ion transport	3	1.97368	0.969004	ENSMUSG00000026576, ENSMUSG00000033998, ENSMUSG00000020635	100	712	13588	0.572528	1	1	100
Annotation Cluster 42	Enrichment Score: 0.02671575792531545
Category	Term	Count	%	PValue	Genes	List Total	Pop Hits	Pop Total	Fold Enrichment	Bonferroni	Benjamini	FDR
SP_PIR_KEYWORDS	membrane	36	23.6842	0.857461	ENSMUSG00000024425, ENSMUSG00000037916, ENSMUSG00000041468, ENSMUSG00000063882, ENSMUSG00000005338, ENSMUSG00000008734, ENSMUSG00000002981, ENSMUSG00000053963, ENSMUSG00000064345, ENSMUSG00000023915, ENSMUSG00000026576, ENSMUSG00000038555, ENSMUSG00000047085, ENSMUSG00000025468, ENSMUSG00000033998, ENSMUSG00000036026, ENSMUSG00000026150, ENSMUSG00000021124, ENSMUSG00000004961, ENSMUSG00000037625,…	131	5507	17854	0.890947	1	0.999776	100
UP_SEQ_FEATURE	topological domain:Cytoplasmic	19	12.5	0.896892	ENSMUSG00000024425, ENSMUSG00000041468, ENSMUSG00000022132, ENSMUSG00000005338, ENSMUSG00000008734, ENSMUSG00000006651, ENSMUSG00000024091, ENSMUSG00000002981, ENSMUSG00000036634, ENSMUSG00000026576, ENSMUSG00000023915, ENSMUSG00000024665, ENSMUSG00000025468, ENSMUSG00000033998, ENSMUSG00000031149, ENSMUSG00000026150, ENSMUSG00000021124, ENSMUSG00000004961, ENSMUSG00000037625	133	2780	16021	0.823279	1	1	100
UP_SEQ_FEATURE	transmembrane region	29	19.0789	0.901438	ENSMUSG00000024425, ENSMUSG00000041468, ENSMUSG00000005338, ENSMUSG00000008734, ENSMUSG00000002981, ENSMUSG00000053963, ENSMUSG00000064345, ENSMUSG00000026576, ENSMUSG00000023915, ENSMUSG00000038555, ENSMUSG00000047085, ENSMUSG00000025468, ENSMUSG00000033998, ENSMUSG00000036026, ENSMUSG00000026150, ENSMUSG00000021124, ENSMUSG00000004961, ENSMUSG00000037625, ENSMUSG00000022132, ENSMUSG00000006651,…	133	4113	16021	0.849332	1	1	100
UP_SEQ_FEATURE	topological domain:Extracellular	13	8.55263	0.955474	ENSMUSG00000024425, ENSMUSG00000041468, ENSMUSG00000022132, ENSMUSG00000005338, ENSMUSG00000008734, ENSMUSG00000006651, ENSMUSG00000002981, ENSMUSG00000036634, ENSMUSG00000026576, ENSMUSG00000023915, ENSMUSG00000025468, ENSMUSG00000031149, ENSMUSG00000037625	133	2174	16021	0.720314	1	1	100
SP_PIR_KEYWORDS	transmembrane	29	19.0789	0.982436	ENSMUSG00000024425, ENSMUSG00000041468, ENSMUSG00000005338, ENSMUSG00000008734, ENSMUSG00000002981, ENSMUSG00000053963, ENSMUSG00000064345, ENSMUSG00000026576, ENSMUSG00000023915, ENSMUSG00000038555, ENSMUSG00000047085, ENSMUSG00000025468, ENSMUSG00000033998, ENSMUSG00000036026, ENSMUSG00000026150, ENSMUSG00000021124, ENSMUSG00000004961, ENSMUSG00000037625, ENSMUSG00000022132, ENSMUSG00000006651,…	131	5237	17854	0.754709	1	1	100
GOTERM_CC_FAT	GO:0016021~integral to membrane	29	19.0789	0.999263	ENSMUSG00000024425, ENSMUSG00000041468, ENSMUSG00000005338, ENSMUSG00000008734, ENSMUSG00000002981, ENSMUSG00000053963, ENSMUSG00000064345, ENSMUSG00000026576, ENSMUSG00000023915, ENSMUSG00000038555, ENSMUSG00000047085, ENSMUSG00000025468, ENSMUSG00000033998, ENSMUSG00000036026, ENSMUSG00000026150, ENSMUSG00000021124, ENSMUSG00000004961, ENSMUSG00000037625, ENSMUSG00000022132, ENSMUSG00000006651,…	94	5709	12504	0.675708	1	1	100
GOTERM_CC_FAT	GO:0031224~intrinsic to membrane	29	19.0789	0.999761	ENSMUSG00000024425, ENSMUSG00000041468, ENSMUSG00000005338, ENSMUSG00000008734, ENSMUSG00000002981, ENSMUSG00000053963, ENSMUSG00000064345, ENSMUSG00000026576, ENSMUSG00000023915, ENSMUSG00000038555, ENSMUSG00000047085, ENSMUSG00000025468, ENSMUSG00000033998, ENSMUSG00000036026, ENSMUSG00000026150, ENSMUSG00000021124, ENSMUSG00000004961, ENSMUSG00000037625, ENSMUSG00000022132, ENSMUSG00000006651,…	94	5914	12504	0.652286	1	1	100
Annotation Cluster 43	Enrichment Score: 0.026309301807953708
Category	Term	Count	%	PValue	Genes	List Total	Pop Hits	Pop Total	Fold Enrichment	Bonferroni	Benjamini	FDR
SP_PIR_KEYWORDS	nucleotide-binding	10	6.57895	0.850123	ENSMUSG00000004187, ENSMUSG00000020537, ENSMUSG00000000308, ENSMUSG00000060860, ENSMUSG00000021020, ENSMUSG00000051853, ENSMUSG00000030007, ENSMUSG00000079477, ENSMUSG00000003345, ENSMUSG00000022897	131	1631	17854	0.835623	1	0.999801	100
GOTERM_MF_FAT	GO:0000166~nucleotide binding	13	8.55263	0.875635	ENSMUSG00000037916, ENSMUSG00000060860, ENSMUSG00000021020, ENSMUSG00000030007, ENSMUSG00000079477, ENSMUSG00000004187, ENSMUSG00000020537, ENSMUSG00000000308, ENSMUSG00000051853, ENSMUSG00000037373, ENSMUSG00000078965, ENSMUSG00000003345, ENSMUSG00000057666, ENSMUSG00000022897	96	2183	13288	0.824286	1	1	100
SP_PIR_KEYWORDS	kinase	4	2.63158	0.892966	ENSMUSG00000040276, ENSMUSG00000000308, ENSMUSG00000003345, ENSMUSG00000022897	131	707	17854	0.77109	1	0.999922	100
GOTERM_MF_FAT	GO:0032553~ribonucleotide binding	10	6.57895	0.909905	ENSMUSG00000004187, ENSMUSG00000020537, ENSMUSG00000000308, ENSMUSG00000060860, ENSMUSG00000021020, ENSMUSG00000051853, ENSMUSG00000030007, ENSMUSG00000079477, ENSMUSG00000003345, ENSMUSG00000022897	96	1796	13288	0.770694	1	1	100
GOTERM_MF_FAT	GO:0032555~purine ribonucleotide binding	10	6.57895	0.909905	ENSMUSG00000004187, ENSMUSG00000020537, ENSMUSG00000000308, ENSMUSG00000060860, ENSMUSG00000021020, ENSMUSG00000051853, ENSMUSG00000030007, ENSMUSG00000079477, ENSMUSG00000003345, ENSMUSG00000022897	96	1796	13288	0.770694	1	1	100
GOTERM_MF_FAT	GO:0017076~purine nucleotide binding	10	6.57895	0.932174	ENSMUSG00000004187, ENSMUSG00000020537, ENSMUSG00000000308, ENSMUSG00000060860, ENSMUSG00000021020, ENSMUSG00000051853, ENSMUSG00000030007, ENSMUSG00000079477, ENSMUSG00000003345, ENSMUSG00000022897	96	1871	13288	0.7398	1	1	100
UP_SEQ_FEATURE	binding site:ATP	3	1.97368	0.942111	ENSMUSG00000000308, ENSMUSG00000003345, ENSMUSG00000022897	133	545	16021	0.663075	1	1	100
SP_PIR_KEYWORDS	transferase	7	4.60526	0.943852	ENSMUSG00000000308, ENSMUSG00000022186, ENSMUSG00000024084, ENSMUSG00000010914, ENSMUSG00000030282, ENSMUSG00000003345, ENSMUSG00000022897	131	1385	17854	0.688831	1	0.999988	100
SP_PIR_KEYWORDS	atp-binding	6	3.94737	0.962094	ENSMUSG00000004187, ENSMUSG00000000308, ENSMUSG00000060860, ENSMUSG00000030007, ENSMUSG00000003345, ENSMUSG00000022897	131	1287	17854	0.635385	1	0.999997	100
GOTERM_MF_FAT	GO:0005524~ATP binding	6	3.94737	0.981675	ENSMUSG00000004187, ENSMUSG00000000308, ENSMUSG00000060860, ENSMUSG00000030007, ENSMUSG00000003345, ENSMUSG00000022897	96	1443	13288	0.575537	1	1	100
UP_SEQ_FEATURE	nucleotide phosphate-binding region:ATP	4	2.63158	0.98206	ENSMUSG00000004187, ENSMUSG00000000308, ENSMUSG00000003345, ENSMUSG00000022897	133	907	16021	0.53124	1	1	100
GOTERM_MF_FAT	GO:0032559~adenyl ribonucleotide binding	6	3.94737	0.983246	ENSMUSG00000004187, ENSMUSG00000000308, ENSMUSG00000060860, ENSMUSG00000030007, ENSMUSG00000003345, ENSMUSG00000022897	96	1460	13288	0.568836	1	1	100
GOTERM_MF_FAT	GO:0030554~adenyl nucleotide binding	6	3.94737	0.988797	ENSMUSG00000004187, ENSMUSG00000000308, ENSMUSG00000060860, ENSMUSG00000030007, ENSMUSG00000003345, ENSMUSG00000022897	96	1535	13288	0.541042	1	1	100
GOTERM_MF_FAT	GO:0001883~purine nucleoside binding	6	3.94737	0.989564	ENSMUSG00000004187, ENSMUSG00000000308, ENSMUSG00000060860, ENSMUSG00000030007, ENSMUSG00000003345, ENSMUSG00000022897	96	1548	13288	0.536499	1	1	100
GOTERM_MF_FAT	GO:0001882~nucleoside binding	6	3.94737	0.990121	ENSMUSG00000004187, ENSMUSG00000000308, ENSMUSG00000060860, ENSMUSG00000030007, ENSMUSG00000003345, ENSMUSG00000022897	96	1558	13288	0.533055	1	1	100
